# Supplementary material for: Altered hepatic lipid droplet morphology and lipid metabolism in fasted Plin2-null mice
Source: J Lipid Res. 2023 Oct 14;64(12):100461. doi: 10.1016/j.jlr.2023.100461 (PMC10716011; doi:10.1016/j.jlr.2023.100461)
Supplement: Table S2 [file mmc2.xlsx]

## Sheet: Table S2A
Supplementary Table 2A: Number of up-, down- and total number of differentially expressed features for each comparison.
Test vs Reference	#Down	#Up	#Total
Plin2-/- fasted vs. Plin2+/+ fasted	399	546	945
Plin2-/- fed vs Plin2+/+ fed	2	5	7
Plin2+/+ fasted vs Plin2+/+ fed	3010	2776	5786
Plin2-/- fasted vs Plin2-/- fed	2565	2482	5047

## Sheet: Table S2B
Supplementary Table 2B. Differential gene expression analysis, Fed Plin2-/- mice vs Fed Plin2+/+
Ensembl	entrezgene_accession	baseMean	FoldChange	log2FoldChange	pvalue	padj
ENSMUSG00000028494	Plin2	19829.5	0.0760979	-3.716	1.82111e-54	2.37364e-50
ENSMUSG00000083240	Gm13453	65.42	42.6065	5.413	5.05361e-27	3.29344e-23
ENSMUSG00000028402	Mpdz	1733.03	2.13317	1.093	8.23792e-17	3.5791e-13
ENSMUSG00000019935	Slc17a8	1536.25	0.508035	-0.977	6.63983e-06	0.0145708
ENSMUSG00000020205	Phlda1	498.74	3.32649	1.734	6.70745e-06	0.0145708
ENSMUSG00000038172	Ttc39b	2537.98	1.54542	0.628	5.28604e-06	0.0145708
ENSMUSG00000078689	Mup6	26.9	4.08971	2.032	1.61184e-05	0.0300125
ENSMUSG00000057666	Gapdh	1678.93	0.128782	-2.957	3.69119e-05	0.0601387
ENSMUSG00000059810	Rgs3	575.8	1.95477	0.967	4.4564e-05	0.0645385
ENSMUSG00000106040	Cyp3a63-ps	40.33	3.81055	1.93	6.67892e-05	0.087053
ENSMUSG00000028359	Orm3	304.4	3.16455	1.662	7.86698e-05	0.0932165
ENSMUSG00000024411	Aqp4	240.52	0.411796	-1.28	8.59767e-05	0.0933851
ENSMUSG00000005125	Ndrg1	1686.21	1.67133	0.741	0.000133045	0.0963392
ENSMUSG00000059060	Rad51b	885.19	0.407536	-1.295	0.000129953	0.0963392
ENSMUSG00000068086	Cyp2d9	788.63	0.386088	-1.373	0.000127718	0.0963392
ENSMUSG00000078798	Sult2a1	512.53	13.9481	3.802	0.000125975	0.0963392
ENSMUSG00000089712	Gm15889	125.83	0.284204	-1.815	0.0001134	0.0963392
ENSMUSG00000102349	Gm37376	40.77	3.43664	1.781	0.000101131	0.0963392
ENSMUSG00000045790	Ccdc149	101.65	0.503129	-0.991	0.000206755	0.141834
ENSMUSG00000028456	Unc13b	399.7	0.618995	-0.692	0.000253195	0.15715
ENSMUSG00000038656	Cyp3a16	4674.29	10.3747	3.375	0.000251498	0.15715
ENSMUSG00000020893	Per1	915.89	0.304814	-1.714	0.000349184	0.173257
ENSMUSG00000021268	Meg3	345.47	2.28945	1.195	0.000362497	0.173257
ENSMUSG00000042510	AA986860	140.48	0.380245	-1.395	0.000385487	0.173257
ENSMUSG00000047963	Stbd1	1235.55	0.625031	-0.678	0.000373132	0.173257
ENSMUSG00000052407	Ccdc171	147.21	0.578344	-0.79	0.000305247	0.173257
ENSMUSG00000078672	Mup20	690.71	0.524495	-0.931	0.000321242	0.173257
ENSMUSG00000090877	Hspa1b	72.48	0.272627	-1.875	0.000366438	0.173257
ENSMUSG00000107296	Gm43500	113.37	2.3408	1.227	0.000373858	0.173257
ENSMUSG00000106073	Gm42892	113.94	1.99723	0.998	0.000403968	0.175511
ENSMUSG00000032578	Cish	604.33	2.99385	1.582	0.000435837	0.183248
ENSMUSG00000097451	Rian	131.69	2.27048	1.183	0.000463485	0.188783
ENSMUSG00000030087	Klf15	2459.55	0.638164	-0.648	0.000587304	0.231967
ENSMUSG00000053219	Raet1e	98.02	2.04486	1.032	0.000699196	0.268039
ENSMUSG00000095079	Igha	104.84	0.355273	-1.493	0.000789659	0.294069
ENSMUSG00000054417	Cyp3a44	9133.46	3.68586	1.882	0.000833698	0.301845
ENSMUSG00000021416	Eci3	59.08	1.83528	0.876	0.000876276	0.308686
ENSMUSG00000070811	Sult2a2	324.66	5.35913	2.422	0.000951022	0.317837
ENSMUSG00000072692	Rpl37rt	312.49	0.645729	-0.631	0.000932504	0.317837
ENSMUSG00000041084	Ostc	1308.07	0.697855	-0.519	0.00102672	0.334556
ENSMUSG00000059824	Dbp	60.56	0.396667	-1.334	0.00113354	0.360355
ENSMUSG00000102758	Naaladl2	301.82	0.592546	-0.755	0.00117104	0.363413
ENSMUSG00000078452	Raet1d	402.23	1.85832	0.894	0.00126188	0.379692
ENSMUSG00000110520	Gm45776	83.14	1.82513	0.868	0.00128176	0.379692
ENSMUSG00000052632	Asap2	852.52	1.45599	0.542	0.00142109	0.402662
ENSMUSG00000066258	Trim12a	557.71	1.53262	0.616	0.00141687	0.402662
ENSMUSG00000075552	Cyp3a41b	3964.15	4.231	2.081	0.00154436	0.419357
ENSMUSG00000106473	Gm19089	33.22	3.3776	1.756	0.00152983	0.419357
ENSMUSG00000032478	Nme6	614.03	0.640824	-0.642	0.00160076	0.425803
ENSMUSG00000025270	Alas2	440.69	0.67315	-0.571	0.0018146	0.446116
ENSMUSG00000032010	Usp2	158.18	0.47533	-1.073	0.00172438	0.446116
ENSMUSG00000042379	Esm1	85.69	0.142793	-2.808	0.00184826	0.446116
ENSMUSG00000062209	Erbb4	76.34	0.525951	-0.927	0.00179496	0.446116
ENSMUSG00000099759	1700030C10Rik	43.31	2.33108	1.221	0.00176877	0.446116
ENSMUSG00000063590	Slc22a28	78.49	0.521233	-0.94	0.00191005	0.452646
ENSMUSG00000102964	9430034N14Rik	68.95	1.71951	0.782	0.00203987	0.474781
ENSMUSG00000029101	Rgs12	143.39	1.58557	0.665	0.00218889	0.500527
ENSMUSG00000030309	Caprin2	106.46	1.71238	0.776	0.00239213	0.528459
ENSMUSG00000038415	Foxq1	200.65	2.32141	1.215	0.00237659	0.528459
ENSMUSG00000034528	Hsd17b13	15705.5	0.718968	-0.476	0.00267091	0.557743
ENSMUSG00000075551	Cyp3a41a	20236.2	3.29436	1.72	0.00261827	0.557743
ENSMUSG00000100801	Gm15459	874.9	0.550571	-0.861	0.00269586	0.557743
ENSMUSG00000115148	Gm49125	60.86	1.76541	0.82	0.00264257	0.557743
ENSMUSG00000113986	Gm31333	185.62	1.69702	0.763	0.00289482	0.589548
ENSMUSG00000031431	Tsc22d3	3038.24	0.541863	-0.884	0.00343008	0.660957
ENSMUSG00000046840	Hnf4aos	148.56	1.5977	0.676	0.00332431	0.660957
ENSMUSG00000058626	Capn11	28.27	0.0884496	-3.499	0.00344829	0.660957
ENSMUSG00000096688	Mup17	11390.8	9.9452	3.314	0.00335941	0.660957
ENSMUSG00000062647	Rpl7a	1858.78	0.643049	-0.637	0.00362905	0.685522
ENSMUSG00000029591	Ung	195.34	0.619424	-0.691	0.00390226	0.706417
ENSMUSG00000039234	Sec24d	3581.78	0.724471	-0.465	0.00385783	0.706417
ENSMUSG00000107624	Gm44005	51.82	2.33432	1.223	0.0038416	0.706417
ENSMUSG00000037025	Foxa2	578.22	1.67597	0.745	0.00402481	0.718622
ENSMUSG00000036292	Gramd1c	1692.99	1.30586	0.385	0.00457247	0.784365
ENSMUSG00000041272	Tox	595.81	1.46612	0.552	0.00446152	0.784365
ENSMUSG00000050423	Ppp1r3g	225.17	0.231326	-2.112	0.00462994	0.784365
ENSMUSG00000052117	D630039A03Rik	698.54	1.3463	0.429	0.00469009	0.784365
ENSMUSG00000057069	Ero1b	2132.49	0.669892	-0.578	0.00485164	0.784365
ENSMUSG00000057143	Trim12c	722.43	1.47325	0.559	0.00485322	0.784365
ENSMUSG00000103976	Gm37677	42.19	1.65519	0.727	0.00471194	0.784365
ENSMUSG00000108024	Gm43912	40.77	1.71119	0.775	0.00487445	0.784365
ENSMUSG00000000739	Sult5a1	618.4	1.66786	0.738	0.00527572	0.833212
ENSMUSG00000027870	Hao2	332.76	0.274523	-1.865	0.00530586	0.833212
ENSMUSG00000022946	Dop1b	1017.43	0.729005	-0.456	0.00551709	0.83981
ENSMUSG00000027175	Tcp11l1	185.24	1.4103	0.496	0.00569805	0.83981
ENSMUSG00000030787	Lyve1	1596.78	0.553249	-0.854	0.00573775	0.83981
ENSMUSG00000031770	Herpud1	6182.77	0.542991	-0.881	0.00556596	0.83981
ENSMUSG00000038991	Txndc5	3887.45	0.742262	-0.43	0.0057989	0.83981
ENSMUSG00000091478	Gm10039	652.28	0.694478	-0.526	0.00568965	0.83981
ENSMUSG00000112082	Gm35035	50.54	1.54542	0.628	0.00543513	0.83981
ENSMUSG00000005233	Spc25	123.71	0.570382	-0.81	0.00597906	0.842427
ENSMUSG00000049751	Rpl36al	25.69	0.428688	-1.222	0.00601087	0.842427
ENSMUSG00000081207	Gm13775	212.49	3.77114	1.915	0.00596356	0.842427
ENSMUSG00000001986	Gria3	86.09	0.521956	-0.938	0.00679234	0.857471
ENSMUSG00000028212	Ccne2	56.88	0.571569	-0.807	0.00670941	0.857471
ENSMUSG00000031326	Cdx4	44.64	1.95206	0.965	0.00621395	0.857471
ENSMUSG00000031570	Plpp5	776.02	0.719467	-0.475	0.00665066	0.857471
ENSMUSG00000032353	Tmed3	508.08	0.658383	-0.603	0.00679472	0.857471
ENSMUSG00000036781	Rps27l	2130.67	0.785128	-0.349	0.00645831	0.857471
ENSMUSG00000054277	Arfgap3	311.51	0.632002	-0.662	0.00642471	0.857471
ENSMUSG00000066153	Mup21	239.56	0.65022	-0.621	0.00686786	0.857471
ENSMUSG00000070814	Zswim9	185.36	1.34443	0.427	0.00685558	0.857471
ENSMUSG00000075701	Selenos	1439.48	0.770037	-0.377	0.00696936	0.857471
ENSMUSG00000097336	Fendrr	164.43	1.36888	0.453	0.00694271	0.857471
ENSMUSG00000112265	Gm34983	52.33	1.66555	0.736	0.00656326	0.857471
ENSMUSG00000112366	C730027H18Rik	269.44	0.654289	-0.612	0.00697345	0.857471
ENSMUSG00000030806	Stx1b	507.63	1.45599	0.542	0.00710253	0.865181
ENSMUSG00000085772	D630024D03Rik	32.56	1.96428	0.974	0.00717196	0.865549
ENSMUSG00000029597	Sds	2588.74	0.525586	-0.928	0.00737512	0.866012
ENSMUSG00000067719	Gm10221	633.08	0.72951	-0.455	0.0073097	0.866012
ENSMUSG00000085558	4930412C18Rik	194.32	1.41421	0.5	0.00736509	0.866012
ENSMUSG00000112189	C730027H18Rik	47.1	0.578745	-0.789	0.00762661	0.887547
ENSMUSG00000018604	Tbx3	2025.12	1.6888	0.756	0.00810669	0.925446
ENSMUSG00000062456	Rpl9-ps6	752.57	0.72749	-0.459	0.00819615	0.925446
ENSMUSG00000082062	Ftl2-ps	49.35	2.36035	1.239	0.00823628	0.925446
ENSMUSG00000107304	Gm43775	76.82	1.73388	0.794	0.00819686	0.925446
ENSMUSG00000057123	Gja5	33.25	0.536258	-0.899	0.00871651	0.962805
ENSMUSG00000111253	Gm34654	47.74	0.309283	-1.693	0.00865711	0.962805
ENSMUSG00000099242	Obox4-ps3	91.29	1.65749	0.729	0.00884133	0.964746
ENSMUSG00000113399	Gm48199	1347.69	0.23229	-2.106	0.00888211	0.964746
ENSMUSG00000027429	Sec23b	2033.09	0.702709	-0.509	0.00901211	0.966843
ENSMUSG00000102875	Gm37139	34.69	1.8391	0.879	0.00904978	0.966843
ENSMUSG00000084131	Rpl3-ps2	42	1.81252	0.858	0.00917602	0.972336
ENSMUSG00000090090	Mup-ps16	131.46	3.91225	1.968	0.0092504	0.972336
ENSMUSG00000104515	Gm37163	55.98	0.360982	-1.47	0.00936408	0.976412
ENSMUSG00000070729	Gm12966	407.77	1.48968	0.575	0.00947623	0.980264
ENSMUSG00000001166	Oas1c	47.03	1.72668	0.788	0.00969122	0.986839
ENSMUSG00000042496	Prdm10	387.9	1.32501	0.406	0.00964381	0.986839
ENSMUSG00000032932	Hspa13	2300.29	0.699793	-0.515	0.00982742	0.99295
ENSMUSG00000039270	Megf9	1753.45	1.40153	0.487	0.00993876	0.996475
ENSMUSG00000038530	Rgs4	82.54	0.396942	-1.333	0.0100418	0.999125
ENSMUSG00000000001	Gnai3	3248.06	0.988971	-0.016	0.905783	0.999896
ENSMUSG00000000028	Cdc45	38.73	0.684442	-0.547	0.0585107	0.999896
ENSMUSG00000000049	Apoh	87003.3	0.918913	-0.122	0.461468	0.999896
ENSMUSG00000000056	Narf	1248.98	0.850864	-0.233	0.0522026	0.999896
ENSMUSG00000000058	Cav2	223.49	0.840314	-0.251	0.0979357	0.999896
ENSMUSG00000000078	Klf6	824.22	0.986233	-0.02	0.915776	0.999896
ENSMUSG00000000085	Scmh1	329.15	1.11034	0.151	0.273694	0.999896
ENSMUSG00000000088	Cox5a	1050.13	0.871758	-0.198	0.246721	0.999896
ENSMUSG00000000093	Tbx2	80.77	0.865737	-0.208	0.382395	0.999896
ENSMUSG00000000120	Ngfr	139.33	0.90689	-0.141	0.538742	0.999896
ENSMUSG00000000127	Fer	320.45	1.05629	0.079	0.595224	0.999896
ENSMUSG00000000131	Xpo6	1396.41	1.03526	0.05	0.644558	0.999896
ENSMUSG00000000134	Tfe3	1041.27	0.974004	-0.038	0.75327	0.999896
ENSMUSG00000000142	Axin2	544.53	1.428	0.514	0.0326643	0.999896
ENSMUSG00000000148	Brat1	299.37	0.948027	-0.077	0.649739	0.999896
ENSMUSG00000000149	Gna12	2012.18	1.08523	0.118	0.492757	0.999896
ENSMUSG00000000154	Slc22a18	1541.72	0.99447	-0.008	0.963831	0.999896
ENSMUSG00000000159	Igsf5	298.9	1	0	0.998722	0.999896
ENSMUSG00000000168	Dlat	1531.24	1.00278	0.004	0.976045	0.999896
ENSMUSG00000000171	Sdhd	7032.18	0.997923	-0.003	0.983017	0.999896
ENSMUSG00000000184	Ccnd2	824.46	0.925946	-0.111	0.484488	0.999896
ENSMUSG00000000194	Gpr107	1074.47	1.07475	0.104	0.393279	0.999896
ENSMUSG00000000247	Lhx2	77.26	1.21841	0.285	0.243224	0.999896
ENSMUSG00000000253	Gmpr	31.51	1.05922	0.083	0.776367	0.999896
ENSMUSG00000000266	Mid2	404.33	1.07103	0.099	0.544325	0.999896
ENSMUSG00000000275	Trim25	5879.26	1.02172	0.031	0.85524	0.999896
ENSMUSG00000000276	Dgke	190.94	1.21841	0.285	0.234758	0.999896
ENSMUSG00000000278	Scpep1	1933.49	0.982821	-0.025	0.831526	0.999896
ENSMUSG00000000282	Mnt	352.22	0.845572	-0.242	0.290688	0.999896
ENSMUSG00000000290	Itgb2	352	0.959929	-0.059	0.767022	0.999896
ENSMUSG00000000295	Hddc2	35.53	1.06807	0.095	0.725508	0.999896
ENSMUSG00000000296	Tpd52l1	136.17	0.953299	-0.069	0.779526	0.999896
ENSMUSG00000000301	Pemt	8108.5	0.840896	-0.25	0.100189	0.999896
ENSMUSG00000000303	Cdh1	1432.33	0.955283	-0.066	0.707904	0.999896
ENSMUSG00000000305	Cdh4	67.01	0.938872	-0.091	0.755491	0.999896
ENSMUSG00000000317	Bcl6b	78.41	0.799406	-0.323	0.21124	0.999896
ENSMUSG00000000326	Comt	12992.3	1.03958	0.056	0.794316	0.999896
ENSMUSG00000000339	Rtca	170.57	0.988971	-0.016	0.925385	0.999896
ENSMUSG00000000340	Dbt	4125.42	1.0203	0.029	0.844324	0.999896
ENSMUSG00000000346	Dazap2	4797.72	0.949342	-0.075	0.557444	0.999896
ENSMUSG00000000355	Mcts1	1058.25	0.99585	-0.006	0.966477	0.999896
ENSMUSG00000000374	Trappc10	1204.08	0.981459	-0.027	0.838993	0.999896
ENSMUSG00000000378	Ccm2	450.16	0.895025	-0.16	0.336014	0.999896
ENSMUSG00000000384	Tbrg4	939.34	0.949342	-0.075	0.610778	0.999896
ENSMUSG00000000385	Tmprss2	404.51	0.971981	-0.041	0.875546	0.999896
ENSMUSG00000000386	Mx1	95.47	0.971307	-0.042	0.918334	0.999896
ENSMUSG00000000399	Ndufa9	3983.35	0.87843	-0.187	0.132703	0.999896
ENSMUSG00000000420	Galnt1	1982.86	0.976709	-0.034	0.774359	0.999896
ENSMUSG00000000439	Mkrn2	605.05	0.962594	-0.055	0.646752	0.999896
ENSMUSG00000000440	Pparg	205.07	0.745355	-0.424	0.0180705	0.999896
ENSMUSG00000000441	Raf1	2398.39	1.04319	0.061	0.608329	0.999896
ENSMUSG00000000486	Septin1	55.02	0.891929	-0.165	0.504517	0.999896
ENSMUSG00000000489	Pdgfb	55.37	0.873573	-0.195	0.540549	0.999896
ENSMUSG00000000530	Acvrl1	105.67	0.862741	-0.213	0.273347	0.999896
ENSMUSG00000000531	Tamalin	69.26	0.940174	-0.089	0.688543	0.999896
ENSMUSG00000000532	Acvr1b	578.14	1.11342	0.155	0.316883	0.999896
ENSMUSG00000000538	Tom1l2	1236.48	1.02314	0.033	0.853659	0.999896
ENSMUSG00000000552	Zfp385a	295.47	0.944092	-0.083	0.734926	0.999896
ENSMUSG00000000555	Itga5	1338.38	1.089	0.123	0.431436	0.999896
ENSMUSG00000000561	Wdr77	516.9	0.883928	-0.178	0.278977	0.999896
ENSMUSG00000000563	Atp5pb	6674.33	0.920188	-0.12	0.385313	0.999896
ENSMUSG00000000567	Sox9	193.21	1.11574	0.158	0.396401	0.999896
ENSMUSG00000000568	Hnrnpd	2049.36	1.17936	0.238	0.0746026	0.999896
ENSMUSG00000000579	Dynlt1c	88.57	1.06659	0.093	0.681866	0.999896
ENSMUSG00000000581	C1d	1469.04	1.00417	0.006	0.964355	0.999896
ENSMUSG00000000594	Gm2a	2963.7	0.883928	-0.178	0.305166	0.999896
ENSMUSG00000000600	Krit1	1056.98	1.01466	0.021	0.888674	0.999896
ENSMUSG00000000605	Clcn4	3192.4	0.977386	-0.033	0.773323	0.999896
ENSMUSG00000000628	Hk2	130.58	1.13131	0.178	0.404937	0.999896
ENSMUSG00000000631	Myo18a	3491.34	1.12039	0.164	0.334622	0.999896
ENSMUSG00000000673	Haao	10774.3	1.02669	0.038	0.822164	0.999896
ENSMUSG00000000682	Cd52	228.24	0.893166	-0.163	0.460023	0.999896
ENSMUSG00000000686	Abhd15	1022.68	1.03311	0.047	0.799117	0.999896
ENSMUSG00000000693	Loxl3	97.28	1.13839	0.187	0.335586	0.999896
ENSMUSG00000000708	Kat2b	3318.43	1.03097	0.044	0.74883	0.999896
ENSMUSG00000000711	Rab5b	4162.23	0.986233	-0.02	0.862668	0.999896
ENSMUSG00000000732	Icosl	60.51	1.02385	0.034	0.90209	0.999896
ENSMUSG00000000738	Spg7	950.19	0.962594	-0.055	0.704325	0.999896
ENSMUSG00000000740	Rpl13	1316.21	1.00696	0.01	0.954029	0.999896
ENSMUSG00000000743	Chmp1a	1329.13	0.939523	-0.09	0.538976	0.999896
ENSMUSG00000000751	Rpa1	1053.34	0.93174	-0.102	0.387735	0.999896
ENSMUSG00000000753	Serpinf1	13996.4	0.93368	-0.099	0.50902	0.999896
ENSMUSG00000000759	Tubgcp3	626	1.06659	0.093	0.424988	0.999896
ENSMUSG00000000776	Polr3d	245.03	0.948684	-0.076	0.687237	0.999896
ENSMUSG00000000782	Tcf7	230.52	1.3435	0.426	0.04029	0.999896
ENSMUSG00000000787	Ddx3x	16099.5	0.990343	-0.014	0.937524	0.999896
ENSMUSG00000000804	Usp32	1512.55	1.04754	0.067	0.623619	0.999896
ENSMUSG00000000811	Txnrd3	255.71	1.02669	0.038	0.820817	0.999896
ENSMUSG00000000823	Zfp512b	1378.77	1.13524	0.183	0.237668	0.999896
ENSMUSG00000000826	Dnajc5	2624.92	0.918913	-0.122	0.321072	0.999896
ENSMUSG00000000827	Tpd52l2	1002.11	0.997231	-0.004	0.972944	0.999896
ENSMUSG00000000838	Fmr1	1330.98	1.074	0.103	0.403115	0.999896
ENSMUSG00000000876	Pxmp4	5574.98	1.00765	0.011	0.938296	0.999896
ENSMUSG00000000881	Dlg3	641.98	1.10114	0.139	0.305814	0.999896
ENSMUSG00000000902	Smarcb1	581.84	1.02527	0.036	0.788957	0.999896
ENSMUSG00000000915	Hip1r	867.92	0.920826	-0.119	0.56784	0.999896
ENSMUSG00000000916	Nsun5	261.51	1.12506	0.17	0.328532	0.999896
ENSMUSG00000000934	Top1mt	552.12	1.11265	0.154	0.26131	0.999896
ENSMUSG00000000948	Gm38393	84.66	1.32042	0.401	0.135288	0.999896
ENSMUSG00000000957	Mmp14	2079.84	0.946058	-0.08	0.56404	0.999896
ENSMUSG00000000958	Slc7a7	144.14	0.79664	-0.328	0.0369183	0.999896
ENSMUSG00000000959	Oxa1l	1214.34	0.958599	-0.061	0.611719	0.999896
ENSMUSG00000000976	Heatr6	572.84	1.09202	0.127	0.307111	0.999896
ENSMUSG00000001016	Ilf2	775.19	0.991717	-0.012	0.925903	0.999896
ENSMUSG00000001017	Chtop	1915.74	1.00835	0.012	0.910019	0.999896
ENSMUSG00000001018	Snapin	469.24	1.11651	0.159	0.282885	0.999896
ENSMUSG00000001025	S100a6	43.7	0.722966	-0.468	0.213159	0.999896
ENSMUSG00000001029	Icam2	103.9	0.79996	-0.322	0.093811	0.999896
ENSMUSG00000001034	Mapk7	58.08	1.00556	0.008	0.975659	0.999896
ENSMUSG00000001036	Epn2	508.16	1.07252	0.101	0.4817	0.999896
ENSMUSG00000001052	Sec24b	937.86	0.936921	-0.094	0.422003	0.999896
ENSMUSG00000001053	N4bp3	47.4	1.02243	0.032	0.917166	0.999896
ENSMUSG00000001054	Rmnd5b	250.91	0.901875	-0.149	0.351452	0.999896
ENSMUSG00000001056	Nhp2	242.18	0.902501	-0.148	0.432012	0.999896
ENSMUSG00000001062	Vps9d1	350.13	1.06511	0.091	0.617162	0.999896
ENSMUSG00000001065	Zfp276	444.02	0.924663	-0.113	0.581074	0.999896
ENSMUSG00000001082	Mfsd10	84.15	0.88454	-0.177	0.521281	0.999896
ENSMUSG00000001089	Luzp1	991.26	0.955283	-0.066	0.617291	0.999896
ENSMUSG00000001095	Slc13a2	46.26	0.946058	-0.08	0.779562	0.999896
ENSMUSG00000001098	Kctd10	600.53	0.970634	-0.043	0.739283	0.999896
ENSMUSG00000001100	Poldip2	2773.21	0.91067	-0.135	0.231666	0.999896
ENSMUSG00000001105	Ift20	675.34	0.871154	-0.199	0.135208	0.999896
ENSMUSG00000001119	Col6a1	344.01	0.857971	-0.221	0.328517	0.999896
ENSMUSG00000001120	Pcbp3	37.82	1.09278	0.128	0.677068	0.999896
ENSMUSG00000001123	Lgals9	20172.6	1.03526	0.05	0.741843	0.999896
ENSMUSG00000001127	Araf	3059.65	1.00486	0.007	0.952375	0.999896
ENSMUSG00000001128	Cfp	877.57	1.04608	0.065	0.748923	0.999896
ENSMUSG00000001134	Uxt	333.6	0.908778	-0.138	0.405417	0.999896
ENSMUSG00000001138	Cnnm3	686.42	1.06955	0.097	0.532593	0.999896
ENSMUSG00000001143	Lman2l	1228.67	0.965267	-0.051	0.759239	0.999896
ENSMUSG00000001150	Mcm3ap	1072.74	1.00765	0.011	0.931414	0.999896
ENSMUSG00000001151	Pcnt	436.17	1.19914	0.262	0.111577	0.999896
ENSMUSG00000001155	Ftcd	12268.1	1.09051	0.125	0.500787	0.999896
ENSMUSG00000001156	Mxd1	177.48	1.01326	0.019	0.913447	0.999896
ENSMUSG00000001157	Gmcl1	407.55	0.99516	-0.007	0.961587	0.999896
ENSMUSG00000001158	Snrnp27	440.15	0.993092	-0.01	0.944561	0.999896
ENSMUSG00000001173	Ocrl	426.72	1.20916	0.274	0.0746822	0.999896
ENSMUSG00000001175	Calm1	3879.19	0.931095	-0.103	0.452861	0.999896
ENSMUSG00000001211	Agpat3	8777.26	0.978063	-0.032	0.845481	0.999896
ENSMUSG00000001227	Sema6b	128.48	0.976032	-0.035	0.893273	0.999896
ENSMUSG00000001229	Dpp9	2812.19	0.976709	-0.034	0.84976	0.999896
ENSMUSG00000001240	Ramp2	157.18	0.93174	-0.102	0.513297	0.999896
ENSMUSG00000001247	Lsr	3134.2	1.01396	0.02	0.910568	0.999896
ENSMUSG00000001248	Gramd1a	429.65	1.02598	0.037	0.791131	0.999896
ENSMUSG00000001249	Hpn	8552.46	1.05263	0.074	0.681867	0.999896
ENSMUSG00000001270	Ckb	60.45	1.01115	0.016	0.960912	0.999896
ENSMUSG00000001280	Sp1	2717.54	1.09505	0.131	0.333053	0.999896
ENSMUSG00000001281	Itgb7	51.86	0.706617	-0.501	0.0196395	0.999896
ENSMUSG00000001285	Myg1	305.75	1.04826	0.068	0.616328	0.999896
ENSMUSG00000001288	Rarg	225.42	0.99103	-0.013	0.941152	0.999896
ENSMUSG00000001289	Pfdn5	2375.38	0.929805	-0.105	0.393301	0.999896
ENSMUSG00000001300	Efnb2	166.42	0.722465	-0.469	0.0583793	0.999896
ENSMUSG00000001305	Rrp15	421.34	0.915099	-0.128	0.434155	0.999896
ENSMUSG00000001313	Rnd2	178.08	0.95396	-0.068	0.771783	0.999896
ENSMUSG00000001323	Srr	4214.22	1.09657	0.133	0.34233	0.999896
ENSMUSG00000001348	Acp5	2064.5	0.971307	-0.042	0.829949	0.999896
ENSMUSG00000001366	Fbxo9	1453.36	1.01466	0.021	0.842799	0.999896
ENSMUSG00000001376	Vps50	522.62	0.986917	-0.019	0.900663	0.999896
ENSMUSG00000001380	Hars	1272.48	0.918913	-0.122	0.338904	0.999896
ENSMUSG00000001383	Zmat2	2060.25	1.0403	0.057	0.64512	0.999896
ENSMUSG00000001415	Smg5	1529.75	1.0519	0.073	0.578612	0.999896
ENSMUSG00000001416	Cct3	4540.19	0.908778	-0.138	0.336832	0.999896
ENSMUSG00000001418	Glmp	2015.14	0.926588	-0.11	0.374485	0.999896
ENSMUSG00000001419	Mef2d	1624.86	1.03598	0.051	0.744209	0.999896
ENSMUSG00000001420	Tmem79	109.24	1.16878	0.225	0.304662	0.999896
ENSMUSG00000001424	Snd1	3157.18	0.906262	-0.142	0.391362	0.999896
ENSMUSG00000001435	Col18a1	27208.8	1.04102	0.058	0.793806	0.999896
ENSMUSG00000001436	Slc19a1	216.96	0.90125	-0.15	0.57233	0.999896
ENSMUSG00000001440	Kpnb1	5809.55	0.933033	-0.1	0.452713	0.999896
ENSMUSG00000001441	Npepps	1116.34	0.971981	-0.041	0.756888	0.999896
ENSMUSG00000001445	Mrpl10	959.06	0.928517	-0.107	0.355413	0.999896
ENSMUSG00000001467	Cyp51	4319.82	1.16151	0.216	0.367494	0.999896
ENSMUSG00000001472	Tcf25	5039.77	0.952638	-0.07	0.556574	0.999896
ENSMUSG00000001473	Tubb6	145.61	1.12584	0.171	0.487244	0.999896
ENSMUSG00000001482	Def8	2357.78	1.07773	0.108	0.383458	0.999896
ENSMUSG00000001506	Col1a1	160.33	0.814508	-0.296	0.309664	0.999896
ENSMUSG00000001507	Itga3	272.98	1.03025	0.043	0.835782	0.999896
ENSMUSG00000001518	Itfg2	309.58	0.993092	-0.01	0.950649	0.999896
ENSMUSG00000001521	Tulp3	65.56	1.03311	0.047	0.819395	0.999896
ENSMUSG00000001524	Gtf2h4	431.74	1.07475	0.104	0.45603	0.999896
ENSMUSG00000001525	Tubb5	2025.49	0.857376	-0.222	0.132681	0.999896
ENSMUSG00000001542	Ell2	3193.55	0.950659	-0.073	0.674459	0.999896
ENSMUSG00000001552	Jup	1028.79	0.987601	-0.018	0.922529	0.999896
ENSMUSG00000001555	Fkbp10	36.56	1.00069	0.001	0.998192	0.999896
ENSMUSG00000001569	Nom1	913.11	0.992404	-0.011	0.933137	0.999896
ENSMUSG00000001576	Ergic1	2558.02	0.99447	-0.008	0.952097	0.999896
ENSMUSG00000001588	Acap1	123.82	1.05409	0.076	0.69144	0.999896
ENSMUSG00000001604	Tcea3	733.02	0.980099	-0.029	0.887484	0.999896
ENSMUSG00000001627	Ifrd1	498.74	0.965936	-0.05	0.844002	0.999896
ENSMUSG00000001630	Stk38l	908.88	0.963262	-0.054	0.738341	0.999896
ENSMUSG00000001632	Brpf1	568.5	1.08673	0.12	0.472195	0.999896
ENSMUSG00000001642	Akr1b3	226.39	0.942785	-0.085	0.633823	0.999896
ENSMUSG00000001663	Gstt1	5031.89	0.983502	-0.024	0.890263	0.999896
ENSMUSG00000001665	Gstt3	986.97	1.16959	0.226	0.29258	0.999896
ENSMUSG00000001666	Ddt	3193.72	1.17609	0.234	0.350457	0.999896
ENSMUSG00000001670	Tat	88006.4	0.571965	-0.806	0.0396488	0.999896
ENSMUSG00000001672	Marveld3	37.57	0.773782	-0.37	0.391074	0.999896
ENSMUSG00000001674	Ddx18	767.18	0.93174	-0.102	0.467213	0.999896
ENSMUSG00000001687	Ubl3	1838.96	0.982821	-0.025	0.82382	0.999896
ENSMUSG00000001700	Gramd3	979.38	0.942131	-0.086	0.624471	0.999896
ENSMUSG00000001707	Eef1e1	315.96	0.848508	-0.237	0.23537	0.999896
ENSMUSG00000001729	Akt1	1457.53	0.97468	-0.037	0.835933	0.999896
ENSMUSG00000001741	Il16	198.75	0.91764	-0.124	0.463748	0.999896
ENSMUSG00000001750	Tcirg1	987.39	1.14235	0.192	0.276225	0.999896
ENSMUSG00000001751	Naglu	427.05	0.971307	-0.042	0.820303	0.999896
ENSMUSG00000001755	Coasy	2595.16	1.00835	0.012	0.935045	0.999896
ENSMUSG00000001761	Smo	266.43	0.960595	-0.058	0.736918	0.999896
ENSMUSG00000001763	Tspan33	297.71	0.954621	-0.067	0.675963	0.999896
ENSMUSG00000001767	Crnkl1	617.4	0.993092	-0.01	0.948888	0.999896
ENSMUSG00000001768	Rin2	1012.12	1.1487	0.2	0.154638	0.999896
ENSMUSG00000001774	Chordc1	2410.1	0.818469	-0.289	0.26094	0.999896
ENSMUSG00000001783	Rtcb	3070.63	0.971307	-0.042	0.700409	0.999896
ENSMUSG00000001785	Pwp1	641.27	0.937571	-0.093	0.526121	0.999896
ENSMUSG00000001786	Fbxo7	534.54	0.98214	-0.026	0.847737	0.999896
ENSMUSG00000001794	Capns1	2156.84	0.956608	-0.064	0.594929	0.999896
ENSMUSG00000001802	Lrp3	334.47	0.925304	-0.112	0.590759	0.999896
ENSMUSG00000001829	Clpb	721.59	0.977386	-0.033	0.798577	0.999896
ENSMUSG00000001833	Septin7	2547.16	0.915099	-0.128	0.345693	0.999896
ENSMUSG00000001844	Zdhhc4	321.41	0.952638	-0.07	0.666412	0.999896
ENSMUSG00000001847	Rac1	3591.23	0.964598	-0.052	0.673499	0.999896
ENSMUSG00000001855	Nup214	768.07	1.08598	0.119	0.342658	0.999896
ENSMUSG00000001870	Ltbp1	155.82	0.926588	-0.11	0.5856	0.999896
ENSMUSG00000001891	Ugp2	10342.4	1.03814	0.054	0.755723	0.999896
ENSMUSG00000001909	Trmt1	806.78	0.974004	-0.038	0.785963	0.999896
ENSMUSG00000001910	Nacc1	902.78	0.943438	-0.084	0.559875	0.999896
ENSMUSG00000001911	Nfix	2759.31	1.07252	0.101	0.517239	0.999896
ENSMUSG00000001918	Slc1a5	156.8	0.978742	-0.031	0.862709	0.999896
ENSMUSG00000001924	Uba1	7269.11	0.955945	-0.065	0.59111	0.999896
ENSMUSG00000001930	Vwf	279.45	1.00905	0.013	0.945305	0.999896
ENSMUSG00000001942	Siae	1934.65	0.95396	-0.068	0.614318	0.999896
ENSMUSG00000001943	Vsig2	69.26	1.14472	0.195	0.416778	0.999896
ENSMUSG00000001946	Esam	522.87	0.882703	-0.18	0.267508	0.999896
ENSMUSG00000001962	Fam50a	495.66	1.02527	0.036	0.799491	0.999896
ENSMUSG00000001964	Emd	569.41	0.939523	-0.09	0.476758	0.999896
ENSMUSG00000001983	Taco1	635.95	1.0274	0.039	0.764068	0.999896
ENSMUSG00000001995	Sipa1l2	182.85	1.1607	0.215	0.324104	0.999896
ENSMUSG00000001998	Ap4e1	461.75	1.11961	0.163	0.226601	0.999896
ENSMUSG00000001999	Blvra	375.84	1.0274	0.039	0.791755	0.999896
ENSMUSG00000002010	Idh3g	1775.17	0.957271	-0.063	0.663598	0.999896
ENSMUSG00000002014	Ssr4	1787.17	0.825305	-0.277	0.0802208	0.999896
ENSMUSG00000002015	Bcap31	3510.6	0.91764	-0.124	0.332679	0.999896
ENSMUSG00000002017	Fam98a	1759.2	0.860353	-0.217	0.088745	0.999896
ENSMUSG00000002020	Ltbp2	41.84	1.10957	0.15	0.622349	0.999896
ENSMUSG00000002028	Kmt2a	1613.52	1.12194	0.166	0.291551	0.999896
ENSMUSG00000002031	Ift46	856.25	1.00417	0.006	0.9606	0.999896
ENSMUSG00000002032	Tmem25	998.71	1.02527	0.036	0.861633	0.999896
ENSMUSG00000002043	Trappc6a	94.08	1.00696	0.01	0.977471	0.999896
ENSMUSG00000002052	Supt6	3494.4	1.02527	0.036	0.802324	0.999896
ENSMUSG00000002058	Unc119	113.27	0.846745	-0.24	0.402425	0.999896
ENSMUSG00000002059	Rab34	64.48	0.782412	-0.354	0.13259	0.999896
ENSMUSG00000002064	Sdf2	1277.97	0.883315	-0.179	0.128667	0.999896
ENSMUSG00000002083	Bbc3	107.41	0.893785	-0.162	0.658749	0.999896
ENSMUSG00000002102	Psmc3	4024.3	0.988971	-0.016	0.905955	0.999896
ENSMUSG00000002103	Acp2	3327.92	1.07029	0.098	0.393882	0.999896
ENSMUSG00000002105	Slc39a13	259.61	0.991717	-0.012	0.944659	0.999896
ENSMUSG00000002107	Celf2	682.64	0.886382	-0.174	0.340118	0.999896
ENSMUSG00000002108	Nr1h3	3032.26	1.02172	0.031	0.820089	0.999896
ENSMUSG00000002109	Ddb2	305.19	1.14552	0.196	0.197089	0.999896
ENSMUSG00000002111	Spi1	123.93	1.13682	0.185	0.392899	0.999896
ENSMUSG00000002129	Sf3a1	1058.3	1.0203	0.029	0.851628	0.999896
ENSMUSG00000002147	Stat6	2625.39	1.04247	0.06	0.615961	0.999896
ENSMUSG00000002205	Vrk3	838.21	1.01819	0.026	0.84685	0.999896
ENSMUSG00000002210	Smg9	206.68	1.1274	0.173	0.366794	0.999896
ENSMUSG00000002221	Paxip1	665.29	1.0403	0.057	0.655606	0.999896
ENSMUSG00000002222	Rmnd5a	7762.6	1.05775	0.081	0.569766	0.999896
ENSMUSG00000002227	Mov10	678.43	1.14472	0.195	0.380946	0.999896
ENSMUSG00000002233	Rhoc	441.48	0.846745	-0.24	0.164223	0.999896
ENSMUSG00000002249	Tead3	336.07	1.11188	0.153	0.355283	0.999896
ENSMUSG00000002250	Ppard	627.12	1.16716	0.223	0.390199	0.999896
ENSMUSG00000002265	Peg3	2246.21	1.06142	0.086	0.727446	0.999896
ENSMUSG00000002279	Lmf1	698.09	0.906262	-0.142	0.408052	0.999896
ENSMUSG00000002280	Ciao3	687.32	0.948027	-0.077	0.580444	0.999896
ENSMUSG00000002289	Angptl4	4626.71	1.07252	0.101	0.762817	0.999896
ENSMUSG00000002297	Dbf4	60.97	0.937571	-0.093	0.660624	0.999896
ENSMUSG00000002307	Daxx	526.07	1.05263	0.074	0.59102	0.999896
ENSMUSG00000002308	Cd320	85.43	0.967947	-0.047	0.826664	0.999896
ENSMUSG00000002319	Ipo4	253.58	0.922103	-0.117	0.574302	0.999896
ENSMUSG00000002320	Tm9sf1	1578.25	0.926588	-0.11	0.312707	0.999896
ENSMUSG00000002324	Rec8	51.64	1.26663	0.341	0.30943	0.999896
ENSMUSG00000002325	Irf9	1310.68	1.089	0.123	0.38736	0.999896
ENSMUSG00000002326	Gmpr2	525.97	1.04391	0.062	0.615503	0.999896
ENSMUSG00000002329	Mdp1	604.92	1.01537	0.022	0.875345	0.999896
ENSMUSG00000002332	Dhrs1	4804.08	0.99654	-0.005	0.97508	0.999896
ENSMUSG00000002342	Tmem161a	470.38	1.00486	0.007	0.960099	0.999896
ENSMUSG00000002343	Armc6	89.71	0.992404	-0.011	0.95863	0.999896
ENSMUSG00000002345	Borcs8	362.56	0.986917	-0.019	0.919397	0.999896
ENSMUSG00000002346	Slc25a42	4584.12	1.18099	0.24	0.161741	0.999896
ENSMUSG00000002365	Snx9	1188.59	1.06659	0.093	0.454252	0.999896
ENSMUSG00000002372	Ranbp3	819.05	1.06363	0.089	0.523209	0.999896
ENSMUSG00000002379	Ndufa11	826.16	0.832776	-0.264	0.241057	0.999896
ENSMUSG00000002393	Nr2f6	629.79	1.10191	0.14	0.352501	0.999896
ENSMUSG00000002395	Use1	805.52	0.948027	-0.077	0.673845	0.999896
ENSMUSG00000002396	Ocel1	137.18	1.06955	0.097	0.588335	0.999896
ENSMUSG00000002409	Dyrk1b	224.14	1.19997	0.263	0.31941	0.999896
ENSMUSG00000002413	Braf	1525.47	1.01396	0.02	0.878699	0.999896
ENSMUSG00000002416	Ndufb2	195.86	1.04102	0.058	0.768493	0.999896
ENSMUSG00000002428	Hltf	524.1	0.921464	-0.118	0.351113	0.999896
ENSMUSG00000002455	Prpf6	2166.05	0.958599	-0.061	0.676505	0.999896
ENSMUSG00000002458	Rgs19	50.66	0.82302	-0.281	0.30061	0.999896
ENSMUSG00000002475	Abhd3	2154.34	1.00696	0.01	0.937168	0.999896
ENSMUSG00000002477	Snrpd1	501.82	0.964598	-0.052	0.722986	0.999896
ENSMUSG00000002486	Tchp	99.38	1.13839	0.187	0.443373	0.999896
ENSMUSG00000002489	Tiam1	64.84	0.93368	-0.099	0.710346	0.999896
ENSMUSG00000002496	Tsc2	1749.4	0.936272	-0.095	0.432017	0.999896
ENSMUSG00000002504	Slc9a3r2	339.01	0.971307	-0.042	0.825222	0.999896
ENSMUSG00000002524	Puf60	1261.5	0.985549	-0.021	0.877258	0.999896
ENSMUSG00000002546	Golga2	1626.9	0.984866	-0.022	0.851611	0.999896
ENSMUSG00000002550	Uck1	889.86	0.973329	-0.039	0.801255	0.999896
ENSMUSG00000002578	Ikzf4	74.36	1.40444	0.49	0.126523	0.999896
ENSMUSG00000002580	Mien1	871.61	0.90125	-0.15	0.260668	0.999896
ENSMUSG00000002588	Pon1	46742.8	1.02243	0.032	0.86371	0.999896
ENSMUSG00000002602	Axl	1174.68	1.01466	0.021	0.891345	0.999896
ENSMUSG00000002603	Tgfb1	161.56	1.0196	0.028	0.868128	0.999896
ENSMUSG00000002608	Ccdc97	778.7	1.04681	0.066	0.669868	0.999896
ENSMUSG00000002617	Zfp40	150.88	1.36604	0.45	0.046704	0.999896
ENSMUSG00000002625	Akap8l	1691.97	1.08373	0.116	0.393271	0.999896
ENSMUSG00000002635	Pdcd2l	132.49	0.946714	-0.079	0.628923	0.999896
ENSMUSG00000002658	Gtf2f1	687.96	0.966606	-0.049	0.764699	0.999896
ENSMUSG00000002660	Clpp	516.03	0.885154	-0.176	0.332968	0.999896
ENSMUSG00000002661	Alkbh7	70.52	1.01255	0.018	0.945616	0.999896
ENSMUSG00000002668	Dennd1c	91.36	1.06881	0.096	0.613984	0.999896
ENSMUSG00000002679	Med6	426.86	1.02314	0.033	0.808931	0.999896
ENSMUSG00000002699	Lcp2	277.08	1.09354	0.129	0.502124	0.999896
ENSMUSG00000002718	Cse1l	1326.98	0.983502	-0.024	0.847745	0.999896
ENSMUSG00000002728	Naa20	572.45	0.93368	-0.099	0.480963	0.999896
ENSMUSG00000002731	Prkra	264.92	1.07699	0.107	0.480614	0.999896
ENSMUSG00000002732	Fkbp7	120.1	1.00696	0.01	0.956405	0.999896
ENSMUSG00000002733	Plekha3	610.87	0.905006	-0.144	0.256098	0.999896
ENSMUSG00000002741	Ykt6	2674.59	0.911933	-0.133	0.282476	0.999896
ENSMUSG00000002748	Baz1b	3268.26	1.02101	0.03	0.842289	0.999896
ENSMUSG00000002763	Pex6	1699.26	1.01045	0.015	0.936828	0.999896
ENSMUSG00000002767	Mrpl2	468.13	0.989657	-0.015	0.931213	0.999896
ENSMUSG00000002768	Mea1	1347.06	0.981459	-0.027	0.853047	0.999896
ENSMUSG00000002769	Gnmt	15619.5	0.87843	-0.187	0.399376	0.999896
ENSMUSG00000002778	Kdelr1	2527.7	0.941478	-0.087	0.446539	0.999896
ENSMUSG00000002781	Tmem143	629.83	1.00278	0.004	0.982623	0.999896
ENSMUSG00000002797	Ggct	312.61	1.00905	0.013	0.945459	0.999896
ENSMUSG00000002803	Btbd6	284.54	0.948684	-0.076	0.603845	0.999896
ENSMUSG00000002804	Nudt14	99.26	0.874785	-0.193	0.501261	0.999896
ENSMUSG00000002812	Flii	1762.59	1.01889	0.027	0.821747	0.999896
ENSMUSG00000002814	Top3a	250.53	1.14076	0.19	0.228116	0.999896
ENSMUSG00000002820	Atg4d	512.68	1.00905	0.013	0.94304	0.999896
ENSMUSG00000002825	Qtrt1	95.28	1.01255	0.018	0.943815	0.999896
ENSMUSG00000002831	Plin4	1600.71	0.836826	-0.257	0.503761	0.999896
ENSMUSG00000002833	Hdgfl2	723.68	1.00905	0.013	0.942966	0.999896
ENSMUSG00000002835	Chaf1a	35.93	0.895646	-0.159	0.604899	0.999896
ENSMUSG00000002844	Adprh	187.3	1.34164	0.424	0.0727859	0.999896
ENSMUSG00000002845	Tmem39a	552.2	0.861546	-0.215	0.371607	0.999896
ENSMUSG00000002846	Timmdc1	805.6	0.91764	-0.124	0.286747	0.999896
ENSMUSG00000002847	Pla1a	1986.71	1.01677	0.024	0.872935	0.999896
ENSMUSG00000002870	Mcm2	89.71	0.82932	-0.27	0.346648	0.999896
ENSMUSG00000002871	Tpra1	452.27	0.984866	-0.022	0.887581	0.999896
ENSMUSG00000002881	Nab1	2756.84	1.05775	0.081	0.507756	0.999896
ENSMUSG00000002885	Adgre5	1034.3	0.983502	-0.024	0.864348	0.999896
ENSMUSG00000002897	Il17ra	626.77	1.01326	0.019	0.880369	0.999896
ENSMUSG00000002900	Lamb1	480.9	0.99585	-0.006	0.970853	0.999896
ENSMUSG00000002908	Kcnn1	126.7	1.23713	0.307	0.119278	0.999896
ENSMUSG00000002910	Arrdc2	288.57	0.815637	-0.294	0.324437	0.999896
ENSMUSG00000002944	Cd36	2731.19	0.907519	-0.14	0.464916	0.999896
ENSMUSG00000002948	Map2k7	891.19	1.1042	0.143	0.300126	0.999896
ENSMUSG00000002949	Timm44	1304.23	1.02456	0.035	0.801475	0.999896
ENSMUSG00000002957	Ap2a2	3335.15	0.896267	-0.158	0.227742	0.999896
ENSMUSG00000002963	Pnkp	717.06	1.06807	0.095	0.554374	0.999896
ENSMUSG00000002968	Med25	637.66	1.03455	0.049	0.775718	0.999896
ENSMUSG00000002980	Bcam	79.6	1.00208	0.003	0.992139	0.999896
ENSMUSG00000002981	Clptm1	2778.81	0.918276	-0.123	0.280871	0.999896
ENSMUSG00000002983	Relb	50.86	1.46917	0.555	0.0439046	0.999896
ENSMUSG00000002984	Tomm40	467.19	0.989657	-0.015	0.944759	0.999896
ENSMUSG00000002985	Apoe	308988	1.1065	0.146	0.601567	0.999896
ENSMUSG00000002992	Apoc2	210.85	1.16878	0.225	0.326089	0.999896
ENSMUSG00000002996	Hbp1	3824.16	0.929805	-0.105	0.440423	0.999896
ENSMUSG00000003031	Cdkn1b	1242.7	0.925946	-0.111	0.29631	0.999896
ENSMUSG00000003032	Klf4	55.04	0.891929	-0.165	0.568423	0.999896
ENSMUSG00000003033	Ap1m1	1024.74	0.929161	-0.106	0.418202	0.999896
ENSMUSG00000003037	Rab8a	2794.69	1.01185	0.017	0.880504	0.999896
ENSMUSG00000003038	Hmgn2	255.32	0.960595	-0.058	0.801832	0.999896
ENSMUSG00000003039	Fam32a	1352.26	1.10803	0.148	0.28698	0.999896
ENSMUSG00000003053	Cyp2c29	37356.1	0.973329	-0.039	0.873338	0.999896
ENSMUSG00000003062	Stard3nl	277.64	0.915734	-0.127	0.41566	0.999896
ENSMUSG00000003068	Stk11	1958.27	1.06659	0.093	0.529905	0.999896
ENSMUSG00000003072	Atp5d	2018.36	0.940826	-0.088	0.684125	0.999896
ENSMUSG00000003099	Ppp5c	848.64	0.999307	-0.001	0.99287	0.999896
ENSMUSG00000003119	Cdk12	1224.6	1.08222	0.114	0.41152	0.999896
ENSMUSG00000003123	Lipe	434.18	1.01466	0.021	0.92267	0.999896
ENSMUSG00000003131	Pafah1b2	1237.36	1.02669	0.038	0.768728	0.999896
ENSMUSG00000003134	Tbc1d8	1258	0.860949	-0.216	0.415943	0.999896
ENSMUSG00000003135	Cnot11	624.62	1.00069	0.001	0.993678	0.999896
ENSMUSG00000003154	Foxj2	458.46	1.04464	0.063	0.653196	0.999896
ENSMUSG00000003161	Sri	967.51	0.97942	-0.03	0.81716	0.999896
ENSMUSG00000003166	Dgcr2	1544.28	0.960595	-0.058	0.611597	0.999896
ENSMUSG00000003184	Irf3	1238.07	1.04464	0.063	0.667842	0.999896
ENSMUSG00000003190	Bcl2l12	125.45	1.11806	0.161	0.511846	0.999896
ENSMUSG00000003198	Zfp959	220.39	0.907519	-0.14	0.443917	0.999896
ENSMUSG00000003199	Mpnd	784.49	0.958599	-0.061	0.72227	0.999896
ENSMUSG00000003200	Sh3gl1	412.25	0.985549	-0.021	0.899683	0.999896
ENSMUSG00000003208	Yju2	171.59	1.01115	0.016	0.927631	0.999896
ENSMUSG00000003226	Ranbp2	6269.42	0.967947	-0.047	0.794119	0.999896
ENSMUSG00000003228	Grk5	427.65	1.20916	0.274	0.106013	0.999896
ENSMUSG00000003233	Dvl3	813.65	1.01115	0.016	0.924572	0.999896
ENSMUSG00000003234	Abcf3	2378.27	0.88454	-0.177	0.208239	0.999896
ENSMUSG00000003235	Eif2b5	1270.7	1.00696	0.01	0.932516	0.999896
ENSMUSG00000003269	Cyth2	464.01	1.0274	0.039	0.782795	0.999896
ENSMUSG00000003279	Dlgap1	44.96	1.02598	0.037	0.890249	0.999896
ENSMUSG00000003283	Hck	179.92	1.05263	0.074	0.668432	0.999896
ENSMUSG00000003299	Mrpl4	473.28	1.04319	0.061	0.700343	0.999896
ENSMUSG00000003308	Keap1	1722.23	1.06216	0.087	0.587696	0.999896
ENSMUSG00000003316	Glg1	2289.39	0.999307	-0.001	0.993834	0.999896
ENSMUSG00000003344	Btbd2	360.31	0.938872	-0.091	0.746695	0.999896
ENSMUSG00000003345	Csnk1g2	947.87	0.983502	-0.024	0.91027	0.999896
ENSMUSG00000003346	Abhd17a	221.65	0.939523	-0.09	0.754354	0.999896
ENSMUSG00000003348	Mob3a	141.03	0.987601	-0.018	0.92025	0.999896
ENSMUSG00000003355	Fkbp11	109.59	0.872363	-0.197	0.543895	0.999896
ENSMUSG00000003360	Ddx23	1992.49	1.03168	0.045	0.744693	0.999896
ENSMUSG00000003363	Pld3	567.96	0.983502	-0.024	0.906829	0.999896
ENSMUSG00000003378	Grik5	192.74	1.18099	0.24	0.404635	0.999896
ENSMUSG00000003380	Rabac1	324.48	0.954621	-0.067	0.762145	0.999896
ENSMUSG00000003382	Etv3	946.76	1.00139	0.002	0.989307	0.999896
ENSMUSG00000003402	Prkcsh	3778.72	0.946058	-0.08	0.628749	0.999896
ENSMUSG00000003420	Fcgrt	5278.5	0.912565	-0.132	0.391284	0.999896
ENSMUSG00000003421	Nosip	444.48	1.07998	0.111	0.564728	0.999896
ENSMUSG00000003423	Pih1d1	647.36	0.929161	-0.106	0.464291	0.999896
ENSMUSG00000003429	Rps11	6464.7	0.807201	-0.309	0.0230694	0.999896
ENSMUSG00000003435	Supt5	3574.81	1.00069	0.001	0.994193	0.999896
ENSMUSG00000003437	Paf1	1069.13	1.09354	0.129	0.244734	0.999896
ENSMUSG00000003438	Timm50	394.73	0.921464	-0.118	0.486663	0.999896
ENSMUSG00000003444	Med29	198.7	0.88148	-0.182	0.320449	0.999896
ENSMUSG00000003458	Ncstn	2311.57	0.93174	-0.102	0.343229	0.999896
ENSMUSG00000003464	Pex19	6126.63	0.940174	-0.089	0.520782	0.999896
ENSMUSG00000003477	Inmt	8043.82	0.714002	-0.486	0.0731036	0.999896
ENSMUSG00000003500	Impdh1	103.58	0.900002	-0.152	0.455334	0.999896
ENSMUSG00000003518	Dusp3	3429.88	0.866938	-0.206	0.132215	0.999896
ENSMUSG00000003526	Prodh	3316.52	1.17772	0.236	0.137842	0.999896
ENSMUSG00000003527	Ess2	181.4	1.08749	0.121	0.496141	0.999896
ENSMUSG00000003528	Slc25a1	3052.08	0.980779	-0.028	0.858975	0.999896
ENSMUSG00000003531	Dgcr6	310.51	0.982821	-0.025	0.884265	0.999896
ENSMUSG00000003534	Ddr1	57	0.74898	-0.417	0.094256	0.999896
ENSMUSG00000003546	Klc4	946.29	0.95	-0.074	0.716881	0.999896
ENSMUSG00000003549	Ercc1	123.99	1.11651	0.159	0.449554	0.999896
ENSMUSG00000003555	Cyp17a1	12344.9	1.28699	0.364	0.25473	0.999896
ENSMUSG00000003559	As3mt	3808.64	1.00208	0.003	0.98373	0.999896
ENSMUSG00000003573	Homer3	51	1.1088	0.149	0.573527	0.999896
ENSMUSG00000003575	Crtc1	355.43	1.1235	0.168	0.368837	0.999896
ENSMUSG00000003581	Rnf215	236.69	1.08448	0.117	0.481776	0.999896
ENSMUSG00000003585	Sec14l2	22356.4	1.02883	0.041	0.801014	0.999896
ENSMUSG00000003604	Aven	361.63	0.929161	-0.106	0.48473	0.999896
ENSMUSG00000003617	Cp	52819.7	0.95	-0.074	0.649762	0.999896
ENSMUSG00000003623	Crot	39966.1	1.03455	0.049	0.778486	0.999896
ENSMUSG00000003644	Rps6ka1	305.88	0.911301	-0.134	0.475557	0.999896
ENSMUSG00000003660	Snrnp200	4342.67	1.04972	0.07	0.587607	0.999896
ENSMUSG00000003662	Ciao1	1177.42	0.983502	-0.024	0.853456	0.999896
ENSMUSG00000003680	Taf6l	101.8	1.03526	0.05	0.827796	0.999896
ENSMUSG00000003721	Insig2	31773.9	1.1065	0.146	0.461689	0.999896
ENSMUSG00000003731	Kpna6	3021.34	1.00208	0.003	0.983716	0.999896
ENSMUSG00000003746	Man1a	11001.2	1.03311	0.047	0.735552	0.999896
ENSMUSG00000003752	Itpkc	204.6	0.883928	-0.178	0.234549	0.999896
ENSMUSG00000003762	Coq8b	237.95	1.06807	0.095	0.660606	0.999896
ENSMUSG00000003778	Brd8	1212.08	1.15749	0.211	0.0862229	0.999896
ENSMUSG00000003779	Kif20a	38.97	0.64797	-0.626	0.0817515	0.999896
ENSMUSG00000003808	Farsa	554.85	0.961261	-0.057	0.715666	0.999896
ENSMUSG00000003809	Gcdh	15771.4	0.985549	-0.021	0.878496	0.999896
ENSMUSG00000003810	Mast2	627.18	0.953299	-0.069	0.632304	0.999896
ENSMUSG00000003812	Dnase2a	829.44	0.984184	-0.023	0.886084	0.999896
ENSMUSG00000003813	Rad23a	1376.95	1.05263	0.074	0.643076	0.999896
ENSMUSG00000003814	Calr	25730	1.00835	0.012	0.946513	0.999896
ENSMUSG00000003847	Nfat5	2266.49	1.17365	0.231	0.106337	0.999896
ENSMUSG00000003848	Nob1	350.46	1.06069	0.085	0.642116	0.999896
ENSMUSG00000003849	Nqo1	505.03	1.01889	0.027	0.899924	0.999896
ENSMUSG00000003865	Gys1	152.45	1.07252	0.101	0.616232	0.999896
ENSMUSG00000003868	Ruvbl2	250.31	0.967947	-0.047	0.840835	0.999896
ENSMUSG00000003873	Bax	183.96	0.853226	-0.229	0.295963	0.999896
ENSMUSG00000003882	Il7r	36.11	1.1065	0.146	0.678295	0.999896
ENSMUSG00000003923	Tfam	1425.42	0.982821	-0.025	0.832243	0.999896
ENSMUSG00000003929	Zfp81	239.55	1.14949	0.201	0.243449	0.999896
ENSMUSG00000003948	Mmd	7661.62	1.02385	0.034	0.836745	0.999896
ENSMUSG00000003949	Hlf	1605.76	0.988971	-0.016	0.926163	0.999896
ENSMUSG00000003955	Fam162a	644.67	0.91955	-0.121	0.332611	0.999896
ENSMUSG00000003970	Rpl8	3528.9	0.929805	-0.105	0.637624	0.999896
ENSMUSG00000003992	Ssbp2	53.36	1.05702	0.08	0.720199	0.999896
ENSMUSG00000004018	Fancl	162.39	0.991717	-0.012	0.946981	0.999896
ENSMUSG00000004032	Gstm5	233.42	0.886996	-0.173	0.375355	0.999896
ENSMUSG00000004035	Gstm7	1837.82	1.06807	0.095	0.562816	0.999896
ENSMUSG00000004038	Gstm3	1205.95	1.19831	0.261	0.385959	0.999896
ENSMUSG00000004040	Stat3	4146.25	1.07699	0.107	0.489903	0.999896
ENSMUSG00000004043	Stat5a	716.8	1.15349	0.206	0.278597	0.999896
ENSMUSG00000004044	Cavin1	464.29	0.812252	-0.3	0.0869132	0.999896
ENSMUSG00000004054	Map3k11	753.81	1.09354	0.129	0.549766	0.999896
ENSMUSG00000004056	Akt2	3132.4	0.971307	-0.042	0.734938	0.999896
ENSMUSG00000004069	Dnaja3	4604.86	0.946714	-0.079	0.556886	0.999896
ENSMUSG00000004070	Hmox2	1898.01	0.957935	-0.062	0.59874	0.999896
ENSMUSG00000004071	Cdip1	5074.09	0.852044	-0.231	0.16031	0.999896
ENSMUSG00000004085	Map3k20	598.23	1.13918	0.188	0.161942	0.999896
ENSMUSG00000004096	Cwc15	1720.04	1.01396	0.02	0.867182	0.999896
ENSMUSG00000004098	Col5a3	247.96	0.680657	-0.555	0.0449435	0.999896
ENSMUSG00000004099	Dnmt1	566.93	1.06363	0.089	0.535504	0.999896
ENSMUSG00000004100	Ppan	252.8	1.05629	0.079	0.75066	0.999896
ENSMUSG00000004105	Angptl2	485.8	0.957935	-0.062	0.734822	0.999896
ENSMUSG00000004127	Trmt10a	204.67	0.941478	-0.087	0.609112	0.999896
ENSMUSG00000004151	Etv1	54.3	0.949342	-0.075	0.759706	0.999896
ENSMUSG00000004187	Kifc2	245.46	1.15189	0.204	0.365181	0.999896
ENSMUSG00000004207	Psap	20645.8	0.940174	-0.089	0.549029	0.999896
ENSMUSG00000004221	Ikbkg	4096.87	0.956608	-0.064	0.598719	0.999896
ENSMUSG00000004233	Wars2	278.89	0.999307	-0.001	0.993455	0.999896
ENSMUSG00000004263	Atn1	68.06	1.12896	0.175	0.429864	0.999896
ENSMUSG00000004264	Phb2	3035.21	0.959929	-0.059	0.669908	0.999896
ENSMUSG00000004266	Ptpn6	894.07	1.074	0.103	0.487942	0.999896
ENSMUSG00000004268	Emg1	1171.12	1.01748	0.025	0.845029	0.999896
ENSMUSG00000004270	Lpcat3	3506.39	1.04102	0.058	0.687805	0.999896
ENSMUSG00000004285	Atp6v1f	1152.52	0.934975	-0.097	0.472028	0.999896
ENSMUSG00000004317	Clcn5	433.43	0.934327	-0.098	0.614185	0.999896
ENSMUSG00000004319	Clcn3	3080.54	0.96393	-0.053	0.710089	0.999896
ENSMUSG00000004356	Utp20	1080.1	0.917004	-0.125	0.385555	0.999896
ENSMUSG00000004359	Spic	102.75	1.18509	0.245	0.358823	0.999896
ENSMUSG00000004364	Cul3	2425.19	1.09202	0.127	0.339759	0.999896
ENSMUSG00000004383	Large1	190.67	0.775393	-0.367	0.032073	0.999896
ENSMUSG00000004393	Ddx56	797.53	0.93174	-0.102	0.512533	0.999896
ENSMUSG00000004394	Tmed4	2295.12	0.89751	-0.156	0.228164	0.999896
ENSMUSG00000004446	Bid	301.77	0.938221	-0.092	0.566521	0.999896
ENSMUSG00000004451	Ralb	383.94	0.918276	-0.123	0.328047	0.999896
ENSMUSG00000004455	Ppp1cc	1652.21	0.938872	-0.091	0.509807	0.999896
ENSMUSG00000004460	Dnajb11	2460.04	0.885154	-0.176	0.347696	0.999896
ENSMUSG00000004462	Tbccd1	847.68	0.863938	-0.211	0.172615	0.999896
ENSMUSG00000004500	Zfp324	330.57	0.920826	-0.119	0.624963	0.999896
ENSMUSG00000004508	Gab2	227.52	1.00069	0.001	0.993779	0.999896
ENSMUSG00000004530	Coro1c	881.84	1.00417	0.006	0.96817	0.999896
ENSMUSG00000004535	Tax1bp1	5453.58	1.00486	0.007	0.956227	0.999896
ENSMUSG00000004552	Ctse	56.36	0.7495	-0.416	0.221172	0.999896
ENSMUSG00000004558	Ndrg2	41093.1	0.988286	-0.017	0.909585	0.999896
ENSMUSG00000004561	Mettl17	429.59	1.00208	0.003	0.987025	0.999896
ENSMUSG00000004562	Arhgef40	439.14	1.16878	0.225	0.155003	0.999896
ENSMUSG00000004565	Pnpla6	1252.82	0.953299	-0.069	0.663796	0.999896
ENSMUSG00000004567	Mcoln1	968.19	0.970634	-0.043	0.720719	0.999896
ENSMUSG00000004568	Arhgef18	1060.21	1.04174	0.059	0.665695	0.999896
ENSMUSG00000004591	Pkn2	1878.56	1.01819	0.026	0.835252	0.999896
ENSMUSG00000004609	Cd33	171.28	1.16393	0.219	0.347503	0.999896
ENSMUSG00000004610	Etfb	282.4	0.890076	-0.168	0.349276	0.999896
ENSMUSG00000004626	Stxbp2	1252.11	1.05775	0.081	0.517985	0.999896
ENSMUSG00000004631	Sgce	200.21	0.712025	-0.49	0.0280596	0.999896
ENSMUSG00000004633	Chn2	1272.06	1.12818	0.174	0.160061	0.999896
ENSMUSG00000004637	Wwox	222.37	1.01326	0.019	0.907851	0.999896
ENSMUSG00000004642	Slbp	405.66	0.961927	-0.056	0.697273	0.999896
ENSMUSG00000004655	Aqp1	6026.2	1.02385	0.034	0.842233	0.999896
ENSMUSG00000004661	Arid3b	155.19	1.01115	0.016	0.931226	0.999896
ENSMUSG00000004665	Cnn2	160.03	0.844401	-0.244	0.181915	0.999896
ENSMUSG00000004667	Polr2e	439.39	0.85441	-0.227	0.407751	0.999896
ENSMUSG00000004677	Myo9b	1130.29	1.04102	0.058	0.682698	0.999896
ENSMUSG00000004698	Hdac9	53.85	0.966606	-0.049	0.871168	0.999896
ENSMUSG00000004707	Ly9	106.17	0.964598	-0.052	0.8378	0.999896
ENSMUSG00000004730	Adgre1	1338.55	1.05702	0.08	0.732192	0.999896
ENSMUSG00000004748	Mtfp1	504.7	1.01326	0.019	0.901373	0.999896
ENSMUSG00000004768	Rab23	316.79	0.999307	-0.001	0.994384	0.999896
ENSMUSG00000004771	Rab11a	1061.05	0.917004	-0.125	0.343641	0.999896
ENSMUSG00000004788	Eif2b2	366.3	1.00347	0.005	0.980061	0.999896
ENSMUSG00000004789	Dlst	8322.36	0.942785	-0.085	0.507893	0.999896
ENSMUSG00000004798	Ulk2	2155.8	1.01115	0.016	0.886092	0.999896
ENSMUSG00000004814	Ccl24	91.33	0.921464	-0.118	0.586943	0.999896
ENSMUSG00000004815	Dgkq	979.27	1.11342	0.155	0.185587	0.999896
ENSMUSG00000004837	Grap	156.31	0.908778	-0.138	0.472102	0.999896
ENSMUSG00000004843	Chmp2b	821.18	1.00975	0.014	0.919135	0.999896
ENSMUSG00000004846	Plod3	724.51	0.89751	-0.156	0.343515	0.999896
ENSMUSG00000004849	Ap1s1	564.83	0.926588	-0.11	0.45182	0.999896
ENSMUSG00000004865	Srpk1	1334.64	0.914465	-0.129	0.280079	0.999896
ENSMUSG00000004880	Lbr	642.84	0.984866	-0.022	0.862983	0.999896
ENSMUSG00000004891	Nes	183.36	0.895025	-0.16	0.510273	0.999896
ENSMUSG00000004895	Prcc	553.41	1.04536	0.064	0.648299	0.999896
ENSMUSG00000004896	Rrnad1	556.5	1.04681	0.066	0.622044	0.999896
ENSMUSG00000004897	Hdgf	4939.27	1.01185	0.017	0.884415	0.999896
ENSMUSG00000004929	Thop1	155.82	1.07252	0.101	0.700851	0.999896
ENSMUSG00000004931	Apba3	631.27	0.951318	-0.072	0.801301	0.999896
ENSMUSG00000004934	Pias4	286.96	1.03097	0.044	0.815648	0.999896
ENSMUSG00000004936	Map2k1	998.25	0.920188	-0.12	0.299248	0.999896
ENSMUSG00000004937	Sgta	1304.49	0.961927	-0.056	0.757584	0.999896
ENSMUSG00000004945	Tmem242	636.73	1.10038	0.138	0.33002	0.999896
ENSMUSG00000004947	Dtx2	118.7	1.17121	0.228	0.254292	0.999896
ENSMUSG00000004951	Hspb1	444.5	1.29325	0.371	0.278385	0.999896
ENSMUSG00000004952	Rasa4	73.05	1.10191	0.14	0.609212	0.999896
ENSMUSG00000004980	Hnrnpa2b1	19493.3	1.12506	0.17	0.222619	0.999896
ENSMUSG00000004994	Ccdc130	175.03	1.13839	0.187	0.250221	0.999896
ENSMUSG00000004996	Mri1	305.6	0.948027	-0.077	0.630853	0.999896
ENSMUSG00000005034	Prkacb	2058.78	0.981459	-0.027	0.810538	0.999896
ENSMUSG00000005043	Sgsh	397.12	1.04754	0.067	0.733326	0.999896
ENSMUSG00000005054	Cstb	499.35	0.834509	-0.261	0.121464	0.999896
ENSMUSG00000005057	Sh2b2	46.35	1.34537	0.428	0.096519	0.999896
ENSMUSG00000005069	Pex5	3886.5	0.957935	-0.062	0.630155	0.999896
ENSMUSG00000005078	Jkamp	628.23	0.964598	-0.052	0.686884	0.999896
ENSMUSG00000005087	Cd44	868.23	0.928517	-0.107	0.600403	0.999896
ENSMUSG00000005089	Slc1a2	10818.2	1.21083	0.276	0.114319	0.999896
ENSMUSG00000005102	Eif2ak4	431.97	1.03814	0.054	0.652731	0.999896
ENSMUSG00000005103	Wdr1	1874.44	1.01326	0.019	0.878803	0.999896
ENSMUSG00000005107	Slc2a9	1570.32	1.10496	0.144	0.297785	0.999896
ENSMUSG00000005124	Ccn4	89.23	1.20748	0.272	0.168754	0.999896
ENSMUSG00000005142	Man2b1	3916.79	0.958599	-0.061	0.61618	0.999896
ENSMUSG00000005150	Wdr83	332.59	1.07103	0.099	0.546155	0.999896
ENSMUSG00000005161	Prdx2	1716.29	0.918913	-0.122	0.433253	0.999896
ENSMUSG00000005198	Polr2a	2584.58	1.00626	0.009	0.945093	0.999896
ENSMUSG00000005204	Senp3	1021.09	0.941478	-0.087	0.468295	0.999896
ENSMUSG00000005220	Corin	31.5	0.744839	-0.425	0.295819	0.999896
ENSMUSG00000005225	Plekha8	1362.3	0.849096	-0.236	0.219889	0.999896
ENSMUSG00000005251	Ripk4	161.17	0.961927	-0.056	0.807388	0.999896
ENSMUSG00000005262	Ufd1	1626.4	0.951978	-0.071	0.567707	0.999896
ENSMUSG00000005268	Prlr	14090.1	1.05044	0.071	0.70065	0.999896
ENSMUSG00000005299	Letm1	1754.87	1.02456	0.035	0.797553	0.999896
ENSMUSG00000005312	Ubqln1	6511.34	0.988286	-0.017	0.889445	0.999896
ENSMUSG00000005320	Fgfr4	922.76	0.986233	-0.02	0.898914	0.999896
ENSMUSG00000005338	Cadm3	258.32	0.936272	-0.095	0.57298	0.999896
ENSMUSG00000005354	Txn2	4281.01	0.948027	-0.077	0.608379	0.999896
ENSMUSG00000005362	Crbn	1363.21	0.987601	-0.018	0.890815	0.999896
ENSMUSG00000005370	Msh6	583.25	0.950659	-0.073	0.553421	0.999896
ENSMUSG00000005371	Fbxo11	1155.23	1.09126	0.126	0.345048	0.999896
ENSMUSG00000005373	Mlxipl	9808.92	1.16554	0.221	0.230726	0.999896
ENSMUSG00000005374	Tbl2	972.02	0.863938	-0.211	0.262177	0.999896
ENSMUSG00000005378	Bud23	1100.36	1.05848	0.082	0.562753	0.999896
ENSMUSG00000005397	Nid1	1185.09	0.814508	-0.296	0.0407632	0.999896
ENSMUSG00000005410	Mcm5	64.35	0.689203	-0.537	0.178318	0.999896
ENSMUSG00000005413	Hmox1	1024.64	0.905634	-0.143	0.409216	0.999896
ENSMUSG00000005417	Mprip	3779.2	0.966606	-0.049	0.699609	0.999896
ENSMUSG00000005442	Cic	833.51	1.01819	0.026	0.900279	0.999896
ENSMUSG00000005465	Il27ra	56.74	1.04608	0.065	0.767767	0.999896
ENSMUSG00000005469	Prkaca	2306.59	0.938221	-0.092	0.427689	0.999896
ENSMUSG00000005481	Ddx39a	372.91	0.998615	-0.002	0.992572	0.999896
ENSMUSG00000005483	Dnajb1	785.94	0.735094	-0.444	0.0856567	0.999896
ENSMUSG00000005501	Usp40	2140.49	1.074	0.103	0.374289	0.999896
ENSMUSG00000005505	Kbtbd4	596.83	0.993781	-0.009	0.943935	0.999896
ENSMUSG00000005506	Celf1	5525.94	1.01045	0.015	0.904184	0.999896
ENSMUSG00000005510	Ndufs3	1833.99	0.944747	-0.082	0.517583	0.999896
ENSMUSG00000005514	Por	22389.9	0.83047	-0.268	0.226309	0.999896
ENSMUSG00000005533	Igf1r	232.39	0.874179	-0.194	0.411782	0.999896
ENSMUSG00000005534	Insr	8627.21	1.05775	0.081	0.583879	0.999896
ENSMUSG00000005547	Cyp2a5	4191.02	0.978742	-0.031	0.926651	0.999896
ENSMUSG00000005553	Atp4a	33.76	0.649319	-0.623	0.127138	0.999896
ENSMUSG00000005566	Trim28	1563.87	0.898132	-0.155	0.205784	0.999896
ENSMUSG00000005575	Ube2m	902.01	0.929161	-0.106	0.366531	0.999896
ENSMUSG00000005580	Adcy9	742.8	1.06363	0.089	0.576195	0.999896
ENSMUSG00000005583	Mef2c	200.39	0.865137	-0.209	0.297324	0.999896
ENSMUSG00000005609	Ctr9	1184.84	0.951978	-0.071	0.55909	0.999896
ENSMUSG00000005610	Eif4g2	22832.9	0.923382	-0.115	0.445141	0.999896
ENSMUSG00000005611	Irag1	93.26	0.932386	-0.101	0.575032	0.999896
ENSMUSG00000005615	Pcyt1a	3302.06	0.933033	-0.1	0.435671	0.999896
ENSMUSG00000005621	Zfp592	1354.55	1.07103	0.099	0.395347	0.999896
ENSMUSG00000005625	Psmd4	5026.98	0.978063	-0.032	0.829979	0.999896
ENSMUSG00000005656	Snx6	711.45	0.958599	-0.061	0.620421	0.999896
ENSMUSG00000005667	Mthfd2	39.29	0.76897	-0.379	0.221324	0.999896
ENSMUSG00000005672	Kit	318.62	1.089	0.123	0.616133	0.999896
ENSMUSG00000005674	Tomm40l	210.7	1.07773	0.108	0.524046	0.999896
ENSMUSG00000005677	Nr1i3	19141.1	1.17609	0.234	0.244313	0.999896
ENSMUSG00000005681	Apoa2	140084	0.915734	-0.127	0.468536	0.999896
ENSMUSG00000005682	Pan2	1643.63	1.04826	0.068	0.620632	0.999896
ENSMUSG00000005683	Cs	5338.92	1.01466	0.021	0.872786	0.999896
ENSMUSG00000005686	Ampd3	72.08	0.971307	-0.042	0.843041	0.999896
ENSMUSG00000005687	Bcas2	722.99	0.986233	-0.02	0.868561	0.999896
ENSMUSG00000005698	Ctcf	1340.72	1.03025	0.043	0.688322	0.999896
ENSMUSG00000005699	Pard6a	70.6	0.93045	-0.104	0.6641	0.999896
ENSMUSG00000005718	Tfap4	150.07	1.06585	0.092	0.695584	0.999896
ENSMUSG00000005732	Ranbp1	220.77	0.993781	-0.009	0.958265	0.999896
ENSMUSG00000005774	Rfx5	578.3	0.986233	-0.02	0.904159	0.999896
ENSMUSG00000005779	Psmb4	1857.77	1.00765	0.011	0.936273	0.999896
ENSMUSG00000005802	Slc30a4	600.36	0.900002	-0.152	0.316253	0.999896
ENSMUSG00000005803	Sqor	4051.83	0.940826	-0.088	0.514438	0.999896
ENSMUSG00000005804	Bloc1s6	452.37	0.969962	-0.044	0.737392	0.999896
ENSMUSG00000005813	Metap1	1376.33	0.921464	-0.118	0.311261	0.999896
ENSMUSG00000005823	Gpr108	596.24	0.963262	-0.054	0.679414	0.999896
ENSMUSG00000005836	Gata6	241.78	0.837406	-0.256	0.135135	0.999896
ENSMUSG00000005846	Rsl1d1	1858.86	0.925946	-0.111	0.477007	0.999896
ENSMUSG00000005871	Apc	2120.58	1.05117	0.072	0.602784	0.999896
ENSMUSG00000005873	Reep5	355.16	0.832199	-0.265	0.106773	0.999896
ENSMUSG00000005881	Ergic3	1740.11	0.945402	-0.081	0.587764	0.999896
ENSMUSG00000005882	Uqcc1	1547.7	0.937571	-0.093	0.411672	0.999896
ENSMUSG00000005886	Ncoa2	1800.56	1.07848	0.109	0.333177	0.999896
ENSMUSG00000005893	Nr2c2	1669.71	1.00975	0.014	0.928536	0.999896
ENSMUSG00000005897	Nr2c1	648.35	1.02883	0.041	0.777819	0.999896
ENSMUSG00000005899	Smpd4	582.32	1.02243	0.032	0.782549	0.999896
ENSMUSG00000005907	Pex1	1561.4	1.11497	0.157	0.164662	0.999896
ENSMUSG00000005936	Kctd20	1673.31	0.998615	-0.002	0.982151	0.999896
ENSMUSG00000005949	Ctns	745.02	0.944092	-0.083	0.526429	0.999896
ENSMUSG00000005951	Shpk	1633.21	0.946714	-0.079	0.48095	0.999896
ENSMUSG00000005968	Tuft1	166.51	0.959929	-0.059	0.786974	0.999896
ENSMUSG00000005973	Rcn1	439.3	1.01115	0.016	0.913742	0.999896
ENSMUSG00000005981	Trap1	4488.66	0.924023	-0.114	0.395178	0.999896
ENSMUSG00000005982	Naa60	1826.68	0.909408	-0.137	0.241407	0.999896
ENSMUSG00000006005	Tpr	3735.84	1.04174	0.059	0.655109	0.999896
ENSMUSG00000006010	Odr4	1823.5	0.993781	-0.009	0.940484	0.999896
ENSMUSG00000006014	Prg4	1681.56	1.14235	0.192	0.228055	0.999896
ENSMUSG00000006019	Dhx34	234.24	0.993092	-0.01	0.959721	0.999896
ENSMUSG00000006021	Kptn	290.1	0.99654	-0.005	0.973243	0.999896
ENSMUSG00000006024	Napa	1487.23	0.914465	-0.129	0.291371	0.999896
ENSMUSG00000006050	Sra1	1365.58	0.970634	-0.043	0.702508	0.999896
ENSMUSG00000006057	Atp5g1	2661.93	0.846745	-0.24	0.193579	0.999896
ENSMUSG00000006058	Snf8	1108.69	1.01466	0.021	0.870241	0.999896
ENSMUSG00000006095	Tbcb	317.46	0.895025	-0.16	0.364515	0.999896
ENSMUSG00000006127	Inpp5k	584.74	1.09733	0.134	0.302118	0.999896
ENSMUSG00000006134	Crkl	1753.2	0.941478	-0.087	0.533048	0.999896
ENSMUSG00000006154	Eps8l1	86.58	1.92519	0.945	0.199555	0.999896
ENSMUSG00000006169	Clint1	2707.63	1.08298	0.115	0.324152	0.999896
ENSMUSG00000006191	Cdkal1	546.58	1.04174	0.059	0.665478	0.999896
ENSMUSG00000006205	Htra1	64.9	0.923382	-0.115	0.672481	0.999896
ENSMUSG00000006215	Zbtb17	213	0.99103	-0.013	0.956839	0.999896
ENSMUSG00000006218	Fam131c	33.63	1.03886	0.055	0.892441	0.999896
ENSMUSG00000006219	Fblim1	59.34	1.10957	0.15	0.483667	0.999896
ENSMUSG00000006241	Ccdc159	305.18	1.20999	0.275	0.159081	0.999896
ENSMUSG00000006262	Mob1b	2535.39	0.997231	-0.004	0.979348	0.999896
ENSMUSG00000006273	Atp6v1b2	1463.15	1.05044	0.071	0.593052	0.999896
ENSMUSG00000006276	Eps15l1	721.01	1.03383	0.048	0.69734	0.999896
ENSMUSG00000006281	Tep1	917.21	1.11419	0.156	0.256985	0.999896
ENSMUSG00000006288	Ttc5	394.46	1.11651	0.159	0.259844	0.999896
ENSMUSG00000006289	Osgep	297.95	1.00208	0.003	0.984665	0.999896
ENSMUSG00000006299	Aamp	4014.66	0.936272	-0.095	0.601848	0.999896
ENSMUSG00000006301	Tmbim1	2488.43	0.941478	-0.087	0.44097	0.999896
ENSMUSG00000006304	Arpc2	2187.53	0.918913	-0.122	0.306121	0.999896
ENSMUSG00000006307	Kmt2b	1307.57	1.11651	0.159	0.321782	0.999896
ENSMUSG00000006315	Tmem147	1353.98	0.861546	-0.215	0.0690753	0.999896
ENSMUSG00000006333	Rps9	7366.05	0.931095	-0.103	0.608723	0.999896
ENSMUSG00000006335	Tfpt	383.22	0.978742	-0.031	0.852464	0.999896
ENSMUSG00000006342	Susd2	86.77	1.00486	0.007	0.976601	0.999896
ENSMUSG00000006344	Ggt5	166.64	0.976709	-0.034	0.889767	0.999896
ENSMUSG00000006356	Crip2	2095.13	0.985549	-0.021	0.920427	0.999896
ENSMUSG00000006360	Crip1	100.48	0.824162	-0.279	0.312019	0.999896
ENSMUSG00000006362	Cbfa2t3	247.79	0.956608	-0.064	0.787695	0.999896
ENSMUSG00000006373	Pgrmc1	23036	0.970634	-0.043	0.781268	0.999896
ENSMUSG00000006378	Gcat	67.12	0.896267	-0.158	0.465048	0.999896
ENSMUSG00000006386	Tek	916	0.90125	-0.15	0.201392	0.999896
ENSMUSG00000006390	Elovl1	1190.28	0.961927	-0.056	0.657125	0.999896
ENSMUSG00000006392	Med8	1190.83	0.998615	-0.002	0.987917	0.999896
ENSMUSG00000006395	Hyi	842.74	1.1479	0.199	0.236792	0.999896
ENSMUSG00000006412	Pfdn2	1653.61	0.998615	-0.002	0.988129	0.999896
ENSMUSG00000006418	Rnf114	1972.04	0.967947	-0.047	0.67735	0.999896
ENSMUSG00000006423	Steep1	1630	1.04102	0.058	0.630646	0.999896
ENSMUSG00000006442	Srm	330.5	0.669892	-0.578	0.0152756	0.999896
ENSMUSG00000006445	Epha2	917.28	1.02669	0.038	0.862252	0.999896
ENSMUSG00000006456	Rbm14	388.81	0.866337	-0.207	0.26536	0.999896
ENSMUSG00000006463	Zdhhc24	107.25	1.1235	0.168	0.427444	0.999896
ENSMUSG00000006464	Bbs1	95.54	1.16473	0.22	0.256616	0.999896
ENSMUSG00000006471	Ndor1	214.82	1.00208	0.003	0.987989	0.999896
ENSMUSG00000006476	Nsmf	3001.39	1.01045	0.015	0.935369	0.999896
ENSMUSG00000006494	Pdk1	3090.46	0.94737	-0.078	0.574233	0.999896
ENSMUSG00000006498	Ptbp1	3161.81	0.962594	-0.055	0.743969	0.999896
ENSMUSG00000006517	Mvd	629.18	0.958599	-0.061	0.844313	0.999896
ENSMUSG00000006519	Cyba	163.08	0.898755	-0.154	0.520037	0.999896
ENSMUSG00000006522	Itih3	54437.5	1.04826	0.068	0.705047	0.999896
ENSMUSG00000006526	Stimate	247.97	1.06585	0.092	0.575413	0.999896
ENSMUSG00000006527	Sfmbt1	1422.48	1.03168	0.045	0.705615	0.999896
ENSMUSG00000006529	Itih1	35481.4	0.950659	-0.073	0.623344	0.999896
ENSMUSG00000006567	Atp7b	1498.23	1.06955	0.097	0.439938	0.999896
ENSMUSG00000006585	Cdt1	33.13	1.04754	0.067	0.849889	0.999896
ENSMUSG00000006589	Aprt	543.68	1.06363	0.089	0.747691	0.999896
ENSMUSG00000006599	Gtf2h1	942.64	1.01115	0.016	0.899436	0.999896
ENSMUSG00000006611	Hfe	1388.35	0.99585	-0.006	0.961959	0.999896
ENSMUSG00000006638	Abhd1	187.62	1.11265	0.154	0.503571	0.999896
ENSMUSG00000006641	Slc5a6	290.69	0.891929	-0.165	0.313049	0.999896
ENSMUSG00000006673	Qrich1	1745.59	0.957935	-0.062	0.60273	0.999896
ENSMUSG00000006676	Usp19	2721.55	1.01819	0.026	0.856326	0.999896
ENSMUSG00000006678	Pola1	180.15	0.900626	-0.151	0.352261	0.999896
ENSMUSG00000006699	Cdc42	6322.2	0.908148	-0.139	0.287309	0.999896
ENSMUSG00000006705	Pknox1	668.87	0.998615	-0.002	0.989619	0.999896
ENSMUSG00000006711	D130043K22Rik	211.2	0.924023	-0.114	0.616456	0.999896
ENSMUSG00000006715	Gmnn	164.35	1.0274	0.039	0.837095	0.999896
ENSMUSG00000006717	Acot13	946.85	0.905006	-0.144	0.288927	0.999896
ENSMUSG00000006728	Cdk4	1017.96	0.920188	-0.12	0.38563	0.999896
ENSMUSG00000006731	B4galnt1	2483.4	0.934975	-0.097	0.531336	0.999896
ENSMUSG00000006732	Mettl1	381.67	0.792784	-0.335	0.163697	0.999896
ENSMUSG00000006736	Tspan31	13747	0.911933	-0.133	0.332807	0.999896
ENSMUSG00000006740	Kif5b	2143.4	1.02883	0.041	0.76665	0.999896
ENSMUSG00000006763	Saal1	167.89	1.08673	0.12	0.4422	0.999896
ENSMUSG00000006777	Krt23	109.74	0.814508	-0.296	0.412311	0.999896
ENSMUSG00000006782	Cnp	310.93	0.985549	-0.021	0.917799	0.999896
ENSMUSG00000006800	Sulf2	791.92	1.08975	0.124	0.534101	0.999896
ENSMUSG00000006818	Sod2	5135.37	1.02243	0.032	0.805947	0.999896
ENSMUSG00000006850	Tmco6	200.33	0.984866	-0.022	0.923228	0.999896
ENSMUSG00000006906	Stambp	530.39	1.16312	0.218	0.111632	0.999896
ENSMUSG00000006920	Ezh1	803.92	1.03814	0.054	0.692559	0.999896
ENSMUSG00000006930	Hap1	70.24	1.18263	0.242	0.320224	0.999896
ENSMUSG00000006932	Ctnnb1	6863.99	0.948684	-0.076	0.542592	0.999896
ENSMUSG00000006941	Eif1b	432.78	0.908148	-0.139	0.334621	0.999896
ENSMUSG00000006958	Chrd	122.91	0.951318	-0.072	0.760605	0.999896
ENSMUSG00000006998	Psmd2	7937.8	0.99585	-0.006	0.967399	0.999896
ENSMUSG00000007029	Vars	830.67	0.91955	-0.121	0.496452	0.999896
ENSMUSG00000007030	Vwa7	33.68	1.17528	0.233	0.414284	0.999896
ENSMUSG00000007035	Msh5	33.64	0.850864	-0.233	0.43307	0.999896
ENSMUSG00000007036	Abhd16a	609.07	0.969962	-0.044	0.805289	0.999896
ENSMUSG00000007038	Neu1	770.02	1.08749	0.121	0.398782	0.999896
ENSMUSG00000007039	Ddah2	58.13	1.13131	0.178	0.547413	0.999896
ENSMUSG00000007041	Clic1	556.5	1.08073	0.112	0.520542	0.999896
ENSMUSG00000007050	Lsm2	153	1.06142	0.086	0.573206	0.999896
ENSMUSG00000007080	Pole	64.82	0.853818	-0.228	0.362394	0.999896
ENSMUSG00000007097	Atp1a2	47.24	1.00347	0.005	0.987833	0.999896
ENSMUSG00000007216	Zfp775	51.18	0.966606	-0.049	0.838104	0.999896
ENSMUSG00000007338	Mrpl49	675.5	1.01396	0.02	0.879616	0.999896
ENSMUSG00000007379	Dennd2c	54.89	1.02385	0.034	0.877697	0.999896
ENSMUSG00000007411	Mark3	1259.21	1.07475	0.104	0.390824	0.999896
ENSMUSG00000007415	Gatad1	1421.8	0.933033	-0.1	0.448012	0.999896
ENSMUSG00000007458	M6pr	4480.63	0.962594	-0.055	0.640224	0.999896
ENSMUSG00000007476	Lrrc8a	587.13	0.915734	-0.127	0.343598	0.999896
ENSMUSG00000007564	Ppp2r1a	2401.64	0.931095	-0.103	0.451414	0.999896
ENSMUSG00000007570	Fance	195.35	0.948684	-0.076	0.648174	0.999896
ENSMUSG00000007589	Tinf2	325.09	0.99654	-0.005	0.97171	0.999896
ENSMUSG00000007594	Hapln4	342.3	0.79664	-0.328	0.0809699	0.999896
ENSMUSG00000007603	Dus3l	275.7	1.07998	0.111	0.638053	0.999896
ENSMUSG00000007610	Gtpbp3	267.06	0.980099	-0.029	0.87721	0.999896
ENSMUSG00000007613	Tgfbr1	1571.27	0.997231	-0.004	0.974624	0.999896
ENSMUSG00000007617	Homer1	497.32	1.08147	0.113	0.476238	0.999896
ENSMUSG00000007646	Rad51c	45	0.99654	-0.005	0.990207	0.999896
ENSMUSG00000007655	Cav1	119.49	0.850864	-0.233	0.261717	0.999896
ENSMUSG00000007656	Arpp19	1558.04	0.934327	-0.098	0.454499	0.999896
ENSMUSG00000007659	Bcl2l1	1155.35	0.961261	-0.057	0.674853	0.999896
ENSMUSG00000007670	Khsrp	1478.27	0.945402	-0.081	0.580323	0.999896
ENSMUSG00000007721	Ccdc124	410.78	1.00626	0.009	0.978049	0.999896
ENSMUSG00000007739	Cct4	2989.75	0.950659	-0.073	0.605876	0.999896
ENSMUSG00000007777	0610009B22Rik	793.46	0.899378	-0.153	0.20344	0.999896
ENSMUSG00000007812	Zfp655	1836.85	1.24574	0.317	0.075465	0.999896
ENSMUSG00000007815	Rhoa	5931.79	1.03025	0.043	0.744432	0.999896
ENSMUSG00000007817	Zmiz1	1666.59	0.91764	-0.124	0.420103	0.999896
ENSMUSG00000007827	Ankrd26	264.33	1.07848	0.109	0.466474	0.999896
ENSMUSG00000007833	Aldh16a1	1285.17	0.931095	-0.103	0.681801	0.999896
ENSMUSG00000007836	Hnrnpa0	2064.06	1.0403	0.057	0.662316	0.999896
ENSMUSG00000007837	Prrg2	560.24	1.01115	0.016	0.930159	0.999896
ENSMUSG00000007850	Hnrnph1	4927.77	1.02669	0.038	0.789491	0.999896
ENSMUSG00000007867	Ift43	75.01	0.935623	-0.096	0.624516	0.999896
ENSMUSG00000007872	Id3	601.89	1.40444	0.49	0.178639	0.999896
ENSMUSG00000007880	Arid1a	2142.84	1.15429	0.207	0.141601	0.999896
ENSMUSG00000007891	Ctsd	7142.55	0.888843	-0.17	0.219051	0.999896
ENSMUSG00000007892	Rplp1	3000.36	0.978742	-0.031	0.934674	0.999896
ENSMUSG00000007950	Abhd8	58.57	0.984184	-0.023	0.942147	0.999896
ENSMUSG00000007987	Ift22	110.39	1.05555	0.078	0.674392	0.999896
ENSMUSG00000008035	Mid1ip1	795.26	1.05848	0.082	0.775698	0.999896
ENSMUSG00000008036	Ap2s1	643.8	0.99654	-0.005	0.983754	0.999896
ENSMUSG00000008090	Fgfrl1	455.58	0.937571	-0.093	0.630023	0.999896
ENSMUSG00000008140	Emc10	747.73	1.00417	0.006	0.97551	0.999896
ENSMUSG00000008153	Clstn3	421.79	0.966606	-0.049	0.821296	0.999896
ENSMUSG00000008167	Fbxw9	356.85	0.980779	-0.028	0.891176	0.999896
ENSMUSG00000008200	Fnbp4	1079.09	1.0629	0.088	0.521366	0.999896
ENSMUSG00000008206	Cers4	213.68	1.26663	0.341	0.0469817	0.999896
ENSMUSG00000008226	Scrn3	2785.76	0.998615	-0.002	0.985475	0.999896
ENSMUSG00000008301	Phax	539.81	1.01819	0.026	0.862506	0.999896
ENSMUSG00000008305	Tle1	1497.65	1.04174	0.059	0.754177	0.999896
ENSMUSG00000008307	1700109H08Rik	117.35	1.2518	0.324	0.0811209	0.999896
ENSMUSG00000008333	Snrpb2	683.6	1.00417	0.006	0.960878	0.999896
ENSMUSG00000008348	Ubc	14850.5	0.738157	-0.438	0.014405	0.999896
ENSMUSG00000008373	Prpf31	640.8	1.05409	0.076	0.570261	0.999896
ENSMUSG00000008384	Sertad1	58.8	1.05409	0.076	0.746013	0.999896
ENSMUSG00000008393	Carhsp1	2589.47	0.958599	-0.061	0.643037	0.999896
ENSMUSG00000008398	Elk3	542.33	0.966606	-0.049	0.745061	0.999896
ENSMUSG00000008429	Herpud2	1151.57	0.951318	-0.072	0.555991	0.999896
ENSMUSG00000008435	Rdh13	427.6	0.831622	-0.266	0.111731	0.999896
ENSMUSG00000008450	Nutf2	642.93	0.880869	-0.183	0.335237	0.999896
ENSMUSG00000008475	Arpc5	1654.52	0.975355	-0.036	0.746855	0.999896
ENSMUSG00000008496	Pou2f2	132.21	1.21335	0.279	0.296545	0.999896
ENSMUSG00000008540	Mgst1	80844.6	0.967276	-0.048	0.78412	0.999896
ENSMUSG00000008575	Nfib	5025.41	1.13446	0.182	0.236041	0.999896
ENSMUSG00000008604	Ubqln4	1709.76	0.845572	-0.242	0.0600751	0.999896
ENSMUSG00000008668	Rps18	8525.04	0.824162	-0.279	0.0679348	0.999896
ENSMUSG00000008682	Rpl10	13899.2	0.907519	-0.14	0.309017	0.999896
ENSMUSG00000008683	Rps15a	4073.73	0.877214	-0.189	0.194324	0.999896
ENSMUSG00000008690	Ncaph2	1463.56	0.929805	-0.105	0.418013	0.999896
ENSMUSG00000008730	Hipk1	4133.34	1.01819	0.026	0.841806	0.999896
ENSMUSG00000008763	Man1a2	2191.63	0.959929	-0.059	0.623018	0.999896
ENSMUSG00000008822	Acyp1	259.42	1.13761	0.186	0.340998	0.999896
ENSMUSG00000008845	Cd163	2234.86	1.12117	0.165	0.288016	0.999896
ENSMUSG00000008855	Hdac5	973.68	1.0629	0.088	0.659711	0.999896
ENSMUSG00000008859	Rala	1072.99	1.02385	0.034	0.805882	0.999896
ENSMUSG00000008892	Vdac3	2983.48	0.970634	-0.043	0.725953	0.999896
ENSMUSG00000008958	Vps72	593.27	1.10191	0.14	0.384159	0.999896
ENSMUSG00000008976	Gabpa	2392.26	1.10038	0.138	0.261155	0.999896
ENSMUSG00000009013	Dynll1	303.06	0.787308	-0.345	0.117193	0.999896
ENSMUSG00000009030	Pdcl	1260.87	0.885768	-0.175	0.169933	0.999896
ENSMUSG00000009035	Tmem184b	698.13	1.06881	0.096	0.60867	0.999896
ENSMUSG00000009073	Nf2	1417.38	0.940174	-0.089	0.461806	0.999896
ENSMUSG00000009076	Zmat5	128.9	1.04972	0.07	0.740794	0.999896
ENSMUSG00000009079	Ewsr1	5974.78	1.13053	0.177	0.136671	0.999896
ENSMUSG00000009090	Ap1b1	2341.83	0.940826	-0.088	0.493981	0.999896
ENSMUSG00000009092	Derl3	46.83	0.7285	-0.457	0.470952	0.999896
ENSMUSG00000009112	Bcl2l13	2389.37	1.00417	0.006	0.957268	0.999896
ENSMUSG00000009145	Dqx1	423.8	1.33422	0.416	0.0269152	0.999896
ENSMUSG00000009207	Lnpk	263.64	1.1088	0.149	0.355397	0.999896
ENSMUSG00000009281	Rarres2	11602.3	0.925304	-0.112	0.512013	0.999896
ENSMUSG00000009291	Pttg1ip	6235.96	0.933033	-0.1	0.439689	0.999896
ENSMUSG00000009292	Trpm2	439.74	1.02811	0.04	0.826309	0.999896
ENSMUSG00000009293	Ube2g2	1011.47	0.772711	-0.372	0.0240501	0.999896
ENSMUSG00000009376	Met	2881.46	1.04247	0.06	0.676268	0.999896
ENSMUSG00000009378	Slc16a12	3150.51	0.997231	-0.004	0.980524	0.999896
ENSMUSG00000009406	Elk1	273.94	1.07998	0.111	0.521514	0.999896
ENSMUSG00000009418	Nav1	407.55	1.07252	0.101	0.552755	0.999896
ENSMUSG00000009470	Tnpo1	4282.56	0.989657	-0.015	0.913881	0.999896
ENSMUSG00000009535	Rnmt	689.77	0.997923	-0.003	0.980366	0.999896
ENSMUSG00000009545	Kcnq1	47.31	0.90125	-0.15	0.567871	0.999896
ENSMUSG00000009549	Srp14	611.58	0.915734	-0.127	0.358099	0.999896
ENSMUSG00000009555	Cdk9	923.84	0.970634	-0.043	0.718285	0.999896
ENSMUSG00000009563	Tor2a	507.2	0.958599	-0.061	0.666708	0.999896
ENSMUSG00000009566	Fpgs	4876.82	1.08824	0.122	0.418471	0.999896
ENSMUSG00000009569	Mrtfb	1599.87	0.958599	-0.061	0.678922	0.999896
ENSMUSG00000009575	Cbx5	1988.31	1.03383	0.048	0.721002	0.999896
ENSMUSG00000009585	Apobec3	150.06	1.00696	0.01	0.961323	0.999896
ENSMUSG00000009614	Sardh	20881.7	0.927873	-0.108	0.546763	0.999896
ENSMUSG00000009621	Vav2	1437.2	1.09429	0.13	0.327357	0.999896
ENSMUSG00000009630	Ppp2cb	851.05	0.90689	-0.141	0.277501	0.999896
ENSMUSG00000009633	G0s2	2143.71	1.08147	0.113	0.792052	0.999896
ENSMUSG00000009640	Dmap1	344.75	0.99585	-0.006	0.972579	0.999896
ENSMUSG00000009646	Pla2g12b	969.7	1.04536	0.064	0.66993	0.999896
ENSMUSG00000009647	Mcu	897.79	1.30044	0.379	0.0169492	0.999896
ENSMUSG00000009654	Oit3	1613.23	0.944092	-0.083	0.634469	0.999896
ENSMUSG00000009681	Bcr	1071.14	1.02811	0.04	0.779827	0.999896
ENSMUSG00000009687	Fxyd5	235.28	0.913198	-0.131	0.458347	0.999896
ENSMUSG00000009733	Tfcp2	359.75	1.10267	0.141	0.33671	0.999896
ENSMUSG00000009739	Pou6f1	259.11	1.10726	0.147	0.397836	0.999896
ENSMUSG00000009741	Ubp1	2052.11	1.01185	0.017	0.88208	0.999896
ENSMUSG00000009772	Nuak2	369.42	1.12896	0.175	0.420726	0.999896
ENSMUSG00000009828	Cilk1	931.22	0.945402	-0.081	0.556727	0.999896
ENSMUSG00000009863	Sdhb	2247.43	0.922103	-0.117	0.477685	0.999896
ENSMUSG00000009894	Snap47	1562.67	0.899378	-0.153	0.222976	0.999896
ENSMUSG00000009905	Kdsr	1346.19	0.969962	-0.044	0.735417	0.999896
ENSMUSG00000009907	Vps4b	2142.37	0.978742	-0.031	0.797138	0.999896
ENSMUSG00000009927	Rps25	7075.47	0.905006	-0.144	0.336336	0.999896
ENSMUSG00000009995	Taz	1131.57	0.988286	-0.017	0.891244	0.999896
ENSMUSG00000010025	Aldh3a2	19350.3	0.983502	-0.024	0.91061	0.999896
ENSMUSG00000010045	Tmem115	476.93	0.936921	-0.094	0.616021	0.999896
ENSMUSG00000010047	Hyal2	994.93	1.03958	0.056	0.804609	0.999896
ENSMUSG00000010048	Ifrd2	417.16	0.992404	-0.011	0.955266	0.999896
ENSMUSG00000010051	Hyal1	2303.41	1.07029	0.098	0.584569	0.999896
ENSMUSG00000010054	Tusc2	765.48	0.983502	-0.024	0.834842	0.999896
ENSMUSG00000010057	Nprl2	412.23	0.920826	-0.119	0.405583	0.999896
ENSMUSG00000010064	Slc38a3	35375.1	1	0	0.998945	0.999896
ENSMUSG00000010067	Rassf1	239.44	1.01396	0.02	0.914044	0.999896
ENSMUSG00000010095	Slc3a2	1546.71	0.959929	-0.059	0.635676	0.999896
ENSMUSG00000010097	Nxf1	2248.42	0.893166	-0.163	0.230413	0.999896
ENSMUSG00000010110	Stx5a	2220.11	0.872968	-0.196	0.221344	0.999896
ENSMUSG00000010122	Slc47a1	4355.99	1.00069	0.001	0.990865	0.999896
ENSMUSG00000010175	Prox1	6406.59	1.07029	0.098	0.610636	0.999896
ENSMUSG00000010277	2610507B11Rik	7049.97	0.971981	-0.041	0.741425	0.999896
ENSMUSG00000010290	AI597479	428.6	0.91955	-0.121	0.394683	0.999896
ENSMUSG00000010307	Tmem86a	292.29	1.1487	0.2	0.256611	0.999896
ENSMUSG00000010358	Ifi35	576.33	1.04391	0.062	0.710282	0.999896
ENSMUSG00000010362	Rdm1	226.73	0.792235	-0.336	0.0288907	0.999896
ENSMUSG00000010376	Nedd8	1298.3	0.946714	-0.079	0.575292	0.999896
ENSMUSG00000010392	Gosr1	1998.64	1.02883	0.041	0.723348	0.999896
ENSMUSG00000010406	Mrpl52	172.13	1.00208	0.003	0.988713	0.999896
ENSMUSG00000010453	Kansl3	1795.69	0.971981	-0.041	0.746149	0.999896
ENSMUSG00000010517	Faf1	1339.36	0.989657	-0.015	0.919565	0.999896
ENSMUSG00000010554	Mettl16	701.16	1.05044	0.071	0.592581	0.999896
ENSMUSG00000010601	Apol7a	3054.69	1.11111	0.152	0.51679	0.999896
ENSMUSG00000010607	Pigyl	103.15	1.0403	0.057	0.852368	0.999896
ENSMUSG00000010608	Rbm25	3901.61	1.10114	0.139	0.290958	0.999896
ENSMUSG00000010609	Psen2	5022.64	1.06733	0.094	0.586205	0.999896
ENSMUSG00000010651	Acaa1b	18417.7	0.684916	-0.546	0.0532094	0.999896
ENSMUSG00000010663	Fads1	16607.8	0.924023	-0.114	0.435595	0.999896
ENSMUSG00000010721	Lmbr1	238.34	1.23628	0.306	0.0758978	0.999896
ENSMUSG00000010751	Tnfrsf22	47.96	1.00069	0.001	0.995842	0.999896
ENSMUSG00000010755	Cars	921.18	0.965936	-0.05	0.719872	0.999896
ENSMUSG00000010797	Wnt2	113.45	1.03598	0.051	0.847419	0.999896
ENSMUSG00000010911	Apip	326.14	0.914465	-0.129	0.420102	0.999896
ENSMUSG00000010914	Pdhx	898.46	0.958599	-0.061	0.649464	0.999896
ENSMUSG00000010936	Vac14	543.55	0.936272	-0.095	0.468461	0.999896
ENSMUSG00000011034	Slc5a1	43.87	0.805524	-0.312	0.336312	0.999896
ENSMUSG00000011096	Akt1s1	515.3	1.07923	0.11	0.636251	0.999896
ENSMUSG00000011114	Tbrg1	1428	0.886996	-0.173	0.195587	0.999896
ENSMUSG00000011148	Adssl1	330.93	1.02456	0.035	0.850441	0.999896
ENSMUSG00000011158	Brf1	638.61	1.05922	0.083	0.525468	0.999896
ENSMUSG00000011179	Odc1	2203.9	0.873573	-0.195	0.222418	0.999896
ENSMUSG00000011254	Thg1l	139.32	1.05482	0.077	0.631643	0.999896
ENSMUSG00000011256	Adam19	99.85	0.929805	-0.105	0.648654	0.999896
ENSMUSG00000011257	Pabpc4	2152.75	0.914465	-0.129	0.415441	0.999896
ENSMUSG00000011263	Exoc3l2	319.25	1.0324	0.046	0.833753	0.999896
ENSMUSG00000011305	Plin5	2881.1	0.895646	-0.159	0.450431	0.999896
ENSMUSG00000011306	Sugp1	888.9	1.00626	0.009	0.936906	0.999896
ENSMUSG00000011382	Dhdh	6834.61	1.13367	0.181	0.196288	0.999896
ENSMUSG00000011427	Zfp790	623.65	1.04319	0.061	0.735468	0.999896
ENSMUSG00000011658	Fuz	208.73	1.14949	0.201	0.362437	0.999896
ENSMUSG00000011752	Pgam1	1714.12	0.911301	-0.134	0.290996	0.999896
ENSMUSG00000011831	Evi5	5601.31	1.03455	0.049	0.714697	0.999896
ENSMUSG00000011832	Evi5l	191.75	1.20247	0.266	0.0849725	0.999896
ENSMUSG00000011837	Snapc2	123.71	0.982821	-0.025	0.906505	0.999896
ENSMUSG00000011877	Git1	250.27	1.08073	0.112	0.538795	0.999896
ENSMUSG00000011884	Gltp	159.85	0.958599	-0.061	0.710321	0.999896
ENSMUSG00000011958	Bnip2	1399.42	0.98214	-0.026	0.824386	0.999896
ENSMUSG00000011960	Ccnt1	1689.59	1.1065	0.146	0.384575	0.999896
ENSMUSG00000012017	Scarf2	43.6	1.074	0.103	0.683089	0.999896
ENSMUSG00000012076	Brms1l	189.42	1.06659	0.093	0.545927	0.999896
ENSMUSG00000012114	Med15	956.48	1.01115	0.016	0.908096	0.999896
ENSMUSG00000012117	Dhdds	1000.38	0.888227	-0.171	0.132397	0.999896
ENSMUSG00000012123	Crybg2	65.28	1.0519	0.073	0.841125	0.999896
ENSMUSG00000012296	Tjap1	217.93	1.03958	0.056	0.770623	0.999896
ENSMUSG00000012350	Ehf	43.72	0.836246	-0.258	0.416955	0.999896
ENSMUSG00000012405	Rpl15	4000.8	0.860949	-0.216	0.127356	0.999896
ENSMUSG00000012422	Tmem167	1806.14	0.863938	-0.211	0.142551	0.999896
ENSMUSG00000012428	Steap4	3011.99	0.955283	-0.066	0.613612	0.999896
ENSMUSG00000012429	Mplkip	303.18	1.18921	0.25	0.104133	0.999896
ENSMUSG00000012443	Kif11	45.41	0.998615	-0.002	0.995839	0.999896
ENSMUSG00000012483	Rpa3	138.24	0.980779	-0.028	0.88053	0.999896
ENSMUSG00000012519	Mlkl	315.1	1.32317	0.404	0.0366509	0.999896
ENSMUSG00000012535	Tnpo3	2050.03	1.00765	0.011	0.924559	0.999896
ENSMUSG00000012609	Ttll5	378.23	1.02527	0.036	0.824579	0.999896
ENSMUSG00000012640	Zfp715	879.13	1.05995	0.084	0.51652	0.999896
ENSMUSG00000012848	Rps5	2475.13	0.868742	-0.203	0.297868	0.999896
ENSMUSG00000013033	Adgrl1	339.61	0.978742	-0.031	0.87613	0.999896
ENSMUSG00000013076	Amotl1	850.3	0.928517	-0.107	0.419201	0.999896
ENSMUSG00000013089	Etv5	245.84	1.04754	0.067	0.736083	0.999896
ENSMUSG00000013150	Gfod2	304.87	1.1599	0.214	0.33238	0.999896
ENSMUSG00000013160	Atp6v0d1	1440.97	0.871758	-0.198	0.0825013	0.999896
ENSMUSG00000013236	Ptprs	180.13	1.28967	0.367	0.112138	0.999896
ENSMUSG00000013275	Slc41a1	180.82	1.00417	0.006	0.970572	0.999896
ENSMUSG00000013465	Nelfb	733.52	1.03025	0.043	0.747904	0.999896
ENSMUSG00000013495	Tmem175	336.02	0.945402	-0.081	0.586152	0.999896
ENSMUSG00000013539	Tango2	1661.01	1.06659	0.093	0.564684	0.999896
ENSMUSG00000013593	Ndufs2	5004.98	0.957935	-0.062	0.620868	0.999896
ENSMUSG00000013622	Atraid	1946.08	0.866938	-0.206	0.0950674	0.999896
ENSMUSG00000013629	Cad	493.73	0.758384	-0.399	0.156011	0.999896
ENSMUSG00000013646	Sh3bp5l	522.87	0.952638	-0.07	0.705523	0.999896
ENSMUSG00000013662	Atad1	3021.27	0.99516	-0.007	0.952741	0.999896
ENSMUSG00000013663	Pten	6013.52	0.978742	-0.031	0.833019	0.999896
ENSMUSG00000013698	Pea15a	837.51	0.91955	-0.121	0.332445	0.999896
ENSMUSG00000013701	Timm23	1322.34	0.906262	-0.142	0.363733	0.999896
ENSMUSG00000013707	Tnfaip8l2	41.68	1.11265	0.154	0.563092	0.999896
ENSMUSG00000013736	Trnt1	726.32	0.980779	-0.028	0.851761	0.999896
ENSMUSG00000013787	Ehmt2	1605.54	1.04247	0.06	0.734989	0.999896
ENSMUSG00000013822	Elof1	890.29	0.946714	-0.079	0.543399	0.999896
ENSMUSG00000013833	Med16	242.43	1.074	0.103	0.664378	0.999896
ENSMUSG00000013846	St3gal1	6965.46	1.10191	0.14	0.418039	0.999896
ENSMUSG00000013858	Tmem259	1651.24	1.00417	0.006	0.97728	0.999896
ENSMUSG00000013878	Rnf170	670.49	1.00556	0.008	0.956033	0.999896
ENSMUSG00000013973	Dedd	1020.14	1.0324	0.046	0.689551	0.999896
ENSMUSG00000013997	Nit1	4852.83	1.06363	0.089	0.459528	0.999896
ENSMUSG00000014039	Prdm15	270.55	1.04391	0.062	0.717429	0.999896
ENSMUSG00000014074	Rnf168	639.02	1.01185	0.017	0.900527	0.999896
ENSMUSG00000014075	Dynlt2b	36.09	1.01326	0.019	0.93562	0.999896
ENSMUSG00000014077	Chp1	17906.8	0.918913	-0.122	0.407159	0.999896
ENSMUSG00000014164	Klhl3	621.75	0.984184	-0.023	0.886108	0.999896
ENSMUSG00000014177	Tvp23b	671.58	0.813379	-0.298	0.0182058	0.999896
ENSMUSG00000014195	Dnajc7	2673.53	1.06881	0.096	0.405174	0.999896
ENSMUSG00000014226	Cacybp	900.14	0.816769	-0.292	0.135836	0.999896
ENSMUSG00000014232	Cluap1	107.62	1.07923	0.11	0.559397	0.999896
ENSMUSG00000014243	Zswim7	128.65	1.01819	0.026	0.882536	0.999896
ENSMUSG00000014245	Pigl	225.85	0.984866	-0.022	0.894954	0.999896
ENSMUSG00000014294	Ndufa2	749.07	0.928517	-0.107	0.683055	0.999896
ENSMUSG00000014301	Pam16	161.53	1.07177	0.1	0.572961	0.999896
ENSMUSG00000014303	Glis2	49.74	0.954621	-0.067	0.785847	0.999896
ENSMUSG00000014313	Cox6c	4155.33	0.929161	-0.106	0.462853	0.999896
ENSMUSG00000014329	Bicc1	274.31	0.891929	-0.165	0.400122	0.999896
ENSMUSG00000014349	Ube2z	1937.59	0.993781	-0.009	0.936309	0.999896
ENSMUSG00000014353	Tmem87b	1768.12	1.1235	0.168	0.334577	0.999896
ENSMUSG00000014355	Anapc1	2260.12	1.00696	0.01	0.928325	0.999896
ENSMUSG00000014361	Mertk	1546.68	1.11651	0.159	0.229357	0.999896
ENSMUSG00000014402	Tsg101	1022.77	0.924023	-0.114	0.337979	0.999896
ENSMUSG00000014418	Hps5	788.33	1.05482	0.077	0.539171	0.999896
ENSMUSG00000014426	Map3k4	609.52	1.04826	0.068	0.629152	0.999896
ENSMUSG00000014444	Piezo1	260.62	0.909408	-0.137	0.494149	0.999896
ENSMUSG00000014470	Rnf166	205.44	0.943438	-0.084	0.662608	0.999896
ENSMUSG00000014496	Ankrd28	1591.69	1.05922	0.083	0.585124	0.999896
ENSMUSG00000014498	Ankrd52	1781.39	1.00208	0.003	0.984423	0.999896
ENSMUSG00000014504	Srp19	490.2	0.924663	-0.113	0.516682	0.999896
ENSMUSG00000014542	Clec4f	5292.82	1.02385	0.034	0.827593	0.999896
ENSMUSG00000014547	Wdfy2	1028.38	0.967276	-0.048	0.693007	0.999896
ENSMUSG00000014550	Rbsn	736.86	1.04826	0.068	0.571031	0.999896
ENSMUSG00000014551	Mrps25	346.12	1.04899	0.069	0.672759	0.999896
ENSMUSG00000014554	Dguok	326.42	1.08073	0.112	0.46433	0.999896
ENSMUSG00000014592	Camta1	90.75	0.903753	-0.146	0.43905	0.999896
ENSMUSG00000014599	Csf1	427.78	1.01326	0.019	0.916286	0.999896
ENSMUSG00000014601	Strip1	474.78	1.05922	0.083	0.54161	0.999896
ENSMUSG00000014606	Slc25a11	1479	0.903753	-0.146	0.260569	0.999896
ENSMUSG00000014633	Cmc2	193.45	0.900002	-0.152	0.428704	0.999896
ENSMUSG00000014668	Chfr	698.14	1.03383	0.048	0.677815	0.999896
ENSMUSG00000014748	Tex261	2295.95	0.943438	-0.084	0.468269	0.999896
ENSMUSG00000014763	Fam120b	934.49	1.02883	0.041	0.767033	0.999896
ENSMUSG00000014767	Tbp	504.26	1.02811	0.04	0.803718	0.999896
ENSMUSG00000014769	Psmb1	2691.85	0.932386	-0.101	0.425577	0.999896
ENSMUSG00000014771	Pdcd2	231.17	0.936272	-0.095	0.605053	0.999896
ENSMUSG00000014773	Dll1	157.35	1.09962	0.137	0.504578	0.999896
ENSMUSG00000014778	Fhod1	205.08	1.07252	0.101	0.63556	0.999896
ENSMUSG00000014791	Elmo3	646.66	1.03168	0.045	0.784946	0.999896
ENSMUSG00000014837	4931428F04Rik	89.11	0.967276	-0.048	0.857506	0.999896
ENSMUSG00000014850	Msh3	547.48	1.06659	0.093	0.542705	0.999896
ENSMUSG00000014852	Adamts13	397.36	1.02883	0.041	0.80598	0.999896
ENSMUSG00000014856	Tmem208	825.11	0.942131	-0.086	0.523927	0.999896
ENSMUSG00000014859	E2f4	499.37	1.00975	0.014	0.929436	0.999896
ENSMUSG00000014867	Surf4	6448.34	0.813943	-0.297	0.0262513	0.999896
ENSMUSG00000014873	Surf2	597.52	1.00696	0.01	0.940033	0.999896
ENSMUSG00000014905	Dnajb9	2297.38	0.613442	-0.705	0.0232913	0.999896
ENSMUSG00000014907	Naf1	138.7	1.02385	0.034	0.868357	0.999896
ENSMUSG00000014932	Yes1	1354.19	1.07326	0.102	0.454535	0.999896
ENSMUSG00000014956	Ppp1cb	5273.03	0.975355	-0.036	0.770932	0.999896
ENSMUSG00000014959	Gorasp2	2639.16	0.856188	-0.224	0.0821597	0.999896
ENSMUSG00000014980	Tsen15	149.42	1.12194	0.166	0.335712	0.999896
ENSMUSG00000015002	Efr3a	2188.47	0.989657	-0.015	0.903798	0.999896
ENSMUSG00000015013	Trappc2l	428.71	0.880869	-0.183	0.219355	0.999896
ENSMUSG00000015016	Acsf3	839.13	1.02456	0.035	0.85608	0.999896
ENSMUSG00000015023	Ddx19a	665.66	0.935623	-0.096	0.409715	0.999896
ENSMUSG00000015027	Galns	132.42	0.867539	-0.205	0.317135	0.999896
ENSMUSG00000015083	C8g	4440.89	0.960595	-0.058	0.708357	0.999896
ENSMUSG00000015087	Rabl6	790.04	1.01115	0.016	0.92036	0.999896
ENSMUSG00000015090	Ptgds	112.01	1.02456	0.035	0.94008	0.999896
ENSMUSG00000015092	Edf1	1139.67	0.978742	-0.031	0.902675	0.999896
ENSMUSG00000015094	Npdc1	56.75	0.937571	-0.093	0.706255	0.999896
ENSMUSG00000015095	Fbxw5	941.33	0.964598	-0.052	0.752168	0.999896
ENSMUSG00000015112	Slc25a13	9576.59	0.944747	-0.082	0.550216	0.999896
ENSMUSG00000015120	Ube2i	1915.25	1.00765	0.011	0.92099	0.999896
ENSMUSG00000015126	Tsr3	226.84	1.07029	0.098	0.58769	0.999896
ENSMUSG00000015127	Unkl	506.09	0.980099	-0.029	0.884277	0.999896
ENSMUSG00000015133	Lrrk1	581.5	1.01045	0.015	0.924266	0.999896
ENSMUSG00000015143	Actn1	813.98	1.07252	0.101	0.487096	0.999896
ENSMUSG00000015149	Sirt2	1406.41	1.01396	0.02	0.898906	0.999896
ENSMUSG00000015165	Hnrnpl	3957.6	1.05848	0.082	0.556384	0.999896
ENSMUSG00000015176	Nolc1	1211.03	0.952638	-0.07	0.773324	0.999896
ENSMUSG00000015202	Cnksr3	366.19	0.96929	-0.045	0.78143	0.999896
ENSMUSG00000015214	Mtmr1	1228.53	0.95	-0.074	0.585257	0.999896
ENSMUSG00000015217	Hmgb3	408.79	0.95	-0.074	0.673636	0.999896
ENSMUSG00000015222	Map2	70.48	0.974004	-0.038	0.887057	0.999896
ENSMUSG00000015224	Cyp2j9	476.93	1.07624	0.106	0.705984	0.999896
ENSMUSG00000015243	Abca1	9111.82	0.985549	-0.021	0.890244	0.999896
ENSMUSG00000015247	Nipsnap3b	1445.56	0.896267	-0.158	0.156237	0.999896
ENSMUSG00000015289	Lage3	262.03	0.916369	-0.126	0.397339	0.999896
ENSMUSG00000015290	Ubl4a	856.14	0.892547	-0.164	0.179002	0.999896
ENSMUSG00000015291	Gdi1	2556.77	0.964598	-0.052	0.643059	0.999896
ENSMUSG00000015305	Sash1	1848.89	1.13053	0.177	0.245239	0.999896
ENSMUSG00000015312	Gadd45b	244.9	0.636839	-0.651	0.0764921	0.999896
ENSMUSG00000015335	Zdhhc12	238.29	0.879649	-0.185	0.457329	0.999896
ENSMUSG00000015337	Endog	86.87	0.918276	-0.123	0.662028	0.999896
ENSMUSG00000015340	Cybb	1101.46	1.0274	0.039	0.837101	0.999896
ENSMUSG00000015341	Golga7	1696.72	0.965267	-0.051	0.618795	0.999896
ENSMUSG00000015342	Xk	282.16	1.074	0.103	0.524148	0.999896
ENSMUSG00000015354	Pcolce2	73.43	0.948027	-0.077	0.699018	0.999896
ENSMUSG00000015355	Cd48	101.13	0.949342	-0.075	0.776853	0.999896
ENSMUSG00000015357	Clpx	12706.1	1.16716	0.223	0.177695	0.999896
ENSMUSG00000015363	Trabd	1592.69	0.769504	-0.378	0.109008	0.999896
ENSMUSG00000015377	Dennd6b	307.66	1.18921	0.25	0.132325	0.999896
ENSMUSG00000015396	Cd83	83.21	0.697372	-0.52	0.154884	0.999896
ENSMUSG00000015451	C4a	126.18	1.19499	0.257	0.201592	0.999896
ENSMUSG00000015461	Atf6b	531.56	0.891929	-0.165	0.404741	0.999896
ENSMUSG00000015468	Notch4	126.95	0.888227	-0.171	0.531469	0.999896
ENSMUSG00000015474	Ppt2	257.77	1.06881	0.096	0.593217	0.999896
ENSMUSG00000015478	Rnf5	1322.47	0.999307	-0.001	0.995193	0.999896
ENSMUSG00000015488	Cacfd1	1312.47	0.842647	-0.247	0.100151	0.999896
ENSMUSG00000015501	Hivep2	520.44	1.02598	0.037	0.827883	0.999896
ENSMUSG00000015522	Arnt	2116.7	1.05848	0.082	0.46648	0.999896
ENSMUSG00000015533	Itga2	138.88	0.817335	-0.291	0.635545	0.999896
ENSMUSG00000015536	Mocs2	4305.36	1.04102	0.058	0.681667	0.999896
ENSMUSG00000015542	Nat9	743.79	1.01466	0.021	0.897905	0.999896
ENSMUSG00000015568	Lpl	1066.6	0.530344	-0.915	0.0124632	0.999896
ENSMUSG00000015575	Atp6v0e	729.91	0.906262	-0.142	0.231822	0.999896
ENSMUSG00000015597	Zfp318	1487.25	1.11034	0.151	0.25721	0.999896
ENSMUSG00000015605	Srf	228.69	1.11497	0.157	0.470035	0.999896
ENSMUSG00000015647	Lama5	132.15	1.12194	0.166	0.482538	0.999896
ENSMUSG00000015653	Steap2	668.81	0.780786	-0.357	0.0579598	0.999896
ENSMUSG00000015656	Hspa8	70735.9	0.604997	-0.725	0.011757	0.999896
ENSMUSG00000015659	Serac1	198.62	1.02101	0.03	0.868286	0.999896
ENSMUSG00000015668	Pdzd11	701.31	0.958599	-0.061	0.618905	0.999896
ENSMUSG00000015671	Psma2	3230.5	0.99103	-0.013	0.926142	0.999896
ENSMUSG00000015672	Mrpl32	612.16	1.05263	0.074	0.544894	0.999896
ENSMUSG00000015697	Setdb1	1329.89	1.05775	0.081	0.477036	0.999896
ENSMUSG00000015711	Prune1	1056.32	1.074	0.103	0.423859	0.999896
ENSMUSG00000015714	Cers2	9670.31	0.97942	-0.03	0.823231	0.999896
ENSMUSG00000015733	Capza2	3110.95	0.964598	-0.052	0.672701	0.999896
ENSMUSG00000015745	Plekho1	122.53	0.978742	-0.031	0.867084	0.999896
ENSMUSG00000015747	Vps45	274.98	1.00208	0.003	0.983547	0.999896
ENSMUSG00000015748	Prpf3	610.52	1.08222	0.114	0.476192	0.999896
ENSMUSG00000015749	Anp32e	1502.95	1.03383	0.048	0.716094	0.999896
ENSMUSG00000015750	Aph1a	1742.82	0.929161	-0.106	0.338585	0.999896
ENSMUSG00000015755	Tab2	3462.16	1.1065	0.146	0.284804	0.999896
ENSMUSG00000015757	Ppil4	966.78	1.10114	0.139	0.394626	0.999896
ENSMUSG00000015759	Cnih1	1255.52	0.944747	-0.082	0.470393	0.999896
ENSMUSG00000015766	Eps8	122.5	1.09354	0.129	0.513003	0.999896
ENSMUSG00000015776	Med22	1076.76	0.855002	-0.226	0.115274	0.999896
ENSMUSG00000015790	Surf1	858.29	0.953299	-0.069	0.551254	0.999896
ENSMUSG00000015804	Med28	254.58	0.955945	-0.065	0.634806	0.999896
ENSMUSG00000015806	Qdpr	6031.54	1.03383	0.048	0.757069	0.999896
ENSMUSG00000015812	Gnrh1	34.38	0.827597	-0.273	0.402849	0.999896
ENSMUSG00000015837	Sqstm1	12762	0.960595	-0.058	0.69716	0.999896
ENSMUSG00000015839	Nfe2l2	2542.67	0.942131	-0.086	0.526304	0.999896
ENSMUSG00000015843	Rxrg	179.49	1.21335	0.279	0.166625	0.999896
ENSMUSG00000015846	Rxra	15804.2	1.01677	0.024	0.881307	0.999896
ENSMUSG00000015850	Adamtsl4	133.93	0.920188	-0.12	0.608211	0.999896
ENSMUSG00000015854	Cd5l	3713.27	1.06216	0.087	0.673569	0.999896
ENSMUSG00000015869	Prpsap1	1186.91	0.942131	-0.086	0.498378	0.999896
ENSMUSG00000015882	Lcorl	666.14	0.870551	-0.2	0.19736	0.999896
ENSMUSG00000015889	Lta4h	1009.15	1.0519	0.073	0.526615	0.999896
ENSMUSG00000015890	Amdhd1	4031.79	1.00486	0.007	0.966076	0.999896
ENSMUSG00000015932	Dstn	6273.01	0.954621	-0.067	0.622778	0.999896
ENSMUSG00000015937	Macroh2a1	1713.71	0.957935	-0.062	0.588732	0.999896
ENSMUSG00000015942	Gtf2ird2	189.02	0.857376	-0.222	0.166728	0.999896
ENSMUSG00000015943	Bola1	75.05	1.13446	0.182	0.588927	0.999896
ENSMUSG00000015944	Castor2	212.38	0.99516	-0.007	0.974547	0.999896
ENSMUSG00000015947	Fcgr1	179.57	0.983502	-0.024	0.910252	0.999896
ENSMUSG00000015950	Ncf1	214.24	0.946058	-0.08	0.689621	0.999896
ENSMUSG00000015961	Adss	1228.28	0.950659	-0.073	0.612883	0.999896
ENSMUSG00000015966	Il17rb	453.51	0.847332	-0.239	0.206164	0.999896
ENSMUSG00000015968	Cacna1d	75.12	0.82932	-0.27	0.334803	0.999896
ENSMUSG00000015970	Chdh	7143.96	0.980099	-0.029	0.821256	0.999896
ENSMUSG00000015971	Actr8	1020.53	1.06142	0.086	0.473252	0.999896
ENSMUSG00000015994	Fnta	810.71	0.985549	-0.021	0.880656	0.999896
ENSMUSG00000016018	Mtrex	1371.18	1.00139	0.002	0.987434	0.999896
ENSMUSG00000016024	Lbp	6142.04	0.936921	-0.094	0.5386	0.999896
ENSMUSG00000016028	Celsr1	687.56	1.03455	0.049	0.818484	0.999896
ENSMUSG00000016087	Fli1	222.15	1.02598	0.037	0.80608	0.999896
ENSMUSG00000016128	Stard13	961.82	1.09505	0.131	0.523543	0.999896
ENSMUSG00000016181	Utp25	502.79	1.07103	0.099	0.445812	0.999896
ENSMUSG00000016194	Hsd11b1	17000.1	0.946714	-0.079	0.643135	0.999896
ENSMUSG00000016206	H2-M3	145.52	0.7884	-0.343	0.0629892	0.999896
ENSMUSG00000016239	Lonrf3	199.81	1.08523	0.118	0.564788	0.999896
ENSMUSG00000016252	Atp5e	1551.05	0.825878	-0.276	0.105347	0.999896
ENSMUSG00000016253	Nelfcd	974	1.07029	0.098	0.520983	0.999896
ENSMUSG00000016256	Ctsz	5918.15	1.02883	0.041	0.770826	0.999896
ENSMUSG00000016257	Prelid3b	1280.74	0.940174	-0.089	0.530917	0.999896
ENSMUSG00000016308	Ube2a	432.9	0.91764	-0.124	0.352944	0.999896
ENSMUSG00000016319	Slc25a5	9484.9	0.885768	-0.175	0.255641	0.999896
ENSMUSG00000016344	Ppdpf	521.77	1.09809	0.135	0.401241	0.999896
ENSMUSG00000016356	Col20a1	99.46	1.45095	0.537	0.0578568	0.999896
ENSMUSG00000016382	Pls3	3156.11	0.964598	-0.052	0.73055	0.999896
ENSMUSG00000016409	Nkap	428.16	1.03814	0.054	0.698107	0.999896
ENSMUSG00000016427	Ndufa1	2065.72	1.02385	0.034	0.847595	0.999896
ENSMUSG00000016477	E2f3	337.63	0.927231	-0.109	0.507923	0.999896
ENSMUSG00000016481	Cr1l	2163.57	0.940174	-0.089	0.481757	0.999896
ENSMUSG00000016487	Ppfibp1	2033.44	1.089	0.123	0.304592	0.999896
ENSMUSG00000016493	Cd46	83.32	1.499	0.584	0.0117508	0.999896
ENSMUSG00000016494	Cd34	70.39	0.786217	-0.347	0.172874	0.999896
ENSMUSG00000016495	Plgrkt	306.15	1.27191	0.347	0.0328276	0.999896
ENSMUSG00000016496	Cd274	147.29	0.999307	-0.001	0.998224	0.999896
ENSMUSG00000016503	Gtf3a	146.71	0.950659	-0.073	0.652931	0.999896
ENSMUSG00000016510	Mtif3	843.57	1.05336	0.075	0.553901	0.999896
ENSMUSG00000016520	Lnx2	802.12	1.08147	0.113	0.412155	0.999896
ENSMUSG00000016526	Dyrk3	40.16	0.909408	-0.137	0.618974	0.999896
ENSMUSG00000016528	Mapkapk2	2180.62	0.99585	-0.006	0.971653	0.999896
ENSMUSG00000016534	Lamp2	29063.6	1.00347	0.005	0.971341	0.999896
ENSMUSG00000016541	Atxn10	1729.89	0.96393	-0.053	0.666526	0.999896
ENSMUSG00000016554	Eif3d	3050.01	0.952638	-0.07	0.634589	0.999896
ENSMUSG00000016559	H3f3b	5148.37	1.00626	0.009	0.955431	0.999896
ENSMUSG00000016619	Nup50	1086.03	0.961261	-0.057	0.640763	0.999896
ENSMUSG00000016637	Ift27	141.6	0.931095	-0.103	0.621631	0.999896
ENSMUSG00000016664	Pacsin2	1732.66	0.972655	-0.04	0.736351	0.999896
ENSMUSG00000016756	Cmah	6763.91	1.0519	0.073	0.725744	0.999896
ENSMUSG00000016757	Ttll12	207.12	1.02385	0.034	0.868198	0.999896
ENSMUSG00000016758	Bik	104.25	0.876606	-0.19	0.557227	0.999896
ENSMUSG00000016831	Tox4	2187.99	1.03097	0.044	0.729811	0.999896
ENSMUSG00000016833	Mrps18c	252.56	0.990343	-0.014	0.931958	0.999896
ENSMUSG00000016918	Sulf1	69.04	0.651122	-0.619	0.170181	0.999896
ENSMUSG00000016921	Srsf6	4737.7	1.12428	0.169	0.181288	0.999896
ENSMUSG00000016933	Plcg1	2125.97	1.07624	0.106	0.393284	0.999896
ENSMUSG00000016940	Kctd2	482.93	0.961261	-0.057	0.704082	0.999896
ENSMUSG00000016942	Tmprss6	11881.8	0.954621	-0.067	0.735847	0.999896
ENSMUSG00000016946	Kctd5	149.03	0.934327	-0.098	0.560165	0.999896
ENSMUSG00000016984	Etaa1	173.7	1.06807	0.095	0.617708	0.999896
ENSMUSG00000017002	Slpi	68.58	0.677362	-0.562	0.392162	0.999896
ENSMUSG00000017009	Sdc4	16405.3	0.89751	-0.156	0.436338	0.999896
ENSMUSG00000017057	Il13ra1	1372.86	1.05848	0.082	0.582023	0.999896
ENSMUSG00000017119	Nbr1	9888.88	0.986917	-0.019	0.887192	0.999896
ENSMUSG00000017132	Cyth1	1384.42	0.927873	-0.108	0.452949	0.999896
ENSMUSG00000017144	Rnd3	866.83	1.1088	0.149	0.368887	0.999896
ENSMUSG00000017146	Brca1	93.42	0.857376	-0.222	0.436954	0.999896
ENSMUSG00000017167	Cntnap1	547	0.925304	-0.112	0.712389	0.999896
ENSMUSG00000017176	Nt5c3b	84.08	0.986917	-0.019	0.921045	0.999896
ENSMUSG00000017188	Coa3	698.35	0.967947	-0.047	0.779518	0.999896
ENSMUSG00000017210	Med24	640.37	1.00417	0.006	0.964414	0.999896
ENSMUSG00000017221	Psmd3	2799.77	0.99654	-0.005	0.978733	0.999896
ENSMUSG00000017264	Exosc10	842.19	0.993092	-0.01	0.935688	0.999896
ENSMUSG00000017286	Glod4	1709.5	0.961261	-0.057	0.604464	0.999896
ENSMUSG00000017288	Vps53	983.54	1.00278	0.004	0.970491	0.999896
ENSMUSG00000017291	Taok1	3222.27	1.03598	0.051	0.715447	0.999896
ENSMUSG00000017299	Dnttip1	325.29	1.04391	0.062	0.674515	0.999896
ENSMUSG00000017307	Acot8	418.07	0.940826	-0.088	0.684864	0.999896
ENSMUSG00000017309	Cd300lg	1058.49	0.928517	-0.107	0.451414	0.999896
ENSMUSG00000017344	Vtn	74066.3	0.936921	-0.094	0.593751	0.999896
ENSMUSG00000017376	Nlk	546.5	0.91067	-0.135	0.305476	0.999896
ENSMUSG00000017386	Traf4	676.69	1.03958	0.056	0.800367	0.999896
ENSMUSG00000017390	Aldoc	278.02	1.11111	0.152	0.554694	0.999896
ENSMUSG00000017404	Rpl19	5707.63	0.855002	-0.226	0.25662	0.999896
ENSMUSG00000017405	Nek8	186.45	0.983502	-0.024	0.916945	0.999896
ENSMUSG00000017417	Plxdc1	40.32	0.903753	-0.146	0.612137	0.999896
ENSMUSG00000017418	Arl5b	1732.59	0.94737	-0.078	0.662759	0.999896
ENSMUSG00000017421	Zfp207	3348.43	1.00347	0.005	0.971663	0.999896
ENSMUSG00000017428	Psmd11	5872.19	0.98214	-0.026	0.82738	0.999896
ENSMUSG00000017446	C1qtnf1	1101.67	0.956608	-0.064	0.694801	0.999896
ENSMUSG00000017453	Pipox	7695.13	0.941478	-0.087	0.592675	0.999896
ENSMUSG00000017466	Timp2	524.18	0.874785	-0.193	0.294695	0.999896
ENSMUSG00000017478	Zc3h18	1716.24	1.09429	0.13	0.360449	0.999896
ENSMUSG00000017485	Top2b	2599.68	1.07773	0.108	0.424886	0.999896
ENSMUSG00000017491	Rarb	146.45	1.02172	0.031	0.895582	0.999896
ENSMUSG00000017493	Igfbp4	24975.1	0.967947	-0.047	0.752759	0.999896
ENSMUSG00000017548	Suz12	1248.68	1.09278	0.128	0.312461	0.999896
ENSMUSG00000017550	Atad5	92.9	1.18181	0.241	0.234135	0.999896
ENSMUSG00000017561	Crlf3	390.74	1.13761	0.186	0.168189	0.999896
ENSMUSG00000017607	Tns4	31.98	1.0324	0.046	0.870024	0.999896
ENSMUSG00000017615	Tnfaip1	1810.97	0.948027	-0.077	0.475129	0.999896
ENSMUSG00000017631	Abr	274.27	1.01255	0.018	0.912593	0.999896
ENSMUSG00000017639	Rab11fip4	595.2	1.03383	0.048	0.829166	0.999896
ENSMUSG00000017664	Slc35c2	555.55	0.940826	-0.088	0.663556	0.999896
ENSMUSG00000017667	Zfp334	121.04	0.982821	-0.025	0.898999	0.999896
ENSMUSG00000017670	Elmo2	412.16	0.985549	-0.021	0.893872	0.999896
ENSMUSG00000017677	Wsb1	2067.68	0.929161	-0.106	0.673221	0.999896
ENSMUSG00000017679	Ttpal	941.35	0.913831	-0.13	0.384909	0.999896
ENSMUSG00000017686	Rhot1	1544.45	1.0203	0.029	0.816336	0.999896
ENSMUSG00000017697	Ada	87.99	1.11497	0.157	0.481334	0.999896
ENSMUSG00000017707	Serinc3	14150	0.949342	-0.075	0.637827	0.999896
ENSMUSG00000017713	Tha1	104.84	0.95396	-0.068	0.759505	0.999896
ENSMUSG00000017715	Pgs1	353.48	1.03025	0.043	0.80908	0.999896
ENSMUSG00000017718	Afmid	1343.65	0.959929	-0.059	0.727316	0.999896
ENSMUSG00000017721	Pigt	1006.88	0.946714	-0.079	0.631233	0.999896
ENSMUSG00000017723	Wfdc2	70.11	0.74072	-0.433	0.133675	0.999896
ENSMUSG00000017734	Dbndd2	36.71	1.17365	0.231	0.400499	0.999896
ENSMUSG00000017740	Slc12a5	60.53	0.961927	-0.056	0.801554	0.999896
ENSMUSG00000017747	Ghdc	339.05	1.07252	0.101	0.575009	0.999896
ENSMUSG00000017754	Pltp	1312	0.917004	-0.125	0.585629	0.999896
ENSMUSG00000017756	Slc12a7	2616.91	1.03455	0.049	0.707676	0.999896
ENSMUSG00000017760	Ctsa	4160.49	0.954621	-0.067	0.600762	0.999896
ENSMUSG00000017764	Zswim1	94.43	0.989657	-0.015	0.944569	0.999896
ENSMUSG00000017765	Slc12a4	583.19	0.883928	-0.178	0.299747	0.999896
ENSMUSG00000017774	Myo1c	1754.41	0.921464	-0.118	0.385907	0.999896
ENSMUSG00000017776	Crk	4063.23	0.959929	-0.059	0.670578	0.999896
ENSMUSG00000017778	Cox7c	3311.6	0.834509	-0.261	0.156516	0.999896
ENSMUSG00000017781	Pitpna	1630.69	0.967276	-0.048	0.661961	0.999896
ENSMUSG00000017801	Mlx	1192.88	0.925946	-0.111	0.358792	0.999896
ENSMUSG00000017802	Retreg3	3326.85	1.00208	0.003	0.978365	0.999896
ENSMUSG00000017830	Dhx58	436.2	1.25093	0.323	0.202836	0.999896
ENSMUSG00000017831	Rab5a	1610.03	0.938221	-0.092	0.468276	0.999896
ENSMUSG00000017837	Nkiras2	477.79	0.956608	-0.064	0.744547	0.999896
ENSMUSG00000017843	Ppp2r5c	1592.75	0.880259	-0.184	0.118743	0.999896
ENSMUSG00000017858	Ift52	1084.52	1.02456	0.035	0.761757	0.999896
ENSMUSG00000017868	Sgk2	2083.3	1.02456	0.035	0.843775	0.999896
ENSMUSG00000017929	B4galt5	1060.72	0.668964	-0.58	0.0150273	0.999896
ENSMUSG00000017950	Hnf4a	28137.7	0.908148	-0.139	0.391574	0.999896
ENSMUSG00000017969	Ptgis	36.67	1.14631	0.197	0.547176	0.999896
ENSMUSG00000017978	Cadps2	434.65	0.893785	-0.162	0.237734	0.999896
ENSMUSG00000017999	Ddx27	806.16	1.0203	0.029	0.851956	0.999896
ENSMUSG00000018001	Cyth3	284.93	1.02385	0.034	0.822336	0.999896
ENSMUSG00000018008	Cyth4	317.63	1.1042	0.143	0.412974	0.999896
ENSMUSG00000018040	Rrp7a	684.62	0.997231	-0.004	0.980283	0.999896
ENSMUSG00000018042	Cyb5r3	8433.24	0.963262	-0.054	0.75487	0.999896
ENSMUSG00000018068	Ints2	330.86	0.949342	-0.075	0.788915	0.999896
ENSMUSG00000018076	Med13l	926.77	1.12506	0.17	0.284749	0.999896
ENSMUSG00000018102	H2bc4	1023.85	1.11884	0.162	0.456495	0.999896
ENSMUSG00000018143	Mafk	436.69	0.955283	-0.066	0.758003	0.999896
ENSMUSG00000018160	Med1	1894.37	1.02385	0.034	0.803288	0.999896
ENSMUSG00000018166	Erbb3	7849.02	1.04681	0.066	0.81029	0.999896
ENSMUSG00000018167	Stard3	364.03	0.955283	-0.066	0.669269	0.999896
ENSMUSG00000018168	Ikzf3	47.08	0.82245	-0.282	0.214244	0.999896
ENSMUSG00000018169	Mfng	57.35	0.981459	-0.027	0.910703	0.999896
ENSMUSG00000018171	Vmp1	4191.47	0.975355	-0.036	0.806082	0.999896
ENSMUSG00000018189	Uchl5	491.72	0.927231	-0.109	0.447802	0.999896
ENSMUSG00000018196	Glrx2	964.96	1.0196	0.028	0.827923	0.999896
ENSMUSG00000018199	Ro60	445.83	0.950659	-0.073	0.701124	0.999896
ENSMUSG00000018209	Stk4	1006.55	1.03025	0.043	0.726115	0.999896
ENSMUSG00000018217	Pmp22	159.48	0.880869	-0.183	0.289885	0.999896
ENSMUSG00000018239	Zcchc10	129.73	1.10038	0.138	0.417798	0.999896
ENSMUSG00000018286	Psmb6	3218.55	0.973329	-0.039	0.832302	0.999896
ENSMUSG00000018287	Spag7	906.86	0.978063	-0.032	0.826668	0.999896
ENSMUSG00000018293	Pfn1	2237.8	0.936921	-0.094	0.501419	0.999896
ENSMUSG00000018322	Tomm34	385.67	0.971307	-0.042	0.753109	0.999896
ENSMUSG00000018326	Ywhab	3099.05	0.992404	-0.011	0.929823	0.999896
ENSMUSG00000018334	Ksr1	95.14	0.942131	-0.086	0.685624	0.999896
ENSMUSG00000018339	Gpx3	404.76	1.01326	0.019	0.917609	0.999896
ENSMUSG00000018340	Anxa6	4238.11	0.99516	-0.007	0.95499	0.999896
ENSMUSG00000018347	Zkscan6	203.96	1.12272	0.167	0.302278	0.999896
ENSMUSG00000018362	Kpna2	1799.44	0.86814	-0.204	0.233595	0.999896
ENSMUSG00000018363	Smurf2	1984.87	0.990343	-0.014	0.908791	0.999896
ENSMUSG00000018372	Cep95	314.02	1.12662	0.172	0.285904	0.999896
ENSMUSG00000018377	Vezf1	684.02	1.03383	0.048	0.720592	0.999896
ENSMUSG00000018378	Cuedc1	101.32	1.08222	0.114	0.588753	0.999896
ENSMUSG00000018379	Srsf1	4582.25	1.01466	0.021	0.877712	0.999896
ENSMUSG00000018381	Abi3	230.06	1.03958	0.056	0.782629	0.999896
ENSMUSG00000018387	Shroom1	1032.22	1.08073	0.112	0.559265	0.999896
ENSMUSG00000018395	Kif3a	141.1	1.07699	0.107	0.524581	0.999896
ENSMUSG00000018398	Septin8	222.67	0.958599	-0.061	0.72007	0.999896
ENSMUSG00000018401	Mtmr4	2827.42	0.857971	-0.221	0.19451	0.999896
ENSMUSG00000018405	Mrm1	81.7	1.1599	0.214	0.317302	0.999896
ENSMUSG00000018411	Mapt	160.63	0.970634	-0.043	0.814714	0.999896
ENSMUSG00000018412	Kansl1	1031.56	1.01466	0.021	0.857443	0.999896
ENSMUSG00000018415	Gid4	1494.26	0.891929	-0.165	0.192856	0.999896
ENSMUSG00000018417	Myo1b	10120.7	1.02243	0.032	0.833855	0.999896
ENSMUSG00000018425	Dhx40	1346.18	0.895646	-0.159	0.212304	0.999896
ENSMUSG00000018427	Ypel2	1578.08	1.18345	0.243	0.404929	0.999896
ENSMUSG00000018428	Akap1	4833.86	1.02314	0.033	0.798314	0.999896
ENSMUSG00000018433	Nol11	720.87	1.05995	0.084	0.546293	0.999896
ENSMUSG00000018442	Derl2	3399.94	0.880259	-0.184	0.182967	0.999896
ENSMUSG00000018446	C1qbp	1274	0.888843	-0.17	0.236956	0.999896
ENSMUSG00000018449	Rpain	541.33	0.89751	-0.156	0.269219	0.999896
ENSMUSG00000018459	Slc13a3	509.2	0.959264	-0.06	0.771943	0.999896
ENSMUSG00000018474	Chd3	6984.96	1.18674	0.247	0.156903	0.999896
ENSMUSG00000018476	Kdm6b	769.29	1.11111	0.152	0.458334	0.999896
ENSMUSG00000018481	Appbp2	1267.87	1.02385	0.034	0.789694	0.999896
ENSMUSG00000018486	Wnt9b	47.21	1.0367	0.052	0.848481	0.999896
ENSMUSG00000018501	Ncor1	5190.82	1.08673	0.12	0.376384	0.999896
ENSMUSG00000018507	Trpv2	95.53	0.956608	-0.064	0.742589	0.999896
ENSMUSG00000018509	Cenpv	268.1	1.01607	0.023	0.881944	0.999896
ENSMUSG00000018537	Pcgf2	123.14	1.04972	0.07	0.731453	0.999896
ENSMUSG00000018541	Cwc25	552.19	1.03526	0.05	0.694458	0.999896
ENSMUSG00000018547	Pip4k2b	1559.64	0.978063	-0.032	0.845695	0.999896
ENSMUSG00000018548	Trim37	630.05	1.0203	0.029	0.843857	0.999896
ENSMUSG00000018559	Ctdnep1	802.75	0.997923	-0.003	0.978308	0.999896
ENSMUSG00000018565	Elp5	664.88	0.927231	-0.109	0.362127	0.999896
ENSMUSG00000018567	Gabarap	5913.25	0.905634	-0.143	0.25714	0.999896
ENSMUSG00000018572	Phf23	801.92	1.11961	0.163	0.273535	0.999896
ENSMUSG00000018574	Acadvl	18607.2	0.929161	-0.106	0.467401	0.999896
ENSMUSG00000018583	G3bp1	2620.98	0.965936	-0.05	0.687812	0.999896
ENSMUSG00000018585	Atox1	1096.09	0.852044	-0.231	0.232618	0.999896
ENSMUSG00000018593	Sparc	2434.72	0.811127	-0.302	0.113876	0.999896
ENSMUSG00000018599	Mief2	423.16	0.960595	-0.058	0.789641	0.999896
ENSMUSG00000018651	Tada2a	227.93	1.02243	0.032	0.821048	0.999896
ENSMUSG00000018654	Ikzf1	143.51	1.12975	0.176	0.327166	0.999896
ENSMUSG00000018659	Pnpo	4464.95	0.914465	-0.129	0.286328	0.999896
ENSMUSG00000018661	Cog1	516.1	1.03598	0.051	0.702799	0.999896
ENSMUSG00000018666	Cbx1	1377.93	1.06807	0.095	0.437813	0.999896
ENSMUSG00000018669	Cdk5rap3	1315.89	0.903753	-0.146	0.470086	0.999896
ENSMUSG00000018672	Copz2	384.65	0.963262	-0.054	0.705753	0.999896
ENSMUSG00000018677	Slc25a39	8639.73	0.904379	-0.145	0.421919	0.999896
ENSMUSG00000018678	Sp2	163.04	1.19831	0.261	0.158291	0.999896
ENSMUSG00000018697	Aatf	620.5	1.03025	0.043	0.759241	0.999896
ENSMUSG00000018707	Dync1h1	6109.18	0.950659	-0.073	0.61188	0.999896
ENSMUSG00000018727	Cpsf4l	159.33	1.18838	0.249	0.460623	0.999896
ENSMUSG00000018733	Pex12	507.32	0.97468	-0.037	0.833059	0.999896
ENSMUSG00000018736	Ndel1	864.26	0.861546	-0.215	0.111895	0.999896
ENSMUSG00000018740	Slc25a35	48.78	1.12194	0.166	0.453005	0.999896
ENSMUSG00000018750	Zbtb4	1049.97	1.10038	0.138	0.292218	0.999896
ENSMUSG00000018761	Mpdu1	1494.49	0.898132	-0.155	0.190375	0.999896
ENSMUSG00000018765	Fxr2	1508.05	1.00696	0.01	0.94107	0.999896
ENSMUSG00000018770	Atp5g3	4161.62	0.865737	-0.208	0.192055	0.999896
ENSMUSG00000018774	Cd68	457.54	0.952638	-0.07	0.713618	0.999896
ENSMUSG00000018796	Acsl1	52022.7	0.927231	-0.109	0.535187	0.999896
ENSMUSG00000018800	Abca5	454.33	0.953299	-0.069	0.677815	0.999896
ENSMUSG00000018809	Smyd4	119.64	1.0629	0.088	0.686312	0.999896
ENSMUSG00000018819	Lsp1	107.83	0.839731	-0.252	0.174002	0.999896
ENSMUSG00000018820	Zfyve27	745.92	1.0519	0.073	0.559716	0.999896
ENSMUSG00000018821	Avpi1	283.94	1.05263	0.074	0.763406	0.999896
ENSMUSG00000018830	Myh11	104.29	0.746389	-0.422	0.239945	0.999896
ENSMUSG00000018841	Rad51d	479.94	0.989657	-0.015	0.924904	0.999896
ENSMUSG00000018845	Unc45b	83.84	0.95396	-0.068	0.765159	0.999896
ENSMUSG00000018846	Pank3	3845.14	1.06659	0.093	0.586246	0.999896
ENSMUSG00000018848	Rars	1392.73	0.94737	-0.078	0.619799	0.999896
ENSMUSG00000018849	Wwc1	1586.43	0.867539	-0.205	0.287592	0.999896
ENSMUSG00000018858	Mrpl58	293.5	0.987601	-0.018	0.893817	0.999896
ENSMUSG00000018861	Fdxr	305.62	1.07103	0.099	0.613126	0.999896
ENSMUSG00000018882	Mrpl45	988.32	0.968618	-0.046	0.724638	0.999896
ENSMUSG00000018899	Irf1	976.43	0.988971	-0.016	0.926999	0.999896
ENSMUSG00000018900	Slc22a5	3243.23	0.980099	-0.029	0.861518	0.999896
ENSMUSG00000018906	P4ha2	312.95	0.971307	-0.042	0.837094	0.999896
ENSMUSG00000018909	Arrb1	1254.19	0.976709	-0.034	0.796825	0.999896
ENSMUSG00000018920	Cxcl16	283.56	0.976032	-0.035	0.851776	0.999896
ENSMUSG00000018921	Pelp1	360.68	1.1088	0.149	0.32075	0.999896
ENSMUSG00000018923	Med11	109.86	0.88148	-0.182	0.396621	0.999896
ENSMUSG00000018927	Ccl6	869.35	1.232	0.301	0.191158	0.999896
ENSMUSG00000018931	Natd1	213.64	0.932386	-0.101	0.553043	0.999896
ENSMUSG00000018932	Map2k3	1319.68	1.02456	0.035	0.749151	0.999896
ENSMUSG00000018965	Ywhah	951.2	0.888227	-0.171	0.17179	0.999896
ENSMUSG00000018974	Sart3	524.39	0.985549	-0.021	0.909953	0.999896
ENSMUSG00000018983	E2f2	38.78	0.791686	-0.337	0.280251	0.999896
ENSMUSG00000018995	Nars2	528.76	1.02243	0.032	0.818194	0.999896
ENSMUSG00000018999	Slc35b4	1040.79	0.98214	-0.026	0.88103	0.999896
ENSMUSG00000019039	Dalrd3	457.97	1.05044	0.071	0.66594	0.999896
ENSMUSG00000019054	Fis1	1206.72	0.89751	-0.156	0.203246	0.999896
ENSMUSG00000019055	Plod1	2093.2	0.957271	-0.063	0.686991	0.999896
ENSMUSG00000019066	Rab3d	432.35	0.976032	-0.035	0.860567	0.999896
ENSMUSG00000019080	Mfsd3	147.31	0.890076	-0.168	0.48084	0.999896
ENSMUSG00000019082	Slc25a22	12762.9	1.07029	0.098	0.642539	0.999896
ENSMUSG00000019087	Atp6ap1	2605.27	0.911933	-0.133	0.24447	0.999896
ENSMUSG00000019088	Dnase1l1	184.63	0.93045	-0.104	0.493743	0.999896
ENSMUSG00000019122	Ccl9	1725.47	1.10038	0.138	0.510033	0.999896
ENSMUSG00000019132	BC005537	8869.95	0.99447	-0.008	0.958149	0.999896
ENSMUSG00000019139	Isyna1	58.48	0.780245	-0.358	0.219598	0.999896
ENSMUSG00000019143	Hars2	1071.25	1.04391	0.062	0.638043	0.999896
ENSMUSG00000019158	Tmem160	65.58	0.986917	-0.019	0.946097	0.999896
ENSMUSG00000019173	Rab5c	2250.95	1.03742	0.053	0.720834	0.999896
ENSMUSG00000019179	Mdh2	4508.2	0.925304	-0.112	0.470906	0.999896
ENSMUSG00000019188	H13	2111.25	0.863938	-0.211	0.0977082	0.999896
ENSMUSG00000019189	Rnf145	992.32	0.913198	-0.131	0.373458	0.999896
ENSMUSG00000019194	Scn1b	70.54	1.06955	0.097	0.661472	0.999896
ENSMUSG00000019210	Atp6v1e1	3884.55	0.924663	-0.113	0.345952	0.999896
ENSMUSG00000019232	Etnppl	4500.19	0.590087	-0.761	0.0250476	0.999896
ENSMUSG00000019254	Ppp1r12c	555.54	1.01819	0.026	0.861304	0.999896
ENSMUSG00000019256	Ahr	2166.31	0.95396	-0.068	0.700402	0.999896
ENSMUSG00000019261	Map1s	76.21	1.1088	0.149	0.591554	0.999896
ENSMUSG00000019278	Dpep1	64.64	0.917004	-0.125	0.710682	0.999896
ENSMUSG00000019295	Tmem129	610.29	0.941478	-0.087	0.515611	0.999896
ENSMUSG00000019297	Nop9	512.09	0.948684	-0.076	0.546719	0.999896
ENSMUSG00000019302	Atp6v0a1	1600.69	1.07103	0.099	0.40526	0.999896
ENSMUSG00000019312	Grb7	2408.69	0.937571	-0.093	0.62421	0.999896
ENSMUSG00000019320	Noxo1	40.5	1.25963	0.333	0.1685	0.999896
ENSMUSG00000019338	Zfp687	502.49	0.923382	-0.115	0.462797	0.999896
ENSMUSG00000019362	D8Ertd738e	627.72	0.918913	-0.122	0.592264	0.999896
ENSMUSG00000019368	Sec14l4	8657.76	0.907519	-0.14	0.385308	0.999896
ENSMUSG00000019370	Calm3	1060.01	0.981459	-0.027	0.853783	0.999896
ENSMUSG00000019373	Cops3	1699.85	0.957935	-0.062	0.62305	0.999896
ENSMUSG00000019428	Fkbp8	3058.78	0.967276	-0.048	0.81174	0.999896
ENSMUSG00000019432	Ddx39b	2078.08	1.01255	0.018	0.90121	0.999896
ENSMUSG00000019433	Gipc1	152.35	1.00765	0.011	0.970103	0.999896
ENSMUSG00000019437	Tlcd1	852.19	0.961927	-0.056	0.72197	0.999896
ENSMUSG00000019461	Plscr3	225.42	0.976032	-0.035	0.844617	0.999896
ENSMUSG00000019467	Arhgef25	55.16	1.15429	0.207	0.36927	0.999896
ENSMUSG00000019470	Xab2	643.33	1.03383	0.048	0.750028	0.999896
ENSMUSG00000019471	Cdc37	1723.93	1.02385	0.034	0.840515	0.999896
ENSMUSG00000019478	Rab4a	529.47	0.860949	-0.216	0.140619	0.999896
ENSMUSG00000019487	Trip10	333.65	0.956608	-0.064	0.738033	0.999896
ENSMUSG00000019494	Cops6	2873.19	0.980779	-0.028	0.8183	0.999896
ENSMUSG00000019505	Ubb	18739.2	0.95	-0.074	0.671908	0.999896
ENSMUSG00000019518	Ap4m1	766.39	1.04391	0.062	0.663379	0.999896
ENSMUSG00000019528	Gyg	174.97	0.901875	-0.149	0.460547	0.999896
ENSMUSG00000019539	Rcn3	94.35	0.980779	-0.028	0.911324	0.999896
ENSMUSG00000019558	Slc6a8	195.14	0.862741	-0.213	0.31935	0.999896
ENSMUSG00000019564	Arid3a	180.09	0.848508	-0.237	0.553872	0.999896
ENSMUSG00000019577	Pdk4	5644.09	1.499	0.584	0.107145	0.999896
ENSMUSG00000019578	Ubxn6	831.15	0.946714	-0.079	0.576945	0.999896
ENSMUSG00000019579	Mydgf	884.53	0.93174	-0.102	0.531582	0.999896
ENSMUSG00000019590	Cyb561	90.08	0.91067	-0.135	0.525159	0.999896
ENSMUSG00000019647	Sema6a	374.28	1.06363	0.089	0.576478	0.999896
ENSMUSG00000019659	Ccdc12	369.32	1.09581	0.132	0.613183	0.999896
ENSMUSG00000019689	Fmc1	120.39	0.888843	-0.17	0.518111	0.999896
ENSMUSG00000019699	Akt3	274.59	1.06659	0.093	0.559642	0.999896
ENSMUSG00000019710	Mrpl24	2413.21	0.946058	-0.08	0.49725	0.999896
ENSMUSG00000019715	Gle1	1066.75	0.96929	-0.045	0.700664	0.999896
ENSMUSG00000019718	L3hypdh	498.74	1.05263	0.074	0.621634	0.999896
ENSMUSG00000019726	Lyst	1500.04	1.10573	0.145	0.405787	0.999896
ENSMUSG00000019731	Slc35e1	2804.53	0.869345	-0.202	0.132808	0.999896
ENSMUSG00000019732	Calr3	75.91	0.965936	-0.05	0.819917	0.999896
ENSMUSG00000019734	Tmc4	225.21	1.1704	0.227	0.26712	0.999896
ENSMUSG00000019737	Syne4	29.05	1.61552	0.692	0.046903	0.999896
ENSMUSG00000019738	Polr2i	430.06	0.823591	-0.28	0.120764	0.999896
ENSMUSG00000019762	Iyd	4091.83	0.981459	-0.027	0.831014	0.999896
ENSMUSG00000019763	Rmnd1	1130.66	0.97942	-0.03	0.822922	0.999896
ENSMUSG00000019768	Esr1	1805.61	1.089	0.123	0.409047	0.999896
ENSMUSG00000019773	Fbxo5	38.96	1.04681	0.066	0.784179	0.999896
ENSMUSG00000019774	Mtrf1l	177.14	1.00556	0.008	0.963963	0.999896
ENSMUSG00000019777	Hdac2	701.98	1.00069	0.001	0.994962	0.999896
ENSMUSG00000019779	Frk	212.27	1.00208	0.003	0.98809	0.999896
ENSMUSG00000019782	Rwdd1	426.51	0.926588	-0.11	0.471444	0.999896
ENSMUSG00000019790	Stxbp5	701.29	0.946714	-0.079	0.498539	0.999896
ENSMUSG00000019791	Hint3	471.71	1.01677	0.024	0.846687	0.999896
ENSMUSG00000019792	Trmt11	285.08	0.971307	-0.042	0.762788	0.999896
ENSMUSG00000019794	Katna1	525.13	1.04754	0.067	0.577488	0.999896
ENSMUSG00000019795	Pcmt1	872.07	0.875998	-0.191	0.113324	0.999896
ENSMUSG00000019796	Lrp11	64.89	0.829895	-0.269	0.334062	0.999896
ENSMUSG00000019797	Mtres1	526.15	1.05263	0.074	0.597979	0.999896
ENSMUSG00000019802	Sec63	6270.76	0.97942	-0.03	0.817121	0.999896
ENSMUSG00000019804	Snx3	1042.19	0.927231	-0.109	0.421001	0.999896
ENSMUSG00000019806	Aig1	412.46	1.01466	0.021	0.880517	0.999896
ENSMUSG00000019808	Adat2	154.56	0.896888	-0.157	0.330025	0.999896
ENSMUSG00000019809	Pex3	1055.57	0.927231	-0.109	0.392164	0.999896
ENSMUSG00000019810	Fuca2	357.02	1.23799	0.308	0.0663424	0.999896
ENSMUSG00000019813	Cep57l1	168.28	1.18017	0.239	0.164747	0.999896
ENSMUSG00000019814	Ltv1	745.46	0.966606	-0.049	0.747855	0.999896
ENSMUSG00000019817	Plagl1	84.64	0.818469	-0.289	0.369119	0.999896
ENSMUSG00000019818	Cd164	14819.4	1.089	0.123	0.408167	0.999896
ENSMUSG00000019820	Utrn	1866.13	0.955283	-0.066	0.580332	0.999896
ENSMUSG00000019822	Smpd2	636.57	0.977386	-0.033	0.801873	0.999896
ENSMUSG00000019823	Mical1	60.55	1.0367	0.052	0.83272	0.999896
ENSMUSG00000019826	Zbtb24	394.32	1.02527	0.036	0.827246	0.999896
ENSMUSG00000019831	Wasf1	35.84	0.616854	-0.697	0.0149156	0.999896
ENSMUSG00000019832	Rab32	785.94	0.908778	-0.138	0.279404	0.999896
ENSMUSG00000019837	Gtf3c6	786.04	0.951318	-0.072	0.637158	0.999896
ENSMUSG00000019838	Slc16a10	5764.97	1.21335	0.279	0.165183	0.999896
ENSMUSG00000019841	Rev3l	991.52	1.00556	0.008	0.959216	0.999896
ENSMUSG00000019842	Traf3ip2	118.21	1.02811	0.04	0.834727	0.999896
ENSMUSG00000019843	Fyn	417.39	0.915099	-0.128	0.331478	0.999896
ENSMUSG00000019845	Tube1	37.86	1.14314	0.193	0.498128	0.999896
ENSMUSG00000019846	Lama4	323.02	0.845572	-0.242	0.294864	0.999896
ENSMUSG00000019849	Prep	1179.8	0.934975	-0.097	0.460269	0.999896
ENSMUSG00000019850	Tnfaip3	129.88	0.767373	-0.382	0.0967147	0.999896
ENSMUSG00000019851	Perp	3519.11	0.961927	-0.056	0.699971	0.999896
ENSMUSG00000019854	Reps1	669.14	1.06659	0.093	0.546335	0.999896
ENSMUSG00000019857	Asf1a	190.02	1.09581	0.132	0.427812	0.999896
ENSMUSG00000019861	Gopc	1287.91	1.03814	0.054	0.644039	0.999896
ENSMUSG00000019863	Qrsl1	195.24	0.955945	-0.065	0.724365	0.999896
ENSMUSG00000019864	Rtn4ip1	1004.67	1.06659	0.093	0.469332	0.999896
ENSMUSG00000019866	Crybg1	1542.86	1.25353	0.326	0.139174	0.999896
ENSMUSG00000019868	Vta1	455.12	0.91955	-0.121	0.347028	0.999896
ENSMUSG00000019872	Smpdl3a	1402.8	0.974004	-0.038	0.788082	0.999896
ENSMUSG00000019873	Reep3	6313.09	1.02811	0.04	0.782033	0.999896
ENSMUSG00000019874	Fabp7	281	1.19251	0.254	0.312118	0.999896
ENSMUSG00000019876	Pkib	55.29	1.06142	0.086	0.736742	0.999896
ENSMUSG00000019877	Serinc1	9650.21	0.915099	-0.128	0.353689	0.999896
ENSMUSG00000019878	Hsf2	1296.55	0.972655	-0.04	0.804848	0.999896
ENSMUSG00000019880	Rspo3	241.92	1.19086	0.252	0.101486	0.999896
ENSMUSG00000019883	Echdc1	3110.26	1.10957	0.15	0.245869	0.999896
ENSMUSG00000019889	Ptprk	2932.92	0.95396	-0.068	0.603641	0.999896
ENSMUSG00000019891	Dcbld1	195.91	1.0324	0.046	0.786936	0.999896
ENSMUSG00000019897	Ccdc59	503.96	1.11419	0.156	0.253353	0.999896
ENSMUSG00000019899	Lama2	160.79	0.767373	-0.382	0.120866	0.999896
ENSMUSG00000019906	Lin7a	659.37	1.14949	0.201	0.230011	0.999896
ENSMUSG00000019907	Ppp1r12a	1593.19	1.06585	0.092	0.457669	0.999896
ENSMUSG00000019916	P4ha1	574.75	0.766841	-0.383	0.114733	0.999896
ENSMUSG00000019917	Septin10	668.38	1.06881	0.096	0.485855	0.999896
ENSMUSG00000019920	Lims1	821.77	0.98214	-0.026	0.860735	0.999896
ENSMUSG00000019923	Zwint	3740.98	0.893166	-0.163	0.157473	0.999896
ENSMUSG00000019927	Ube2d1	253.82	1.03097	0.044	0.794404	0.999896
ENSMUSG00000019929	Dcn	10376.5	0.942131	-0.086	0.640149	0.999896
ENSMUSG00000019942	Cdk1	40.61	0.828171	-0.272	0.374124	0.999896
ENSMUSG00000019943	Atp2b1	2420.71	1.02527	0.036	0.79672	0.999896
ENSMUSG00000019944	Rhobtb1	2998.17	0.969962	-0.044	0.753564	0.999896
ENSMUSG00000019945	Cabcoco1	49.4	1.02811	0.04	0.894265	0.999896
ENSMUSG00000019947	Arid5b	2841.12	1.01819	0.026	0.900877	0.999896
ENSMUSG00000019948	Actr6	460.07	0.938221	-0.092	0.551357	0.999896
ENSMUSG00000019951	Uhrf1bp1l	3800.51	0.951318	-0.072	0.579463	0.999896
ENSMUSG00000019952	Poc1b	174.14	0.934975	-0.097	0.56481	0.999896
ENSMUSG00000019960	Dusp6	2250.43	1.16231	0.217	0.355374	0.999896
ENSMUSG00000019961	Tmpo	1774.99	1.06659	0.093	0.442945	0.999896
ENSMUSG00000019966	Kitl	227.6	0.883928	-0.178	0.388748	0.999896
ENSMUSG00000019969	Psen1	1471.21	0.976032	-0.035	0.737717	0.999896
ENSMUSG00000019970	Sgk1	1452.55	0.583984	-0.776	0.0147759	0.999896
ENSMUSG00000019971	Cep290	212.1	1.07998	0.111	0.578942	0.999896
ENSMUSG00000019975	Ikbip	110.55	0.852044	-0.231	0.207806	0.999896
ENSMUSG00000019977	Hbs1l	2527.27	1.00626	0.009	0.941103	0.999896
ENSMUSG00000019978	Epb41l2	932.75	1.0403	0.057	0.61345	0.999896
ENSMUSG00000019979	Apaf1	232.69	0.97942	-0.03	0.858247	0.999896
ENSMUSG00000019984	Med23	559.5	1.05044	0.071	0.554513	0.999896
ENSMUSG00000019986	Ahi1	66.92	0.97942	-0.03	0.895322	0.999896
ENSMUSG00000019987	Arg1	55392.1	0.789494	-0.341	0.10779	0.999896
ENSMUSG00000019988	Nedd1	687.87	1	0	0.999282	0.999896
ENSMUSG00000019989	Enpp3	1626.03	0.870551	-0.2	0.290328	0.999896
ENSMUSG00000019990	Pde7b	390.04	1.17446	0.232	0.127342	0.999896
ENSMUSG00000019996	Map7	1778.41	1.00835	0.012	0.933526	0.999896
ENSMUSG00000019997	Ccn2	611.2	0.445655	-1.166	0.0124621	0.999896
ENSMUSG00000019998	Stx7	746.32	1.00975	0.014	0.908632	0.999896
ENSMUSG00000020003	Pex7	1432.26	0.976032	-0.035	0.809591	0.999896
ENSMUSG00000020009	Ifngr1	739.63	0.993092	-0.01	0.940244	0.999896
ENSMUSG00000020010	Vnn3	5160.71	0.93045	-0.104	0.473832	0.999896
ENSMUSG00000020015	Cdk17	920.13	1.02172	0.031	0.802825	0.999896
ENSMUSG00000020017	Hal	14312	0.980779	-0.028	0.880179	0.999896
ENSMUSG00000020018	Snrpf	90.02	1.01466	0.021	0.916777	0.999896
ENSMUSG00000020019	Ntn4	415.79	0.911301	-0.134	0.528346	0.999896
ENSMUSG00000020021	Fgd6	2241.06	1.02314	0.033	0.835848	0.999896
ENSMUSG00000020022	Ndufa12	592.45	1.00417	0.006	0.981366	0.999896
ENSMUSG00000020023	Tmcc3	969.81	0.91067	-0.135	0.374318	0.999896
ENSMUSG00000020024	Cep83	277.56	1.00905	0.013	0.930725	0.999896
ENSMUSG00000020027	Socs2	1348.82	1.2518	0.324	0.255413	0.999896
ENSMUSG00000020029	Nudt4	6630.68	1.01537	0.022	0.881601	0.999896
ENSMUSG00000020032	Nuak1	249.26	1.09733	0.134	0.570055	0.999896
ENSMUSG00000020034	Tcp11l2	1239.29	1.09126	0.126	0.711314	0.999896
ENSMUSG00000020037	Rfx4	441.74	1.77031	0.824	0.0134729	0.999896
ENSMUSG00000020038	Cry1	739.4	0.942131	-0.086	0.708832	0.999896
ENSMUSG00000020042	Btbd11	48.91	1.00486	0.007	0.977307	0.999896
ENSMUSG00000020044	Timp3	1797.75	0.83915	-0.253	0.137816	0.999896
ENSMUSG00000020048	Hsp90b1	31322.1	0.916369	-0.126	0.526306	0.999896
ENSMUSG00000020051	Pah	39154.2	0.988971	-0.016	0.938183	0.999896
ENSMUSG00000020053	Igf1	31213.9	0.998615	-0.002	0.991647	0.999896
ENSMUSG00000020056	Washc3	547.87	1.00417	0.006	0.959729	0.999896
ENSMUSG00000020057	Dram1	49.44	0.891929	-0.165	0.565894	0.999896
ENSMUSG00000020063	Sirt1	612.86	1.05922	0.083	0.618014	0.999896
ENSMUSG00000020064	Herc4	1889.18	1.04319	0.061	0.616498	0.999896
ENSMUSG00000020069	Hnrnph3	840.54	1.2033	0.267	0.0653873	0.999896
ENSMUSG00000020070	Rufy2	266.05	1.22774	0.296	0.0583339	0.999896
ENSMUSG00000020072	Pbld2	5831.18	1.0629	0.088	0.555814	0.999896
ENSMUSG00000020074	Ccar1	2367.7	1.02101	0.03	0.842169	0.999896
ENSMUSG00000020075	Ddx21	2723.81	0.955283	-0.066	0.717578	0.999896
ENSMUSG00000020076	Ddx50	1849.93	0.895025	-0.16	0.316282	0.999896
ENSMUSG00000020077	Srgn	317.74	0.918913	-0.122	0.471354	0.999896
ENSMUSG00000020078	Vps26a	2210.81	1.00417	0.006	0.956413	0.999896
ENSMUSG00000020079	Supv3l1	581.02	0.974004	-0.038	0.786467	0.999896
ENSMUSG00000020083	Fam241b	58.68	1.19914	0.262	0.341065	0.999896
ENSMUSG00000020085	Aifm2	1027.19	0.945402	-0.081	0.588638	0.999896
ENSMUSG00000020087	Tysnd1	541.83	0.912565	-0.132	0.421618	0.999896
ENSMUSG00000020088	Sar1a	3009.26	0.868742	-0.203	0.0845929	0.999896
ENSMUSG00000020089	Ppa1	4475.39	0.973329	-0.039	0.780995	0.999896
ENSMUSG00000020091	Eif4ebp2	11345.9	1.02527	0.036	0.825832	0.999896
ENSMUSG00000020092	Pald1	448.2	1.09809	0.135	0.441384	0.999896
ENSMUSG00000020097	Sgpl1	3396.62	0.967947	-0.047	0.743801	0.999896
ENSMUSG00000020098	Pcbd1	3927.69	0.925304	-0.112	0.372404	0.999896
ENSMUSG00000020099	Unc5b	201.35	0.97942	-0.03	0.885813	0.999896
ENSMUSG00000020100	Slc29a3	290.05	0.959264	-0.06	0.747625	0.999896
ENSMUSG00000020101	Vsir	579.67	0.896888	-0.157	0.292863	0.999896
ENSMUSG00000020102	Slc16a7	7458.29	0.958599	-0.061	0.716836	0.999896
ENSMUSG00000020105	Lrig3	295.84	1.00975	0.014	0.926954	0.999896
ENSMUSG00000020107	Anapc16	622.41	0.97468	-0.037	0.839812	0.999896
ENSMUSG00000020108	Ddit4	1155.73	0.738157	-0.438	0.442631	0.999896
ENSMUSG00000020109	Dnajb12	1442.3	1.00208	0.003	0.986731	0.999896
ENSMUSG00000020111	Micu1	1160.45	0.957271	-0.063	0.636299	0.999896
ENSMUSG00000020114	Cand1	2403.59	0.965267	-0.051	0.697415	0.999896
ENSMUSG00000020115	Tbk1	1306.85	1.05922	0.083	0.417618	0.999896
ENSMUSG00000020116	Pno1	801.39	0.958599	-0.061	0.618405	0.999896
ENSMUSG00000020120	Plek	252.24	1.04391	0.062	0.761218	0.999896
ENSMUSG00000020121	Srgap1	58.08	0.908148	-0.139	0.545733	0.999896
ENSMUSG00000020122	Egfr	18226.9	1.03598	0.051	0.877796	0.999896
ENSMUSG00000020123	Avpr1a	2211.66	1.30949	0.389	0.0476439	0.999896
ENSMUSG00000020124	Usp15	2304.18	1.04972	0.07	0.613419	0.999896
ENSMUSG00000020128	Vps54	1854.25	1.00139	0.002	0.988945	0.999896
ENSMUSG00000020130	Tbc1d15	3452.94	0.927873	-0.108	0.445181	0.999896
ENSMUSG00000020131	Pcsk4	127.62	1.03742	0.053	0.837768	0.999896
ENSMUSG00000020132	Rab21	2098.17	1.01115	0.016	0.886115	0.999896
ENSMUSG00000020133	2310011J03Rik	281.97	1.01326	0.019	0.927493	0.999896
ENSMUSG00000020134	Peli1	613.01	0.929161	-0.106	0.521643	0.999896
ENSMUSG00000020137	Thap2	544.95	1.03168	0.045	0.817412	0.999896
ENSMUSG00000020140	Lgr5	441.62	1.3333	0.415	0.136207	0.999896
ENSMUSG00000020142	Slc1a4	266.3	0.967947	-0.047	0.862432	0.999896
ENSMUSG00000020143	Dock2	223.17	1.05555	0.078	0.653959	0.999896
ENSMUSG00000020149	Rab1a	7438.74	0.913831	-0.13	0.353909	0.999896
ENSMUSG00000020150	Gamt	1376.52	0.936921	-0.094	0.670816	0.999896
ENSMUSG00000020152	Actr2	5987.7	0.948027	-0.077	0.540734	0.999896
ENSMUSG00000020153	Ndufs7	451.06	1.0403	0.057	0.817521	0.999896
ENSMUSG00000020154	Ptprb	6703.81	1.02314	0.033	0.81937	0.999896
ENSMUSG00000020156	Pwwp3a	373.25	1.05409	0.076	0.661664	0.999896
ENSMUSG00000020160	Meis1	168.16	1.03814	0.054	0.745497	0.999896
ENSMUSG00000020163	Uqcr11	1307.37	0.962594	-0.055	0.86406	0.999896
ENSMUSG00000020166	Cnot2	1518.06	1.01819	0.026	0.831366	0.999896
ENSMUSG00000020167	Tcf3	266.59	1.19748	0.26	0.295731	0.999896
ENSMUSG00000020170	Frs2	1054.74	1.0519	0.073	0.523272	0.999896
ENSMUSG00000020171	Yeats4	301.99	1.04972	0.07	0.609536	0.999896
ENSMUSG00000020173	Cobl	586.05	1.09809	0.135	0.41337	0.999896
ENSMUSG00000020175	Rab36	42.65	1.53688	0.62	0.10364	0.999896
ENSMUSG00000020176	Grb10	239.36	0.777007	-0.364	0.0789227	0.999896
ENSMUSG00000020178	Adora2a	40.86	1.03958	0.056	0.832911	0.999896
ENSMUSG00000020180	Snrpd3	2560.5	0.885768	-0.175	0.155936	0.999896
ENSMUSG00000020182	Ddc	3909.65	0.889459	-0.169	0.23668	0.999896
ENSMUSG00000020183	Cpm	143.16	1.04174	0.059	0.7958	0.999896
ENSMUSG00000020184	Mdm2	1150.55	1.1235	0.168	0.165254	0.999896
ENSMUSG00000020186	Csrp2	523.99	0.806083	-0.311	0.0272682	0.999896
ENSMUSG00000020189	Osbpl8	1886.58	0.95	-0.074	0.637969	0.999896
ENSMUSG00000020190	Mknk2	2972.32	0.664804	-0.589	0.0300397	0.999896
ENSMUSG00000020196	Cabin1	812.72	1.00556	0.008	0.961996	0.999896
ENSMUSG00000020198	Ap3d1	2582.72	0.955283	-0.066	0.614719	0.999896
ENSMUSG00000020211	Sf3a2	458.42	0.978742	-0.031	0.893723	0.999896
ENSMUSG00000020212	Mdm1	44.04	1.37364	0.458	0.125116	0.999896
ENSMUSG00000020219	Timm13	484.35	0.957935	-0.062	0.855837	0.999896
ENSMUSG00000020220	Vps13d	5066.45	1.03742	0.053	0.696701	0.999896
ENSMUSG00000020224	Llph	879.17	0.938221	-0.092	0.495418	0.999896
ENSMUSG00000020225	Tmbim4	909.96	0.90689	-0.141	0.234723	0.999896
ENSMUSG00000020227	Irak3	71.41	1.264	0.338	0.255739	0.999896
ENSMUSG00000020228	Helb	603.26	1.06881	0.096	0.519188	0.999896
ENSMUSG00000020231	Dip2a	165.97	0.945402	-0.081	0.642982	0.999896
ENSMUSG00000020232	Hmg20b	248.84	1.06069	0.085	0.667432	0.999896
ENSMUSG00000020235	Fzr1	205.03	1.09202	0.127	0.528263	0.999896
ENSMUSG00000020238	Ncln	1064.19	0.973329	-0.039	0.866175	0.999896
ENSMUSG00000020241	Col6a2	188.96	0.932386	-0.101	0.702797	0.999896
ENSMUSG00000020246	Hcfc2	504.8	0.976709	-0.034	0.841708	0.999896
ENSMUSG00000020248	Nfyb	1384.81	1.15189	0.204	0.158493	0.999896
ENSMUSG00000020250	Txnrd1	5430.84	1.01185	0.017	0.889937	0.999896
ENSMUSG00000020253	Ppm1m	266.79	0.997923	-0.003	0.986607	0.999896
ENSMUSG00000020255	Nopchap1	732.77	0.972655	-0.04	0.754482	0.999896
ENSMUSG00000020257	Wdr82	2197.35	0.945402	-0.081	0.548098	0.999896
ENSMUSG00000020258	Glyctk	7340	0.896267	-0.158	0.393179	0.999896
ENSMUSG00000020260	Pofut2	413.33	0.983502	-0.024	0.895345	0.999896
ENSMUSG00000020261	Slc36a1	1070.3	1.16716	0.223	0.138497	0.999896
ENSMUSG00000020262	Adarb1	567.49	0.957271	-0.063	0.695572	0.999896
ENSMUSG00000020263	Appl2	1048.55	1.15589	0.209	0.0919748	0.999896
ENSMUSG00000020265	Sumo3	2173.3	0.941478	-0.087	0.476334	0.999896
ENSMUSG00000020267	Hint1	2170.79	0.933033	-0.1	0.465884	0.999896
ENSMUSG00000020268	Lyrm7	124.07	1.11034	0.151	0.45028	0.999896
ENSMUSG00000020271	Fbxw11	1448.34	0.918913	-0.122	0.303653	0.999896
ENSMUSG00000020272	Stk10	204.59	0.917004	-0.125	0.5314	0.999896
ENSMUSG00000020273	Papolg	390.41	1.01537	0.022	0.878119	0.999896
ENSMUSG00000020275	Rel	411.7	1.04464	0.063	0.757814	0.999896
ENSMUSG00000020277	Pfkl	771.42	0.929805	-0.105	0.593285	0.999896
ENSMUSG00000020280	Pus10	989.11	1.04174	0.059	0.622135	0.999896
ENSMUSG00000020282	Rhbdf1	140.01	0.846745	-0.24	0.362059	0.999896
ENSMUSG00000020283	Pex13	2044.94	1.00905	0.013	0.924274	0.999896
ENSMUSG00000020284	Cfap410	97.74	1.01748	0.025	0.913466	0.999896
ENSMUSG00000020287	Mpg	235.87	1.04608	0.065	0.717587	0.999896
ENSMUSG00000020288	Ahsa2	1310.13	0.920826	-0.119	0.547226	0.999896
ENSMUSG00000020289	Nprl3	463.22	1.0367	0.052	0.742665	0.999896
ENSMUSG00000020290	Xpo1	1911.43	0.964598	-0.052	0.715936	0.999896
ENSMUSG00000020300	Cpeb4	4599.66	1.17365	0.231	0.24822	0.999896
ENSMUSG00000020305	Asb3	230.66	0.974004	-0.038	0.785759	0.999896
ENSMUSG00000020307	Cdc34	1167.64	0.943438	-0.084	0.635445	0.999896
ENSMUSG00000020308	Tpgs1	43.33	1.16473	0.22	0.556459	0.999896
ENSMUSG00000020309	Chac2	742.25	0.948684	-0.076	0.635271	0.999896
ENSMUSG00000020311	Erlec1	1057.72	0.974004	-0.038	0.781065	0.999896
ENSMUSG00000020315	Sptbn1	5165.45	0.94737	-0.078	0.535169	0.999896
ENSMUSG00000020319	Wdpcp	79.51	0.975355	-0.036	0.857163	0.999896
ENSMUSG00000020321	Mdh1	16748.5	0.861546	-0.215	0.215893	0.999896
ENSMUSG00000020326	Ccng1	1178.31	1.07177	0.1	0.458071	0.999896
ENSMUSG00000020328	Nudcd2	486.96	0.920188	-0.12	0.379003	0.999896
ENSMUSG00000020329	Polrmt	383.69	1.03455	0.049	0.848942	0.999896
ENSMUSG00000020334	Slc22a4	67.83	1.02172	0.031	0.896282	0.999896
ENSMUSG00000020335	Zfp354b	133.13	1.1591	0.213	0.232794	0.999896
ENSMUSG00000020340	Cyfip2	97.44	0.896888	-0.157	0.466262	0.999896
ENSMUSG00000020346	Mgat1	2174.18	0.992404	-0.011	0.936037	0.999896
ENSMUSG00000020349	Ppp2ca	4584.38	0.99585	-0.006	0.966361	0.999896
ENSMUSG00000020357	Flt4	1317.95	0.917004	-0.125	0.406889	0.999896
ENSMUSG00000020358	Hnrnpab	3969.08	0.940174	-0.089	0.497042	0.999896
ENSMUSG00000020359	Phykpl	591.58	1.08975	0.124	0.377777	0.999896
ENSMUSG00000020361	Hspa4	4962.84	1.02598	0.037	0.80621	0.999896
ENSMUSG00000020362	Cnot6	2250.2	1.03526	0.05	0.699516	0.999896
ENSMUSG00000020364	Zfp354a	192.05	1.05336	0.075	0.647776	0.999896
ENSMUSG00000020366	Mapk9	1902.64	0.992404	-0.011	0.924917	0.999896
ENSMUSG00000020368	Canx	18622.5	0.978742	-0.031	0.843419	0.999896
ENSMUSG00000020372	Rack1	5153.56	0.889459	-0.169	0.300894	0.999896
ENSMUSG00000020375	Rufy1	533.03	1.074	0.103	0.387428	0.999896
ENSMUSG00000020376	Rnf130	1862.16	1.04754	0.067	0.575047	0.999896
ENSMUSG00000020380	Rad50	329.1	1.13524	0.183	0.227482	0.999896
ENSMUSG00000020381	Mrnip	108.63	1.20581	0.27	0.456088	0.999896
ENSMUSG00000020385	Clk4	2060.46	1.01115	0.016	0.90587	0.999896
ENSMUSG00000020386	Sar1b	4730.89	0.938221	-0.092	0.513518	0.999896
ENSMUSG00000020387	Jade2	678.59	1.08373	0.116	0.559221	0.999896
ENSMUSG00000020390	Ube2b	2993.35	0.951978	-0.071	0.582042	0.999896
ENSMUSG00000020392	Cdkn2aipnl	307.97	1.07029	0.098	0.495001	0.999896
ENSMUSG00000020393	Kremen1	533.27	1.12662	0.172	0.280702	0.999896
ENSMUSG00000020397	Med7	429.98	0.965936	-0.05	0.778914	0.999896
ENSMUSG00000020400	Tnip1	264.23	0.984866	-0.022	0.922893	0.999896
ENSMUSG00000020402	Vdac1	6510.54	0.941478	-0.087	0.499209	0.999896
ENSMUSG00000020407	Upp1	57.28	0.998615	-0.002	0.99391	0.999896
ENSMUSG00000020409	Slu7	1333.62	1.08222	0.114	0.332053	0.999896
ENSMUSG00000020412	Ascc2	1198.9	0.972655	-0.04	0.74568	0.999896
ENSMUSG00000020413	Hus1	309.58	1.08975	0.124	0.406232	0.999896
ENSMUSG00000020415	Pttg1	961.43	1.0403	0.057	0.650256	0.999896
ENSMUSG00000020420	Zfp607a	120.08	1.08598	0.119	0.53659	0.999896
ENSMUSG00000020422	Tns3	2250.89	0.963262	-0.054	0.692659	0.999896
ENSMUSG00000020423	Btg2	805.99	0.732043	-0.45	0.203084	0.999896
ENSMUSG00000020427	Igfbp3	854.35	0.76897	-0.379	0.107299	0.999896
ENSMUSG00000020429	Igfbp1	16629.4	0.620284	-0.689	0.259861	0.999896
ENSMUSG00000020430	Pes1	1649.46	0.920826	-0.119	0.347719	0.999896
ENSMUSG00000020431	Adcy1	328.51	1.11574	0.158	0.752794	0.999896
ENSMUSG00000020432	Tcn2	5412.85	1.05117	0.072	0.590461	0.999896
ENSMUSG00000020437	Myo1g	86.32	0.937571	-0.093	0.697731	0.999896
ENSMUSG00000020439	Smtn	173.71	0.992404	-0.011	0.969246	0.999896
ENSMUSG00000020440	Arf5	572.74	1.07103	0.099	0.601069	0.999896
ENSMUSG00000020441	2310033P09Rik	182.4	1.10267	0.141	0.403058	0.999896
ENSMUSG00000020444	Guk1	332.91	0.794985	-0.331	0.0619047	0.999896
ENSMUSG00000020448	Rnf185	1149.43	0.883315	-0.179	0.17055	0.999896
ENSMUSG00000020451	Limk2	296.58	1.00975	0.014	0.934687	0.999896
ENSMUSG00000020453	Patz1	159.88	1.01607	0.023	0.914743	0.999896
ENSMUSG00000020454	Eif4enif1	1113.71	1.05922	0.083	0.516977	0.999896
ENSMUSG00000020455	Trim11	497.84	1.08222	0.114	0.434471	0.999896
ENSMUSG00000020456	Ogdh	10306.7	0.917004	-0.125	0.382373	0.999896
ENSMUSG00000020457	Drg1	1747.08	0.965936	-0.05	0.646123	0.999896
ENSMUSG00000020458	Rtn4	6308.32	0.955283	-0.066	0.68183	0.999896
ENSMUSG00000020459	Mtif2	1220.07	1.03097	0.044	0.715726	0.999896
ENSMUSG00000020460	Rps27a	3807.76	0.999307	-0.001	0.998542	0.999896
ENSMUSG00000020462	Cfap36	266.83	0.929161	-0.106	0.490672	0.999896
ENSMUSG00000020463	Ppp4r3b	1763.4	0.99585	-0.006	0.967994	0.999896
ENSMUSG00000020464	Pnpt1	846.92	1.02883	0.041	0.755786	0.999896
ENSMUSG00000020467	Efemp1	450.2	0.988971	-0.016	0.931454	0.999896
ENSMUSG00000020471	Pold2	177.91	0.901875	-0.149	0.545732	0.999896
ENSMUSG00000020472	Zkscan17	880.61	1.03025	0.043	0.784701	0.999896
ENSMUSG00000020473	Aebp1	91.99	0.820742	-0.285	0.467189	0.999896
ENSMUSG00000020474	Polm	192.22	1.04536	0.064	0.729492	0.999896
ENSMUSG00000020476	Dbnl	588.07	0.952638	-0.07	0.667714	0.999896
ENSMUSG00000020477	Mrps24	154.97	0.907519	-0.14	0.461945	0.999896
ENSMUSG00000020482	Ccdc117	1134.39	0.900626	-0.151	0.494223	0.999896
ENSMUSG00000020483	Dynll2	11953.3	0.928517	-0.107	0.614364	0.999896
ENSMUSG00000020484	Xbp1	4199.63	1.03168	0.045	0.739174	0.999896
ENSMUSG00000020485	Supt4a	699.61	0.910039	-0.136	0.27794	0.999896
ENSMUSG00000020486	Septin4	473.4	0.97942	-0.03	0.840971	0.999896
ENSMUSG00000020491	2810021J22Rik	135.53	1.08673	0.12	0.517513	0.999896
ENSMUSG00000020492	Ska2	68.27	1.0403	0.057	0.782133	0.999896
ENSMUSG00000020495	Smg8	381.68	1.00139	0.002	0.986966	0.999896
ENSMUSG00000020496	Rnf187	1150.46	0.900002	-0.152	0.267782	0.999896
ENSMUSG00000020513	Tubd1	154.89	0.89751	-0.156	0.491278	0.999896
ENSMUSG00000020514	Mrpl22	626.22	0.957935	-0.062	0.657398	0.999896
ENSMUSG00000020515	Cnot8	1316.38	1.01466	0.021	0.86311	0.999896
ENSMUSG00000020516	Rps6kb1	1736.04	0.98214	-0.026	0.847909	0.999896
ENSMUSG00000020519	Sap30l	233.48	1.05922	0.083	0.603783	0.999896
ENSMUSG00000020520	Galnt10	260.87	0.963262	-0.054	0.752915	0.999896
ENSMUSG00000020521	Rnft1	1895.08	0.999307	-0.001	0.995534	0.999896
ENSMUSG00000020522	Mfap3	816.63	0.940826	-0.088	0.502536	0.999896
ENSMUSG00000020523	Fam114a2	1820.67	0.928517	-0.107	0.354775	0.999896
ENSMUSG00000020525	Ppm1d	188.37	1.13446	0.182	0.318326	0.999896
ENSMUSG00000020526	Znhit3	143.18	1.05555	0.078	0.664183	0.999896
ENSMUSG00000020527	Myo19	380.85	1.04754	0.067	0.646851	0.999896
ENSMUSG00000020528	Prpsap2	394	1.05263	0.074	0.59101	0.999896
ENSMUSG00000020530	Ggnbp2	3082.78	1.12584	0.171	0.233236	0.999896
ENSMUSG00000020532	Acaca	3528.67	0.937571	-0.093	0.541371	0.999896
ENSMUSG00000020534	Shmt1	7479.62	1.03168	0.045	0.746218	0.999896
ENSMUSG00000020536	Llgl1	210.44	0.991717	-0.012	0.951276	0.999896
ENSMUSG00000020537	Drg2	1209.55	0.940826	-0.088	0.470233	0.999896
ENSMUSG00000020538	Srebf1	2939.73	0.933033	-0.1	0.664823	0.999896
ENSMUSG00000020541	Tom1l1	788.74	0.977386	-0.033	0.786189	0.999896
ENSMUSG00000020544	Cox11	189.25	0.972655	-0.04	0.80545	0.999896
ENSMUSG00000020546	Stxbp4	122.6	0.997923	-0.003	0.986115	0.999896
ENSMUSG00000020547	Bzw2	245.46	0.809442	-0.305	0.056836	0.999896
ENSMUSG00000020549	Elac2	884.74	0.94737	-0.078	0.536698	0.999896
ENSMUSG00000020553	Pctp	8486.16	1.16716	0.223	0.258529	0.999896
ENSMUSG00000020561	Polr1f	667.48	1.10343	0.142	0.356542	0.999896
ENSMUSG00000020564	Atxn7l1	444.59	1.16473	0.22	0.182938	0.999896
ENSMUSG00000020570	Sypl	3189.71	0.980779	-0.028	0.827242	0.999896
ENSMUSG00000020571	Pdia6	5827.78	0.91764	-0.124	0.46688	0.999896
ENSMUSG00000020572	Nampt	2695.73	0.835667	-0.259	0.0831461	0.999896
ENSMUSG00000020573	Pik3cg	69.02	1.02101	0.03	0.89155	0.999896
ENSMUSG00000020576	Nbas	1093.12	0.937571	-0.093	0.48395	0.999896
ENSMUSG00000020580	Rock2	1259.04	0.967947	-0.047	0.75184	0.999896
ENSMUSG00000020585	Laptm4a	5725.14	0.944747	-0.082	0.550094	0.999896
ENSMUSG00000020589	Cyria	305.64	1.06363	0.089	0.576295	0.999896
ENSMUSG00000020590	Snx13	1751.78	1.05995	0.084	0.499555	0.999896
ENSMUSG00000020592	Sdc1	10565.8	0.95396	-0.068	0.68271	0.999896
ENSMUSG00000020593	Lpin1	11580.9	0.438303	-1.19	0.0150824	0.999896
ENSMUSG00000020594	Pum2	2734.44	1.02669	0.038	0.772788	0.999896
ENSMUSG00000020601	Trib2	165.42	1.05044	0.071	0.686526	0.999896
ENSMUSG00000020604	Arsg	1342.65	1.05995	0.084	0.617507	0.999896
ENSMUSG00000020605	Hs1bp3	585.08	1.08975	0.124	0.469785	0.999896
ENSMUSG00000020607	Lratd1	121.53	1.40444	0.49	0.0366876	0.999896
ENSMUSG00000020608	Smc6	1058.73	1.16959	0.226	0.0795878	0.999896
[truncated: 11,010 more rows]

## Sheet: Table S2C
Supplementary Table 2C. Differential gene expression analysis, Fasted Plin2-/- mice vs. Fasted Plin2+/+ mice
Ensembl	entrezgene_accession	baseMean	FoldChange	log2FoldChange	pvalue	padj
ENSMUSG00000028494	Plin2	19829.5	0.0608331	-4.039	2.01449e-62	2.62569e-58
ENSMUSG00000028402	Mpdz	1733.03	3.2154	1.685	4.81303e-36	3.13665e-32
ENSMUSG00000083240	Gm13453	65.42	105.42	6.72	8.12873e-33	3.53166e-29
ENSMUSG00000052407	Ccdc171	147.21	0.280292	-1.835	3.09455e-16	1.00836e-12
ENSMUSG00000041827	Oasl1	398.08	3.21318	1.684	2.15707e-09	4.96663e-06
ENSMUSG00000073421	H2-Ab1	498.84	2.27995	1.189	2.28631e-09	4.96663e-06
ENSMUSG00000038217	Tlcd2	1552.77	1.93589	0.953	5.9552e-09	1.10886e-05
ENSMUSG00000025792	Slc25a10	2501.43	2.26577	1.18	6.99908e-09	1.14032e-05
ENSMUSG00000029188	Slc34a2	487.04	6.54775	2.711	1.02823e-08	1.48911e-05
ENSMUSG00000015843	Rxrg	179.49	2.25949	1.176	1.37012e-08	1.78581e-05
ENSMUSG00000056071	S100a9	60.04	2.68328	1.424	1.64689e-08	1.95142e-05
ENSMUSG00000026922	Agpat2	4108.7	1.74957	0.807	2.77769e-08	3.01704e-05
ENSMUSG00000022299	Slc25a32	2142.72	0.482634	-1.051	3.15599e-08	3.16424e-05
ENSMUSG00000037820	Tgm2	5201.89	1.84676	0.885	3.7876e-08	3.52626e-05
ENSMUSG00000035686	Thrsp	962.52	3.90683	1.966	4.84123e-08	4.2067e-05
ENSMUSG00000035877	Zhx3	3764.95	0.596254	-0.746	8.59087e-08	6.99834e-05
ENSMUSG00000022408	Fam83f	24.79	6.75989	2.757	9.77873e-08	7.49741e-05
ENSMUSG00000020538	Srebf1	2939.73	2.43007	1.281	1.05842e-07	7.64195e-05
ENSMUSG00000033717	Adra2a	240.4	0.181369	-2.463	1.13255e-07	7.64195e-05
ENSMUSG00000066829	Zfp810	223.83	2.23923	1.163	1.17262e-07	7.64195e-05
ENSMUSG00000038422	Hdhd3	525.2	2.19162	1.132	1.4147e-07	8.78054e-05
ENSMUSG00000017390	Aldoc	278.02	2.71697	1.442	1.54568e-07	9.15746e-05
ENSMUSG00000045193	Cirbp	834.99	2.79529	1.483	1.98913e-07	0.00010864
ENSMUSG00000078452	Raet1d	402.23	2.81669	1.494	2.00043e-07	0.00010864
ENSMUSG00000022351	Sqle	2052.46	2.79336	1.482	2.26159e-07	0.000117744
ENSMUSG00000038393	Txnip	8756.82	0.455651	-1.134	2.43907e-07	0.000117744
ENSMUSG00000043067	Dpy19l1	1901.11	0.646624	-0.629	2.3527e-07	0.000117744
ENSMUSG00000032315	Cyp1a1	69.34	2.70757	1.437	3.26416e-07	0.000151947
ENSMUSG00000042348	Arl15	1032.83	0.503129	-0.991	3.52987e-07	0.000158649
ENSMUSG00000027514	Zbp1	280.08	2.57934	1.367	3.93572e-07	0.000170994
ENSMUSG00000022911	Arl13b	369.15	0.362487	-1.464	5.20906e-07	0.000219016
ENSMUSG00000006356	Crip2	2095.13	2.06623	1.047	6.30037e-07	0.000227988
ENSMUSG00000026317	Cln8	1851.07	0.565657	-0.822	6.04646e-07	0.000227988
ENSMUSG00000035914	Cd276	90.25	3.45097	1.787	6.40886e-07	0.000227988
ENSMUSG00000073460	Pnldc1	68.48	2.76638	1.468	6.47197e-07	0.000227988
ENSMUSG00000091264	Smim13	1574.2	0.521956	-0.938	6.39384e-07	0.000227988
ENSMUSG00000096917	2500002B13Rik	63.54	0.454704	-1.137	5.96895e-07	0.000227988
ENSMUSG00000101517	4732465J04Rik	2010.24	0.481297	-1.055	8.87043e-07	0.000304256
ENSMUSG00000016559	H3f3b	5148.37	1.71475	0.778	1.48915e-06	0.000437178
ENSMUSG00000019935	Slc17a8	1536.25	0.488016	-1.035	1.46976e-06	0.000437178
ENSMUSG00000023019	Gpd1	15231.9	2.45547	1.296	1.57644e-06	0.000437178
ENSMUSG00000030762	Aqp8	2272.8	2.75108	1.46	1.50331e-06	0.000437178
ENSMUSG00000037266	Rsrp1	8112.21	0.531448	-0.912	1.54657e-06	0.000437178
ENSMUSG00000039989	Cbx4	310.07	2.82647	1.499	1.50735e-06	0.000437178
ENSMUSG00000052013	Btla	39.67	2.8481	1.51	1.4727e-06	0.000437178
ENSMUSG00000052117	D630039A03Rik	698.54	1.70055	0.766	1.55128e-06	0.000437178
ENSMUSG00000057666	Gapdh	1678.93	11.6157	3.538	1.47711e-06	0.000437178
ENSMUSG00000047230	Cldn2	5011.07	1.74473	0.803	1.68863e-06	0.000440519
ENSMUSG00000059895	Ptp4a3	198.77	1.84293	0.882	1.68988e-06	0.000440519
ENSMUSG00000071456	1110002L01Rik	280.77	0.528875	-0.919	1.62429e-06	0.000440519
ENSMUSG00000053617	Sh3pxd2a	2172.37	2.05908	1.042	1.72569e-06	0.000441032
ENSMUSG00000048782	Insc	399.68	2.04486	1.032	1.76924e-06	0.000443467
ENSMUSG00000024331	Dsc2	2137.57	0.578344	-0.79	1.92189e-06	0.00047264
ENSMUSG00000034634	Ly6d	227.5	2.75872	1.464	2.09852e-06	0.000497311
ENSMUSG00000040651	Tasor	1923.84	0.605417	-0.724	2.08312e-06	0.000497311
ENSMUSG00000029580	Actb	15844.9	1.92252	0.943	2.20245e-06	0.000512621
ENSMUSG00000038780	Smurf1	611.51	1.6644	0.735	2.65575e-06	0.000607282
ENSMUSG00000046079	Lrrc8d	1501.22	1.59549	0.674	2.71183e-06	0.000609415
ENSMUSG00000097493	9930014A18Rik	44.77	3.1145	1.639	2.80819e-06	0.000620372
ENSMUSG00000026639	Lamb3	447.33	2.19314	1.133	3.00211e-06	0.000652159
ENSMUSG00000024580	Grpel2	3496.3	0.566442	-0.82	3.18943e-06	0.000679984
ENSMUSG00000029095	Ablim2	79.03	2.03214	1.023	3.23454e-06	0.000679984
ENSMUSG00000001542	Ell2	3193.55	0.568408	-0.815	3.34156e-06	0.000691332
ENSMUSG00000039917	Rhbdd2	1258.31	0.525222	-0.929	3.48993e-06	0.000710745
ENSMUSG00000040170	Fmo2	3357.64	0.53108	-0.913	4.09398e-06	0.000820937
ENSMUSG00000031903	Pla2g15	456.8	1.67946	0.748	4.43783e-06	0.000876404
ENSMUSG00000029167	Ppargc1a	931.58	0.351842	-1.507	4.50744e-06	0.000876865
ENSMUSG00000015533	Itga2	138.88	0.165971	-2.591	4.61531e-06	0.000884645
ENSMUSG00000031906	Smpd3	37.51	3.10372	1.634	5.25911e-06	0.000969782
ENSMUSG00000059248	Septin9	2318.08	1.6144	0.691	5.1511e-06	0.000969782
ENSMUSG00000110185	Igip	771.2	0.608783	-0.716	5.28269e-06	0.000969782
ENSMUSG00000097119	B230354K17Rik	396.8	0.604997	-0.725	5.63764e-06	0.00102057
ENSMUSG00000034903	Cobll1	2371.55	0.558644	-0.84	6.08858e-06	0.0010871
ENSMUSG00000028339	Col15a1	241.03	2.28945	1.195	6.26262e-06	0.00110307
ENSMUSG00000025907	Rb1cc1	2212.08	0.661127	-0.597	6.56559e-06	0.00114101
ENSMUSG00000019838	Slc16a10	5764.97	0.532554	-0.909	6.78776e-06	0.0011641
ENSMUSG00000025656	Arhgef9	131.6	2.15248	1.106	7.18668e-06	0.00121651
ENSMUSG00000031776	Arl2bp	161.69	1.99032	0.993	7.77426e-06	0.0012991
ENSMUSG00000089857	Zfp882	140.61	0.554016	-0.852	8.47418e-06	0.00139813
ENSMUSG00000021908	Ncoa4-ps	1080.54	0.569987	-0.811	8.68185e-06	0.00141449
ENSMUSG00000023018	Smarcd1	314.29	1.66094	0.732	8.86365e-06	0.00142628
ENSMUSG00000020142	Slc1a4	266.3	2.57755	1.366	9.1623e-06	0.00145636
ENSMUSG00000044991	Shld1	209.92	0.494828	-1.015	9.33984e-06	0.00146669
ENSMUSG00000006517	Mvd	629.18	2.89989	1.536	9.93174e-06	0.00149018
ENSMUSG00000024799	Tm7sf2	2300.71	1.59328	0.672	9.86187e-06	0.00149018
ENSMUSG00000036216	Leap2	1066.23	2.81084	1.491	1.00314e-05	0.00149018
ENSMUSG00000042622	Maff	152.9	0.360982	-1.47	9.85135e-06	0.00149018
ENSMUSG00000056234	Ncoa4	6213.51	0.595428	-0.748	1.0061e-05	0.00149018
ENSMUSG00000108181	C030015A19Rik	115.27	0.449066	-1.155	1.0237e-05	0.00149921
ENSMUSG00000049907	Rasl11b	144.88	2.13909	1.097	1.11895e-05	0.00162049
ENSMUSG00000021806	Nid2	305.32	1.81001	0.856	1.14211e-05	0.00163586
ENSMUSG00000062545	Tlr12	400.75	2.65737	1.41	1.15792e-05	0.00164048
ENSMUSG00000041698	Slco1a1	7868.16	0.432269	-1.21	1.17518e-05	0.00164702
ENSMUSG00000029771	Irf5	392.21	1.78881	0.839	1.19359e-05	0.00165503
ENSMUSG00000056216	Cebpg	3193.35	0.652025	-0.617	1.27562e-05	0.00175015
ENSMUSG00000020776	Fbf1	329.12	3.17554	1.667	1.38112e-05	0.00187516
ENSMUSG00000047648	Fbxo30	766.88	0.608783	-0.716	1.41637e-05	0.0019032
ENSMUSG00000086782	E130102H24Rik	433.14	0.577943	-0.791	1.46194e-05	0.00194439
ENSMUSG00000108621	Gm33989	1936.41	0.654289	-0.612	1.48266e-05	0.00195202
ENSMUSG00000053219	Raet1e	98.02	2.56507	1.359	1.54207e-05	0.00200993
ENSMUSG00000097073	9430037G07Rik	355.48	0.438911	-1.188	1.56618e-05	0.00202114
ENSMUSG00000024817	Uhrf2	1459.24	0.662504	-0.594	1.63122e-05	0.00208444
ENSMUSG00000086103	Gm11832	46.44	3.27161	1.71	1.70476e-05	0.00215726
ENSMUSG00000002111	Spi1	123.93	1.96292	0.973	1.76334e-05	0.00218136
ENSMUSG00000020108	Ddit4	1155.73	0.166778	-2.584	1.79074e-05	0.00218136
ENSMUSG00000035399	Oser1	760.85	0.656106	-0.608	1.785e-05	0.00218136
ENSMUSG00000090210	Itga10	61.02	0.447513	-1.16	1.77507e-05	0.00218136
ENSMUSG00000029162	Khk	4475.53	2.03073	1.022	1.84422e-05	0.0022257
ENSMUSG00000026698	Pigc	556.77	0.621575	-0.686	1.88403e-05	0.00223241
ENSMUSG00000037408	Cnnm4	279.61	0.552865	-0.855	1.87955e-05	0.00223241
ENSMUSG00000027634	Ndrg3	940.32	0.675487	-0.566	1.98192e-05	0.00232724
ENSMUSG00000087385	Frg2f1	198.43	0.582771	-0.779	2.00113e-05	0.00232882
ENSMUSG00000032193	Ldlr	4880.64	1.89212	0.92	2.06616e-05	0.00237118
ENSMUSG00000106340	Mir290b	24.15	0.3942	-1.343	2.07392e-05	0.00237118
ENSMUSG00000025612	Bach1	1764.71	0.613442	-0.705	2.21339e-05	0.00250863
ENSMUSG00000003134	Tbc1d8	1258	0.456599	-1.131	2.26879e-05	0.00254925
ENSMUSG00000021327	Zkscan3	2751.33	0.646624	-0.629	2.36463e-05	0.00257772
ENSMUSG00000045094	Arhgef37	803.42	0.487002	-1.038	2.35537e-05	0.00257772
ENSMUSG00000046070	Igfals	2686.29	1.93187	0.95	2.37322e-05	0.00257772
ENSMUSG00000060548	Tnfrsf19	132.09	2.89989	1.536	2.37246e-05	0.00257772
ENSMUSG00000040738	Ints8	685.13	0.657927	-0.604	2.58815e-05	0.00278793
ENSMUSG00000057101	Zfp180	697.42	0.65884	-0.602	2.62604e-05	0.00280556
ENSMUSG00000028399	Ptprd	4960.17	0.615146	-0.701	2.68125e-05	0.00284125
ENSMUSG00000022180	Slc7a8	299.29	1.63354	0.708	2.94605e-05	0.00309668
ENSMUSG00000027534	Snx16	136.09	0.576343	-0.795	3.06621e-05	0.0031972
ENSMUSG00000000078	Klf6	824.22	0.585199	-0.773	3.18639e-05	0.00329614
ENSMUSG00000025372	Baiap2	1119.64	1.6529	0.725	3.29521e-05	0.00335545
ENSMUSG00000041920	Slc16a6	642.1	2.40827	1.268	3.2706e-05	0.00335545
ENSMUSG00000001663	Gstt1	5031.89	1.64376	0.717	3.43233e-05	0.00344131
ENSMUSG00000020150	Gamt	1376.52	1.92652	0.946	3.41536e-05	0.00344131
ENSMUSG00000032311	Nrg4	419.51	0.380508	-1.394	3.70606e-05	0.00368739
ENSMUSG00000003644	Rps6ka1	305.88	1.73027	0.791	4.06982e-05	0.00401863
ENSMUSG00000035235	Trim13	61.38	2.54383	1.347	4.11194e-05	0.0040297
ENSMUSG00000021287	Xrcc3	92.1	2.19162	1.132	4.3588e-05	0.00414942
ENSMUSG00000024610	Cd74	1496.85	1.6783	0.747	4.34088e-05	0.00414942
ENSMUSG00000041132	N4bp2l1	1303.33	0.612168	-0.708	4.32862e-05	0.00414942
ENSMUSG00000046667	Rbm12b1	300	0.564874	-0.824	4.36144e-05	0.00414942
ENSMUSG00000021938	Pspc1	287.63	1.84421	0.883	4.53711e-05	0.00428527
ENSMUSG00000077148	Gm22935	27.15	24.7439	4.629	4.62325e-05	0.00433521
ENSMUSG00000021200	Asb2	42.66	3.64016	1.864	4.77709e-05	0.00441593
ENSMUSG00000046840	Hnf4aos	148.56	1.94801	0.962	4.77082e-05	0.00441593
ENSMUSG00000039956	Mrap	1400.06	1.60214	0.68	4.91401e-05	0.00451051
ENSMUSG00000039242	B3galnt2	964.22	0.651574	-0.618	5.12241e-05	0.00463649
ENSMUSG00000052137	Rbm12b2	230.66	0.575146	-0.798	5.09047e-05	0.00463649
ENSMUSG00000008090	Fgfrl1	455.58	1.72907	0.79	5.3689e-05	0.00482609
ENSMUSG00000020592	Sdc1	10565.8	1.59992	0.678	5.41071e-05	0.00483036
ENSMUSG00000001270	Ckb	60.45	2.805	1.488	5.72874e-05	0.00494493
ENSMUSG00000020137	Thap2	544.95	0.577143	-0.793	5.64467e-05	0.00494493
ENSMUSG00000020733	Slc9a3r1	1510.28	1.6144	0.691	5.69491e-05	0.00494493
ENSMUSG00000027562	Car2	375.93	1.71832	0.781	5.65279e-05	0.00494493
ENSMUSG00000045896	Paip2b	1221.1	0.707597	-0.499	5.66974e-05	0.00494493
ENSMUSG00000064343	mt-Tq	197.63	0.39202	-1.351	5.78651e-05	0.00496193
ENSMUSG00000021957	Tkt	2160.06	1.92519	0.945	5.98926e-05	0.00498944
ENSMUSG00000032310	Cyp1a2	10591.7	1.91454	0.937	5.87439e-05	0.00498944
ENSMUSG00000033904	Ccp110	404.3	0.628942	-0.669	6.00998e-05	0.00498944
ENSMUSG00000049323	Smcr8	1977.59	0.679714	-0.557	5.99808e-05	0.00498944
ENSMUSG00000060657	Marf1	4330.76	0.650671	-0.62	5.9685e-05	0.00498944
ENSMUSG00000028393	Alad	1803.92	1.86995	0.903	6.09492e-05	0.00502792
ENSMUSG00000020183	Cpm	143.16	0.533663	-0.906	6.20297e-05	0.00508487
ENSMUSG00000078941	Ak6	262.18	0.59378	-0.752	6.27916e-05	0.00511516
ENSMUSG00000060586	H2-Eb1	375.54	1.84293	0.882	6.59384e-05	0.00533814
ENSMUSG00000023243	Kcnk5	762.93	2.22839	1.156	6.65415e-05	0.00535372
ENSMUSG00000049550	Clip1	2009.75	0.679714	-0.557	6.73517e-05	0.00538565
ENSMUSG00000019842	Traf3ip2	118.21	1.75321	0.81	6.8795e-05	0.00546752
ENSMUSG00000002058	Unc119	113.27	2.19771	1.136	7.09056e-05	0.00557077
ENSMUSG00000032492	Pth1r	226.63	2.00139	1.001	7.13486e-05	0.00557077
ENSMUSG00000108659	Gm34121	47.09	0.455335	-1.135	7.13763e-05	0.00557077
ENSMUSG00000003421	Nosip	444.48	1.70882	0.773	7.23066e-05	0.00557659
ENSMUSG00000078799	Sult2a5	38.77	9.8765	3.304	7.20178e-05	0.00557659
ENSMUSG00000050423	Ppp1r3g	225.17	0.145189	-2.784	7.43465e-05	0.00570019
ENSMUSG00000027274	Mkks	307.26	0.574349	-0.8	7.78037e-05	0.0058959
ENSMUSG00000056054	S100a8	39.84	2.45547	1.296	7.74578e-05	0.0058959
ENSMUSG00000078798	Sult2a1	512.53	15.2422	3.93	7.97074e-05	0.00600524
ENSMUSG00000024276	Zfp397	1176.01	0.665265	-0.588	8.40215e-05	0.00622237
ENSMUSG00000049600	Zbtb45	52.33	2.12138	1.085	8.35088e-05	0.00622237
ENSMUSG00000062825	Actg1	3098.71	2.70382	1.435	8.39778e-05	0.00622237
ENSMUSG00000063317	Usp31	485.38	0.621575	-0.686	8.57933e-05	0.00631768
ENSMUSG00000018819	Lsp1	107.83	1.71475	0.778	8.65966e-05	0.00634101
ENSMUSG00000018736	Ndel1	864.26	0.691595	-0.532	8.80457e-05	0.00634829
ENSMUSG00000052748	Swt1	738.51	0.631564	-0.663	8.81572e-05	0.00634829
ENSMUSG00000066357	Wdr6	533.01	2.09652	1.068	8.7485e-05	0.00634829
ENSMUSG00000099881	2810013P06Rik	257.2	0.617281	-0.696	8.92131e-05	0.00638903
ENSMUSG00000063268	Parp10	933.29	1.66094	0.732	8.99136e-05	0.00640401
ENSMUSG00000071711	Mpst	945.18	1.86865	0.902	9.07983e-05	0.00643187
ENSMUSG00000038866	Zcchc2	1496.39	0.705149	-0.504	9.21777e-05	0.00649429
ENSMUSG00000035172	Plekhh3	143.97	2.10818	1.076	9.30996e-05	0.00652398
ENSMUSG00000045776	Lrtm1	403.16	2.60991	1.384	9.37329e-05	0.00653324
ENSMUSG00000029032	Arhgef16	57.68	2.28945	1.195	9.54357e-05	0.00661654
ENSMUSG00000022664	Slc35a5	958.03	0.688248	-0.539	9.74728e-05	0.00668663
ENSMUSG00000082062	Ftl2-ps	49.35	3.55045	1.828	9.69711e-05	0.00668663
ENSMUSG00000040446	Rprd1a	555.67	0.613442	-0.705	9.98581e-05	0.0068144
ENSMUSG00000000120	Ngfr	139.33	1.96973	0.978	0.000102668	0.00684504
ENSMUSG00000038181	Chpf2	1113.04	1.5768	0.657	0.000101627	0.00684504
ENSMUSG00000049658	Bdp1	990.15	0.649319	-0.623	0.000101665	0.00684504
ENSMUSG00000087231	E230016M11Rik	70.97	3.27842	1.713	0.000102382	0.00684504
ENSMUSG00000106990	Gm42547	150.6	0.524495	-0.931	0.000102933	0.00684504
ENSMUSG00000100658	F730311O21Rik	115.32	0.392292	-1.35	0.000103888	0.00687348
ENSMUSG00000040648	Ppip5k2	2975.93	0.64797	-0.626	0.000105267	0.00689541
ENSMUSG00000042202	Slc35e2	3746.31	0.642603	-0.638	0.000105277	0.00689541
ENSMUSG00000028522	Mier1	1880.4	0.712025	-0.49	0.000105993	0.00690755
ENSMUSG00000030002	Dusp11	3309.29	0.6685	-0.581	0.000107387	0.0069636
ENSMUSG00000027243	Harbi1	717.92	0.722966	-0.468	0.000113699	0.00730542
ENSMUSG00000047822	Angptl8	551.9	4.97605	2.315	0.000113779	0.00730542
ENSMUSG00000018983	E2f2	38.78	3.30351	1.724	0.000116703	0.00744364
ENSMUSG00000074578	Zfas1	503.17	0.688248	-0.539	0.000117074	0.00744364
ENSMUSG00000029385	Ccng2	948.99	0.449066	-1.155	0.000118585	0.00750309
ENSMUSG00000006567	Atp7b	1498.23	1.40347	0.489	0.000120923	0.00761408
ENSMUSG00000014599	Csf1	427.78	1.63354	0.708	0.000129098	0.00805103
ENSMUSG00000029102	Hgfac	4943.17	1.73388	0.794	0.000128731	0.00805103
ENSMUSG00000006711	D130043K22Rik	211.2	1.91454	0.937	0.000129984	0.00806767
ENSMUSG00000027665	Pik3ca	1690.45	0.724471	-0.465	0.000134925	0.00833468
ENSMUSG00000025991	Cps1	282397	0.512278	-0.965	0.000137924	0.0084562
ENSMUSG00000035929	H2-Q4	1174.39	1.52732	0.611	0.00013819	0.0084562
ENSMUSG00000059839	Zfp874b	512.19	0.65293	-0.615	0.000141868	0.00864069
ENSMUSG00000000552	Zfp385a	295.47	1.94666	0.961	0.000149066	0.00903684
ENSMUSG00000006526	Stimate	247.97	1.55617	0.638	0.000150894	0.00906339
ENSMUSG00000074519	Zfp971	224.75	0.617281	-0.696	0.000150333	0.00906339
ENSMUSG00000078234	Klhdc7a	385.4	3.10372	1.634	0.000151651	0.00906704
ENSMUSG00000032194	Kank2	1716.93	1.55079	0.633	0.000155569	0.00925887
ENSMUSG00000008035	Mid1ip1	795.26	2.19619	1.135	0.000156607	0.00926973
ENSMUSG00000024866	Acy3	1274.96	1.61776	0.694	0.000157174	0.00926973
ENSMUSG00000009633	G0s2	2143.71	3.16017	1.66	0.00015923	0.00930672
ENSMUSG00000035992	Fnip1	1910.9	0.676424	-0.564	0.00015874	0.00930672
ENSMUSG00000025371	Chmp6	339.17	1.60103	0.679	0.000160206	0.00932197
ENSMUSG00000041849	Card6	925.47	0.703197	-0.508	0.000166381	0.00963125
ENSMUSG00000089999	Gm6485	89.41	1.99308	0.995	0.000166999	0.00963125
ENSMUSG00000022504	Ciita	87.55	1.98343	0.988	0.000170957	0.00981611
ENSMUSG00000025153	Fasn	12260.5	1.98756	0.991	0.000172209	0.00984462
ENSMUSG00000024818	Slc25a45	954.53	1.43098	0.517	0.000174213	0.00987899
ENSMUSG00000037400	Atp11b	1978.97	0.702222	-0.51	0.000174326	0.00987899
ENSMUSG00000004098	Col5a3	247.96	2.13022	1.091	0.000181945	0.0101754
ENSMUSG00000021102	Glrx5	361.01	1.58557	0.665	0.000182679	0.0101754
ENSMUSG00000041471	Shld2	2608.23	0.613868	-0.704	0.000181406	0.0101754
ENSMUSG00000104213	Ighd	43.01	2.42503	1.278	0.00018046	0.0101754
ENSMUSG00000036594	H2-Aa	865.22	1.805	0.852	0.000186225	0.0103287
ENSMUSG00000040350	Trim7	378.28	1.7219	0.784	0.00018814	0.0103908
ENSMUSG00000030707	Coro1a	123.95	1.88426	0.914	0.000190499	0.0104766
ENSMUSG00000030655	Smg1	3197.94	0.666649	-0.585	0.00019188	0.0105083
ENSMUSG00000000823	Zfp512b	1378.77	1.49692	0.582	0.000192897	0.0105197
ENSMUSG00000025743	Sdc3	2721.13	1.53368	0.617	0.000198149	0.0106692
ENSMUSG00000027487	Cdk5rap1	604.68	0.482299	-1.052	0.000201131	0.0106692
ENSMUSG00000028436	Dcaf12	1053.88	0.739694	-0.435	0.000200786	0.0106692
ENSMUSG00000035413	Tmem98	303.73	1.62789	0.703	0.000199349	0.0106692
ENSMUSG00000039640	Mrpl12	1040.3	1.59218	0.671	0.000201367	0.0106692
ENSMUSG00000042115	Klhdc8a	130.05	1.82008	0.864	0.0001984	0.0106692
ENSMUSG00000052085	Dock8	1405.18	1.51887	0.603	0.000199593	0.0106692
ENSMUSG00000040699	Limd2	201.79	1.73388	0.794	0.000204195	0.0107457
ENSMUSG00000041992	Rapgef5	938.32	0.662963	-0.593	0.000204459	0.0107457
ENSMUSG00000032092	Mpzl2	1942.33	0.614719	-0.702	0.000207431	0.0108581
ENSMUSG00000028961	Pgd	1823.33	1.65405	0.726	0.000208525	0.0108717
ENSMUSG00000024780	Cdc37l1	2357.71	0.696889	-0.521	0.000209473	0.0108775
ENSMUSG00000021466	Ptch1	1420.33	0.651574	-0.618	0.000213549	0.010898
ENSMUSG00000036006	Ripor2	83.61	2.0691	1.049	0.000213947	0.010898
ENSMUSG00000039958	Etfbkmt	1619.99	0.48734	-1.037	0.000214047	0.010898
ENSMUSG00000051319	Mtln	81.36	2.12874	1.09	0.000213627	0.010898
ENSMUSG00000052676	Zmat1	218.39	0.578344	-0.79	0.000213795	0.010898
ENSMUSG00000039096	Rsad1	361.72	1.48658	0.572	0.000215794	0.0109057
ENSMUSG00000048874	Phf3	2559.84	0.730016	-0.454	0.000215872	0.0109057
ENSMUSG00000024754	Cemip2	1307.08	0.694478	-0.526	0.000221921	0.0111443
ENSMUSG00000072963	Gm10447	78.53	2.14206	1.099	0.000222305	0.0111443
ENSMUSG00000038332	Sesn1	566.39	0.510506	-0.97	0.000226951	0.0113337
ENSMUSG00000031378	Abcd1	796.01	1.45902	0.545	0.000234227	0.0115204
ENSMUSG00000032558	Nphp3	341.32	1.63127	0.706	0.000234861	0.0115204
ENSMUSG00000036655	Colec11	1133.59	1.44193	0.528	0.000232002	0.0115204
ENSMUSG00000063146	Clip2	78.31	1.87774	0.909	0.00023511	0.0115204
ENSMUSG00000089774	Slc5a3	383.93	0.552865	-0.855	0.000233137	0.0115204
ENSMUSG00000021866	Anxa11	511.98	1.72071	0.783	0.000242827	0.0118197
ENSMUSG00000027111	Itga6	221.53	1.8302	0.872	0.000243032	0.0118197
ENSMUSG00000050953	Gja1	370.02	0.671286	-0.575	0.000247758	0.0119603
ENSMUSG00000112599	Gm47719	64.35	0.482634	-1.051	0.000247104	0.0119603
ENSMUSG00000043013	Onecut1	508.41	2.61534	1.387	0.000249363	0.0119915
ENSMUSG00000052397	Ezr	216.75	1.71951	0.782	0.000250244	0.0119915
ENSMUSG00000001642	Akr1b3	226.39	1.61664	0.693	0.00025745	0.0122467
ENSMUSG00000044952	Kctd21	427.33	0.655197	-0.61	0.000257173	0.0122467
ENSMUSG00000041483	Zfp281	1501.18	0.615999	-0.699	0.000266672	0.0126393
ENSMUSG00000000957	Mmp14	2079.84	1.42011	0.506	0.000270289	0.0127643
ENSMUSG00000020021	Fgd6	2241.06	0.667112	-0.584	0.000276238	0.0128246
ENSMUSG00000022912	Pros1	4014.94	0.590087	-0.761	0.000276629	0.0128246
ENSMUSG00000031788	Kifc3	377.87	2.12138	1.085	0.000276713	0.0128246
ENSMUSG00000031822	Gse1	401.7	2.03496	1.025	0.00027412	0.0128246
ENSMUSG00000038024	Dennd4c	1679.64	0.703197	-0.508	0.00027747	0.0128246
ENSMUSG00000070583	Fv1	149.41	0.582367	-0.78	0.000276945	0.0128246
ENSMUSG00000025271	Pfkfb1	1369.12	0.552099	-0.857	0.000284205	0.0130434
ENSMUSG00000028149	Rap1gds1	962.02	0.733567	-0.447	0.000283598	0.0130434
ENSMUSG00000032293	Ireb2	4194.8	0.70125	-0.512	0.000285368	0.0130508
ENSMUSG00000073409	H2-Q6	955.36	1.44995	0.536	0.000287327	0.0130945
ENSMUSG00000048897	Zfp710	502.28	1.60547	0.683	0.000289107	0.0131297
ENSMUSG00000006476	Nsmf	3001.39	1.57462	0.655	0.000290587	0.0131375
ENSMUSG00000029101	Rgs12	143.39	1.79626	0.845	0.000291294	0.0131375
ENSMUSG00000085028	Slc2a4rg-ps	327.64	0.605417	-0.724	0.000294085	0.0132176
ENSMUSG00000033880	Lgals3bp	3246.01	1.64376	0.717	0.000299963	0.0134355
ENSMUSG00000049382	Krt8	2550.1	1.70645	0.771	0.000302037	0.0134576
ENSMUSG00000061981	Flot2	1216.16	1.42011	0.506	0.000302523	0.0134576
ENSMUSG00000059743	Fdps	484.21	2.50533	1.325	0.000305272	0.0135337
ENSMUSG00000042249	Grk3	363.33	1.83655	0.877	0.000308427	0.0136272
ENSMUSG00000060240	Cend1	73.59	0.295658	-1.758	0.000309612	0.0136334
ENSMUSG00000032109	Nlrx1	261.66	1.80125	0.849	0.000319644	0.0139987
ENSMUSG00000041935	AW549877	1913.79	0.693035	-0.529	0.000320057	0.0139987
ENSMUSG00000017830	Dhx58	436.2	1.9066	0.931	0.000330046	0.0143874
ENSMUSG00000008153	Clstn3	421.79	1.66209	0.733	0.000340375	0.0145742
ENSMUSG00000020709	Adap2	1665.67	1.39088	0.476	0.000338713	0.0145742
ENSMUSG00000025203	Scd2	292	1.60882	0.686	0.000342666	0.0145742
ENSMUSG00000033488	Cryzl2	309.05	1.56482	0.646	0.000336349	0.0145742
ENSMUSG00000048603	Gm9828	39.02	0.501736	-0.995	0.000341372	0.0145742
ENSMUSG00000050271	Prag1	36.44	2.1795	1.124	0.000337818	0.0145742
ENSMUSG00000070811	Sult2a2	324.66	6.28538	2.652	0.000339559	0.0145742
ENSMUSG00000085132	Gm12265	201.26	1.74836	0.806	0.000343278	0.0145742
ENSMUSG00000028430	Nol6	946.13	1.48144	0.567	0.000345457	0.0146191
ENSMUSG00000078853	Igtp	1574.37	1.59107	0.67	0.000352024	0.0148488
ENSMUSG00000022270	Retreg1	5464.93	0.421908	-1.245	0.000357875	0.0149985
ENSMUSG00000109931	Gm39929	58.43	2.04344	1.031	0.000356922	0.0149985
ENSMUSG00000020387	Jade2	678.59	1.64035	0.714	0.000361507	0.0150859
ENSMUSG00000024122	Pdpk1	2144.48	0.70907	-0.496	0.000367245	0.0150859
ENSMUSG00000026803	Ttf1	755.35	0.643941	-0.635	0.000366811	0.0150859
ENSMUSG00000027559	Car3	37742	2.72263	1.445	0.000363752	0.0150859
ENSMUSG00000028300	C9orf72	561.22	0.626332	-0.675	0.000364269	0.0150859
ENSMUSG00000035401	Emsy	780.79	0.716481	-0.481	0.000368062	0.0150859
ENSMUSG00000050335	Lgals3	125.35	1.64832	0.721	0.000365359	0.0150859
ENSMUSG00000041187	Prkd2	315.96	1.46815	0.554	0.000371715	0.0151879
ENSMUSG00000041538	H2-Ob	50.82	2.14652	1.102	0.000372916	0.0151894
ENSMUSG00000016344	Ppdpf	521.77	1.49278	0.578	0.000375283	0.0152381
ENSMUSG00000015143	Actn1	813.98	1.44794	0.534	0.000389771	0.0157773
ENSMUSG00000022223	Sdr39u1	142.79	1.83528	0.876	0.000392204	0.0158266
ENSMUSG00000001441	Npepps	1116.34	0.722465	-0.469	0.000398653	0.0159165
ENSMUSG00000027613	Eif6	894.06	1.48041	0.566	0.000397034	0.0159165
ENSMUSG00000049422	Chchd10	2560.6	1.77769	0.83	0.000399316	0.0159165
ENSMUSG00000054520	Sh3bp2	553.31	1.55833	0.64	0.000397245	0.0159165
ENSMUSG00000028689	Ccdc163	315.82	0.688248	-0.539	0.000408196	0.0162148
ENSMUSG00000071076	Jund	210.65	2.07053	1.05	0.000409289	0.0162148
ENSMUSG00000021133	Susd6	2722.11	0.689203	-0.537	0.000412982	0.0163115
ENSMUSG00000000296	Tpd52l1	136.17	1.85703	0.893	0.000418698	0.0164377
ENSMUSG00000037992	Rara	353.7	1.83401	0.875	0.000417878	0.0164377
ENSMUSG00000038671	Arfrp1	578.91	0.703684	-0.507	0.000425183	0.0166421
ENSMUSG00000025234	Arih1	2337.57	0.721464	-0.471	0.000428027	0.0167033
ENSMUSG00000044734	Serpinb1a	176.23	2.3669	1.243	0.000432925	0.016844
ENSMUSG00000010601	Apol7a	3054.69	1.78881	0.839	0.000447054	0.0170568
ENSMUSG00000038301	Snx10	1227.07	0.662963	-0.593	0.000446954	0.0170568
ENSMUSG00000042790	Rnf214	1038.58	0.743807	-0.427	0.00044589	0.0170568
ENSMUSG00000107785	Gm45083	43.29	2.43851	1.286	0.000445821	0.0170568
ENSMUSG00000113204	Gm46430	403.97	0.678772	-0.559	0.000440745	0.0170568
ENSMUSG00000114995	Gm49284	200.17	0.633756	-0.658	0.000444057	0.0170568
ENSMUSG00000117084	Gm22146	537.63	0.641268	-0.641	0.000447554	0.0170568
ENSMUSG00000036918	Ttc7	1176.38	1.57243	0.653	0.000449683	0.017088
ENSMUSG00000037966	Ninj1	1220.1	1.54114	0.624	0.000454041	0.0172034
ENSMUSG00000039206	Daglb	709.97	1.44593	0.532	0.000456177	0.0172342
ENSMUSG00000027782	Kpna4	2019.33	0.694959	-0.525	0.000460699	0.0173548
ENSMUSG00000037095	Lrg1	4189.34	1.89474	0.922	0.000462515	0.017373
ENSMUSG00000027963	Extl2	269.53	1.55617	0.638	0.000473252	0.0175597
ENSMUSG00000029416	Slc15a4	602.63	0.629379	-0.668	0.000474222	0.0175597
ENSMUSG00000053062	Jam2	693	0.670821	-0.576	0.000472373	0.0175597
ENSMUSG00000056529	Ptafr	71.34	1.72071	0.783	0.000470069	0.0175597
ENSMUSG00000104960	Snhg8	213.8	1.94261	0.958	0.000474114	0.0175597
ENSMUSG00000020288	Ahsa2	1310.13	0.618566	-0.693	0.000477003	0.0176126
ENSMUSG00000002227	Mov10	678.43	1.73628	0.796	0.000485489	0.0178753
ENSMUSG00000023805	Synj2	114.76	1.72548	0.787	0.000489128	0.0179081
ENSMUSG00000037541	Shank2	854.85	1.63127	0.706	0.000489049	0.0179081
ENSMUSG00000036611	Eepd1	592.35	1.62902	0.704	0.000497316	0.0181569
ENSMUSG00000021690	Jmy	1234.03	0.707597	-0.499	0.000503477	0.0183305
ENSMUSG00000070003	Ssbp4	36.24	2.24233	1.165	0.000506147	0.0183721
ENSMUSG00000026004	Kansl1l	372.77	0.615999	-0.699	0.000511792	0.0184273
ENSMUSG00000035621	Midn	915.67	1.56917	0.65	0.000511149	0.0184273
ENSMUSG00000024730	Ms4a8a	76.66	0.476319	-1.07	0.000531452	0.0190825
ENSMUSG00000033327	Tnxb	551.88	1.97383	0.981	0.000541465	0.0193886
ENSMUSG00000037921	Ddx60	377.44	1.9066	0.931	0.000560655	0.0200208
ENSMUSG00000026389	Steap3	509.8	1.65061	0.723	0.000562352	0.0200265
ENSMUSG00000035493	Tgfbi	1960.91	1.37554	0.46	0.000567686	0.0200801
ENSMUSG00000036748	Cuedc2	294.89	1.52098	0.605	0.000568479	0.0200801
ENSMUSG00000070473	Cldn3	334.88	2.35545	1.236	0.000567556	0.0200801
ENSMUSG00000040663	Clcf1	43.96	1.92385	0.944	0.000570924	0.0201119
ENSMUSG00000040488	Ltbp4	961.66	1.92385	0.944	0.000573081	0.0201335
ENSMUSG00000056737	Capg	75.11	1.66902	0.739	0.0005763	0.0201922
ENSMUSG00000046865	Fbl	1263.96	1.52098	0.605	0.000581571	0.0202922
ENSMUSG00000096546	Smlr1	876.02	1.35754	0.441	0.000582268	0.0202922
ENSMUSG00000113536	Gm49327	35.09	2.40827	1.268	0.000593817	0.0206395
ENSMUSG00000020810	Cygb	169.61	1.71475	0.778	0.000595482	0.0206423
ENSMUSG00000022347	A1bg	8440.2	3.11666	1.64	0.000601829	0.0206427
ENSMUSG00000022360	Atad2	208.86	0.627201	-0.673	0.000597912	0.0206427
ENSMUSG00000023073	Slc10a2	817.47	0.419575	-1.253	0.000599486	0.0206427
ENSMUSG00000051343	Rab11fip5	52.44	1.88296	0.913	0.000601028	0.0206427
ENSMUSG00000038274	Fau	1366.04	1.75686	0.813	0.000613018	0.0209713
ENSMUSG00000026208	Des	108.39	1.60325	0.681	0.000616325	0.0210293
ENSMUSG00000040938	Slc16a11	116.78	2.11991	1.084	0.000624014	0.021236
ENSMUSG00000049659	Aftph	1659.98	0.743291	-0.428	0.000626869	0.0212776
ENSMUSG00000024049	Myom1	195.79	0.58156	-0.782	0.000644237	0.0217318
ENSMUSG00000030042	Pole4	653.15	0.635075	-0.655	0.000647104	0.0217318
ENSMUSG00000032741	Tpcn1	1714.53	1.42899	0.515	0.000647179	0.0217318
ENSMUSG00000040447	Spns2	857.71	1.48349	0.569	0.000648586	0.0217318
ENSMUSG00000057722	Lepr	8076.04	0.426613	-1.229	0.000647558	0.0217318
ENSMUSG00000036887	C1qa	1610.91	1.74957	0.807	0.000657218	0.0219646
ENSMUSG00000060181	Slc35e3	437.91	0.714002	-0.486	0.000667034	0.0221789
ENSMUSG00000020715	Ern1	2873.13	0.731029	-0.452	0.000671441	0.0221957
ENSMUSG00000035620	Ric8b	529.52	0.727995	-0.458	0.00067265	0.0221957
ENSMUSG00000036180	Gatad2a	1472.51	1.44193	0.528	0.000670389	0.0221957
ENSMUSG00000002059	Rab34	64.48	1.76418	0.819	0.000684191	0.0222846
ENSMUSG00000010607	Pigyl	103.15	2.08927	1.063	0.000685601	0.0222846
ENSMUSG00000020482	Ccdc117	1134.39	0.592136	-0.756	0.000678747	0.0222846
ENSMUSG00000031167	Rbm3	2034.64	1.71356	0.777	0.000679144	0.0222846
ENSMUSG00000031877	Ces2g	1389.61	1.55617	0.638	0.000684555	0.0222846
ENSMUSG00000036896	C1qc	921.3	1.71951	0.782	0.000684426	0.0222846
ENSMUSG00000025538	Sumf2	286.16	1.47734	0.563	0.000687725	0.022298
ENSMUSG00000025076	Casp7	670.48	1.43794	0.524	0.000692159	0.0223861
ENSMUSG00000035215	Lsm7	194.26	1.69232	0.759	0.000694101	0.0223933
ENSMUSG00000035960	Apex1	817.72	1.48247	0.568	0.000697288	0.0224406
ENSMUSG00000026883	Dab2ip	405.57	1.60103	0.679	0.00070763	0.0224498
ENSMUSG00000030122	Ptms	4931.43	1.71356	0.777	0.000707909	0.0224498
ENSMUSG00000031451	Gas6	1201.74	1.65979	0.731	0.0007077	0.0224498
ENSMUSG00000055320	Tead1	1279.64	0.564482	-0.825	0.000701098	0.0224498
ENSMUSG00000078881	Gm14434	37.11	0.0300394	-5.057	0.000707629	0.0224498
ENSMUSG00000115124	Gm49201	189.51	0.653836	-0.613	0.000701423	0.0224498
ENSMUSG00000028874	Fgr	117.53	1.69702	0.763	0.000711758	0.0224869
ENSMUSG00000028975	Pex14	1390.4	1.54221	0.625	0.000712527	0.0224869
ENSMUSG00000024007	Ppil1	223.54	1.57571	0.656	0.000720155	0.0226727
ENSMUSG00000028982	Slc25a33	408.55	0.592957	-0.754	0.000728024	0.0228591
ENSMUSG00000030577	Cd22	85.24	1.77276	0.826	0.000731337	0.0228591
ENSMUSG00000091144	Phf11c	462.6	0.229888	-2.121	0.000731073	0.0228591
ENSMUSG00000000276	Dgke	190.94	1.75564	0.812	0.00074031	0.0230842
ENSMUSG00000018372	Cep95	314.02	0.683968	-0.548	0.000751013	0.0233621
ENSMUSG00000018821	Avpi1	283.94	1.79626	0.845	0.000768846	0.0238598
ENSMUSG00000005483	Dnajb1	785.94	0.54601	-0.873	0.00078337	0.023905
ENSMUSG00000008763	Man1a2	2191.63	0.754713	-0.406	0.000786806	0.023905
ENSMUSG00000013236	Ptprs	180.13	1.73388	0.794	0.000777109	0.023905
ENSMUSG00000024052	Lpin2	15350.8	0.544876	-0.876	0.000780248	0.023905
ENSMUSG00000027598	Itch	3013.22	0.734075	-0.446	0.000782148	0.023905
ENSMUSG00000037405	Icam1	447.31	1.40932	0.495	0.000779084	0.023905
ENSMUSG00000054477	Kcnn2	796.3	0.676893	-0.563	0.000786384	0.023905
ENSMUSG00000071856	Mcc	3675.23	0.599986	-0.737	0.000786299	0.023905
ENSMUSG00000106874	Gm20186	94.7	0.651574	-0.618	0.000773993	0.023905
ENSMUSG00000028344	Invs	502.92	0.715984	-0.482	0.000791685	0.0239684
ENSMUSG00000040253	Gbp7	828.02	1.51467	0.599	0.000792572	0.0239684
ENSMUSG00000017679	Ttpal	941.35	0.706617	-0.501	0.000798811	0.0241012
ENSMUSG00000038366	Lasp1	3821.96	1.55401	0.636	0.000800962	0.0241102
ENSMUSG00000027478	Dnmt3b	231.25	1.55725	0.639	0.000808867	0.0241807
ENSMUSG00000039952	Dag1	4502.25	1.34071	0.423	0.000808438	0.0241807
ENSMUSG00000054939	Zfp174	194.66	0.696406	-0.522	0.00080799	0.0241807
ENSMUSG00000011832	Evi5l	191.75	1.457	0.543	0.00082014	0.0242793
ENSMUSG00000021240	Abcd4	782.78	0.656106	-0.608	0.000815634	0.0242793
ENSMUSG00000025190	Got1	20928.5	0.450001	-1.152	0.000819103	0.0242793
ENSMUSG00000036904	Fzd8	378.53	1.69819	0.764	0.000819728	0.0242793
ENSMUSG00000037321	Tap1	637.44	1.49174	0.577	0.000821481	0.0242793
ENSMUSG00000025326	Ube3a	3418.28	0.71847	-0.477	0.000825303	0.0242935
ENSMUSG00000030647	Ndufc2	759.81	1.54649	0.629	0.000825689	0.0242935
ENSMUSG00000024327	Slc39a7	350.42	2.19619	1.135	0.000833179	0.0243564
ENSMUSG00000033735	Spr	881.4	1.44593	0.532	0.000833433	0.0243564
ENSMUSG00000042246	Tmc7	196.55	0.415523	-1.267	0.000836578	0.0243936
ENSMUSG00000032744	Heyl	107.03	1.93992	0.956	0.000842322	0.0244517
ENSMUSG00000064030	Pym1	254.78	1.52098	0.605	0.000840787	0.0244517
ENSMUSG00000029772	Ahcyl2	886.86	0.70125	-0.512	0.000844577	0.0244627
ENSMUSG00000060519	Tor3a	677.5	1.83274	0.874	0.000848595	0.0245246
ENSMUSG00000041378	Cldn5	121.6	1.85318	0.89	0.000851218	0.024546
ENSMUSG00000019232	Etnppl	4500.19	0.453445	-1.141	0.000861687	0.024722
ENSMUSG00000029723	Tsc22d4	354.61	1.70527	0.77	0.000866805	0.024722
ENSMUSG00000032187	Smarca4	1689.84	1.37841	0.463	0.000865237	0.024722
ENSMUSG00000071369	Map3k5	2099.04	0.684442	-0.547	0.000862107	0.024722
ENSMUSG00000090038	Gm16573	1023.55	0.474013	-1.077	0.000863159	0.024722
ENSMUSG00000025602	Zfp202	60.45	1.86219	0.897	0.000870026	0.0247596
ENSMUSG00000052512	Nav2	3183.12	1.62676	0.702	0.000888162	0.0252207
ENSMUSG00000067847	Romo1	127.58	2.24078	1.164	0.000891346	0.0252561
ENSMUSG00000062619	2310039H08Rik	153.06	1.68413	0.752	0.000895471	0.0253179
ENSMUSG00000021431	Snrnp48	887.98	0.720465	-0.473	0.000899327	0.0253719
ENSMUSG00000005089	Slc1a2	10818.2	0.668037	-0.582	0.000902761	0.0254138
ENSMUSG00000108822	Gm44787	280.9	0.459456	-1.122	0.000907918	0.0255039
ENSMUSG00000086765	Gm11827	81.69	0.230366	-2.118	0.000910661	0.0255259
ENSMUSG00000037075	Rnf139	1430.74	0.731536	-0.451	0.000913019	0.0255371
ENSMUSG00000021395	Spin1	3077.26	0.739694	-0.435	0.000920416	0.0256889
ENSMUSG00000011884	Gltp	159.85	1.48968	0.575	0.000928409	0.0258566
ENSMUSG00000022474	Pmm1	61.89	1.63014	0.705	0.000932562	0.0259169
ENSMUSG00000020476	Dbnl	588.07	1.4651	0.551	0.000938223	0.0259793
ENSMUSG00000103928	Gm37893	222.39	0.628507	-0.67	0.000938793	0.0259793
ENSMUSG00000007872	Id3	601.89	2.33755	1.225	0.000942087	0.0260152
ENSMUSG00000039953	Clstn1	175.18	1.57352	0.654	0.000944445	0.0260252
ENSMUSG00000041268	Dmxl2	1671.62	0.683968	-0.548	0.000956836	0.0262947
ENSMUSG00000062563	Cys1	82.98	0.54601	-0.873	0.000958261	0.0262947
ENSMUSG00000026827	Gpd2	2659.63	1.66324	0.734	0.000961034	0.0263154
ENSMUSG00000001095	Slc13a2	46.26	2.18404	1.127	0.000979741	0.0265875
ENSMUSG00000031844	Hsd17b2	4150.15	1.40542	0.491	0.000973174	0.0265875
ENSMUSG00000049685	Cyp2g1	123.05	2.98763	1.579	0.000981171	0.0265875
ENSMUSG00000057913	Gm10032	44.29	0.354535	-1.496	0.000978878	0.0265875
ENSMUSG00000079316	Rab9	1893.78	0.772175	-0.373	0.000979707	0.0265875
ENSMUSG00000030016	Zfp638	1763.51	0.705149	-0.504	0.000984527	0.0266231
ENSMUSG00000024222	Fkbp5	6380.52	0.585199	-0.773	0.000989096	0.0266913
ENSMUSG00000022340	Sybu	116.2	2.10964	1.077	0.000991327	0.0266962
ENSMUSG00000004038	Gstm3	1205.95	2.03637	1.026	0.00100364	0.0268892
ENSMUSG00000017754	Pltp	1312	1.69349	0.76	0.00100675	0.0268892
ENSMUSG00000024816	Frmd8	326.75	1.59549	0.674	0.00100481	0.0268892
ENSMUSG00000078817	Nlrp12	4219.55	0.644387	-0.634	0.00100479	0.0268892
ENSMUSG00000020440	Arf5	572.74	1.54971	0.632	0.00101588	0.0270282
ENSMUSG00000022494	Shisa9	32.57	0.473357	-1.079	0.00101817	0.0270282
ENSMUSG00000033114	Slc35d2	1004.97	1.40639	0.492	0.00101765	0.0270282
ENSMUSG00000028456	Unc13b	399.7	0.646624	-0.629	0.00102501	0.0271543
ENSMUSG00000006777	Krt23	109.74	0.505927	-0.983	0.00103066	0.0271664
ENSMUSG00000021477	Ctsl	38572.5	0.63905	-0.646	0.00103797	0.0271664
ENSMUSG00000025648	Pfkfb4	47.47	1.9292	0.948	0.0010306	0.0271664
ENSMUSG00000031482	Slc25a15	20072.1	0.645281	-0.632	0.00103618	0.0271664
ENSMUSG00000056938	Acbd4	1008.39	1.53794	0.621	0.00103754	0.0271664
ENSMUSG00000085404	Gm12909	340.97	2.55266	1.352	0.00103705	0.0271664
ENSMUSG00000020766	Galk1	365.09	2.00973	1.007	0.00104764	0.0272151
ENSMUSG00000032245	Cln6	210.16	0.644387	-0.634	0.00104818	0.0272151
ENSMUSG00000063760	Rnf217	1189.61	0.715984	-0.482	0.00104402	0.0272151
ENSMUSG00000102869	Norad	6571.98	0.695441	-0.524	0.00104437	0.0272151
ENSMUSG00000004071	Cdip1	5074.09	0.688725	-0.538	0.00106705	0.0273579
ENSMUSG00000020107	Anapc16	622.41	0.657927	-0.604	0.00106229	0.0273579
ENSMUSG00000020308	Tpgs1	43.33	2.35545	1.236	0.00106176	0.0273579
ENSMUSG00000036381	P2ry14	92.18	1.70764	0.772	0.00107117	0.0273579
ENSMUSG00000038884	Shfl	1955.51	1.55294	0.635	0.00107257	0.0273579
ENSMUSG00000059022	Kcp	81.92	1.92119	0.942	0.00106339	0.0273579
ENSMUSG00000081207	Gm13775	212.49	5.02805	2.33	0.00106797	0.0273579
ENSMUSG00000090090	Mup-ps16	131.46	5.84823	2.548	0.0010684	0.0273579
ENSMUSG00000117501	Gm30117	125.15	2.12579	1.088	0.00105829	0.0273579
ENSMUSG00000113529	Gm47484	37.35	0.528143	-0.921	0.00107513	0.0273697
ENSMUSG00000021470	Ercc6l2	694.4	0.736624	-0.441	0.00108275	0.0274031
ENSMUSG00000066245	Gm10156	71.58	2.1901	1.131	0.00108269	0.0274031
ENSMUSG00000096727	Psmb9	309.24	1.85061	0.888	0.00108223	0.0274031
ENSMUSG00000038982	Bloc1s5	548.18	1.33607	0.418	0.0010899	0.0275306
ENSMUSG00000019988	Nedd1	687.87	0.681601	-0.553	0.00109257	0.0275445
ENSMUSG00000024067	Dpy30	407.57	1.38703	0.472	0.0010952	0.0275576
ENSMUSG00000015711	Prune1	1056.32	1.33053	0.412	0.00110098	0.0275965
ENSMUSG00000084093	Gm16418	155.86	2.00416	1.003	0.00110088	0.0275965
ENSMUSG00000006134	Crkl	1753.2	0.72951	-0.455	0.00110421	0.0276244
ENSMUSG00000028560	Usp1	932.41	0.707597	-0.499	0.00111273	0.0277311
ENSMUSG00000090086	AI480526	1150.42	0.655197	-0.61	0.00111156	0.0277311
ENSMUSG00000015217	Hmgb3	408.79	1.48865	0.574	0.0011149	0.0277321
ENSMUSG00000040390	Map3k10	187.43	1.55617	0.638	0.00112121	0.0277682
ENSMUSG00000058258	Idi1	4440.11	2.0691	1.049	0.00112274	0.0277682
ENSMUSG00000062014	Gmfb	1844.02	0.7285	-0.457	0.00111849	0.0277682
ENSMUSG00000019139	Isyna1	58.48	1.97247	0.98	0.00113197	0.0277928
ENSMUSG00000028011	Tdo2	81676.9	0.628507	-0.67	0.0011344	0.0277928
ENSMUSG00000037600	Kdf1	57.54	2.02792	1.02	0.00112789	0.0277928
ENSMUSG00000037692	Ahdc1	330.08	1.80125	0.849	0.00113417	0.0277928
ENSMUSG00000083287	Idi1-ps1	87.19	3.15142	1.656	0.00112906	0.0277928
ENSMUSG00000064346	mt-Tw	175.71	0.549808	-0.863	0.0011422	0.0279314
ENSMUSG00000051285	Pcmtd1	6781.83	0.730016	-0.454	0.0011508	0.0280889
ENSMUSG00000074743	Thbd	266.21	0.559806	-0.837	0.00115383	0.0281104
ENSMUSG00000059810	Rgs3	575.8	1.71356	0.777	0.00115909	0.0281334
ENSMUSG00000060579	Fhit	79.29	1.64947	0.722	0.00115732	0.0281334
ENSMUSG00000028886	Eya3	1085.67	0.757333	-0.401	0.00116437	0.0281581
ENSMUSG00000032840	Spring1	427.85	0.676424	-0.564	0.00116443	0.0281581
ENSMUSG00000035498	Cdcp1	316.94	1.51992	0.604	0.00116821	0.0281972
ENSMUSG00000023977	Ubr2	3222.24	0.76313	-0.39	0.00117242	0.0282465
ENSMUSG00000004043	Stat5a	716.8	1.54435	0.627	0.00118641	0.0283967
ENSMUSG00000006445	Epha2	917.28	1.63807	0.712	0.00118188	0.0283967
ENSMUSG00000019916	P4ha1	574.75	0.576343	-0.795	0.00120017	0.0283967
ENSMUSG00000022125	Cln5	1346.77	0.727995	-0.458	0.00119841	0.0283967
ENSMUSG00000026981	Il1rn	494.08	0.47698	-1.068	0.00120044	0.0283967
ENSMUSG00000028645	Slc2a1	265.52	1.56808	0.649	0.00118912	0.0283967
ENSMUSG00000032244	Fem1b	895.21	0.716978	-0.48	0.00119596	0.0283967
ENSMUSG00000041679	Lrrc29	138.3	1.58008	0.66	0.00119119	0.0283967
ENSMUSG00000042213	Zfand4	764.42	0.628507	-0.67	0.00118906	0.0283967
ENSMUSG00000029163	Emilin1	581.29	1.83655	0.877	0.00120981	0.0285148
ENSMUSG00000034485	Uaca	345.76	1.4651	0.551	0.00120789	0.0285148
ENSMUSG00000027259	Adal	513.78	0.710054	-0.494	0.00121324	0.0285441
ENSMUSG00000055413	H2-Q5	144.74	1.59992	0.678	0.00122112	0.0286777
ENSMUSG00000035530	Eif1	5727.8	0.732043	-0.45	0.0012286	0.0288014
ENSMUSG00000020130	Tbc1d15	3452.94	0.7285	-0.457	0.00124212	0.02897
ENSMUSG00000021179	Nrde2	459.47	1.42504	0.511	0.0012452	0.02897
ENSMUSG00000024298	Zfp871	4500.7	0.65022	-0.621	0.00125357	0.02897
ENSMUSG00000029478	Ncor2	831.4	1.81127	0.857	0.00124806	0.02897
ENSMUSG00000039219	Arid4b	1198.23	0.726986	-0.46	0.0012507	0.02897
ENSMUSG00000070348	Ccnd1	3997.56	1.87384	0.906	0.00125321	0.02897
ENSMUSG00000071657	Bscl2	759.27	1.38127	0.466	0.0012392	0.02897
ENSMUSG00000100691	2010320M18Rik	100.08	1.78262	0.834	0.00124347	0.02897
ENSMUSG00000019539	Rcn3	94.35	1.81001	0.856	0.00126686	0.0291471
ENSMUSG00000027086	Fastkd1	919.7	0.699308	-0.516	0.00126795	0.0291471
ENSMUSG00000035064	Eef2k	344.15	1.52098	0.605	0.00126532	0.0291471
ENSMUSG00000020948	Klhl28	424.96	0.712519	-0.489	0.00129573	0.0297333
ENSMUSG00000032808	Cyp2c38	7388.61	0.668964	-0.58	0.00131146	0.0299887
ENSMUSG00000044254	Pcsk9	932.69	1.5768	0.657	0.00131096	0.0299887
ENSMUSG00000022637	Cblb	778.66	0.697855	-0.519	0.00131869	0.0301013
ENSMUSG00000079020	Slc45a4	274.18	1.46713	0.553	0.00132704	0.0302388
ENSMUSG00000025340	Rabgef1	906.15	0.714497	-0.485	0.00133197	0.0302983
ENSMUSG00000030102	Itpr1	4003.76	0.740207	-0.434	0.00133983	0.0304239
ENSMUSG00000026348	Acmsd	816.26	0.369591	-1.436	0.00134884	0.0305752
ENSMUSG00000040483	Xaf1	323.39	1.75808	0.814	0.00135138	0.0305797
ENSMUSG00000116341	Cyp2d36-ps	511.02	1.94531	0.96	0.00135445	0.030596
ENSMUSG00000006218	Fam131c	33.63	2.22376	1.153	0.00136015	0.0306717
ENSMUSG00000032745	Gpbp1	1427.79	0.737646	-0.439	0.00136934	0.0307264
ENSMUSG00000042644	Itpr3	113.43	1.65405	0.726	0.00136965	0.0307264
ENSMUSG00000058542	Gm15590	82.72	2.40994	1.269	0.00136494	0.0307264
ENSMUSG00000041319	Thoc6	130.67	1.63014	0.705	0.00137411	0.0307733
ENSMUSG00000021281	Tnfaip2	1136.81	1.60103	0.679	0.00139179	0.0311159
ENSMUSG00000020954	Strn3	1333.88	0.721965	-0.47	0.00139956	0.0311247
ENSMUSG00000044768	Macir	528.95	0.674084	-0.569	0.00140173	0.0311247
ENSMUSG00000062012	Zfp13	75.39	1.78015	0.832	0.00140027	0.0311247
ENSMUSG00000069919	Hba-a1	90.25	1.82134	0.865	0.0013983	0.0311247
ENSMUSG00000038451	Spsb2	224.61	1.68296	0.751	0.00140975	0.0312495
ENSMUSG00000063696	Gm8730	161.51	2.38833	1.256	0.0014122	0.0312506
ENSMUSG00000020133	2310011J03Rik	281.97	1.60325	0.681	0.00142268	0.0312701
ENSMUSG00000038612	Mcl1	3071.66	0.737646	-0.439	0.00142022	0.0312701
ENSMUSG00000044894	Uqcrq	1694.39	2.12727	1.089	0.00142118	0.0312701
ENSMUSG00000078348	Sf3b5	72.19	2.16145	1.112	0.00142001	0.0312701
ENSMUSG00000046761	Fam83h	426.29	1.53368	0.617	0.00142577	0.0312854
ENSMUSG00000040940	Arhgef1	903.68	1.48144	0.567	0.001437	0.0314788
ENSMUSG00000005069	Pex5	3886.5	1.32961	0.411	0.00144913	0.03148
ENSMUSG00000040296	Ddx58	1238.8	1.43794	0.524	0.00144764	0.03148
ENSMUSG00000079547	H2-DMb1	98.96	1.67365	0.743	0.00144448	0.03148
ENSMUSG00000107516	Gm30784	485.09	0.531448	-0.912	0.0014476	0.03148
ENSMUSG00000109324	Prmt1	457.43	1.42504	0.511	0.0014415	0.03148
ENSMUSG00000039473	Ubn1	1588.64	0.779165	-0.36	0.00145734	0.0316057
ENSMUSG00000009739	Pou6f1	259.11	1.47939	0.565	0.00148151	0.0318122
ENSMUSG00000015854	Cd5l	3713.27	1.58008	0.66	0.00148056	0.0318122
ENSMUSG00000028799	Zfp362	183.3	1.68413	0.752	0.0014696	0.0318122
ENSMUSG00000030610	Det1	400.5	1.37554	0.46	0.00147923	0.0318122
ENSMUSG00000049807	Arhgap23	748.6	1.51047	0.595	0.001478	0.0318122
ENSMUSG00000052915	Msl1	2263.65	0.764188	-0.388	0.00147309	0.0318122
ENSMUSG00000001143	Lman2l	1228.67	0.694478	-0.526	0.00151756	0.0324793
ENSMUSG00000021578	Ccdc127	1233.6	0.7285	-0.457	0.0015157	0.0324793
ENSMUSG00000037526	Atg14	535.87	0.684916	-0.546	0.00152302	0.0325427
ENSMUSG00000020594	Pum2	2734.44	0.750019	-0.415	0.00153689	0.0327363
ENSMUSG00000024805	Pcgf5	842.5	0.745355	-0.424	0.00153711	0.0327363
ENSMUSG00000035623	Rsf1	794.36	0.758384	-0.399	0.00153974	0.032739
ENSMUSG00000110827	Gm32281	300.39	2.12138	1.085	0.00154608	0.0328202
ENSMUSG00000004455	Ppp1cc	1652.21	0.739181	-0.436	0.0015515	0.0328817
ENSMUSG00000030161	Gabarapl1	16444.8	0.6685	-0.581	0.00156593	0.0331337
ENSMUSG00000054074	Skida1	47.17	1.82893	0.871	0.00157033	0.0331728
ENSMUSG00000015189	Casd1	1049.57	0.753667	-0.408	0.00158217	0.033315
ENSMUSG00000027459	Fam110a	34.33	2.0223	1.016	0.00157992	0.033315
ENSMUSG00000020390	Ube2b	2993.35	0.752623	-0.41	0.00158672	0.0333569
ENSMUSG00000021111	Papola	3660.6	0.752102	-0.411	0.00162202	0.0335274
ENSMUSG00000021624	Cd180	110.07	1.86607	0.9	0.001611	0.0335274
ENSMUSG00000022516	Nudt16l1	269.19	1.52944	0.613	0.00161284	0.0335274
ENSMUSG00000026812	Tsc1	1481.03	0.723969	-0.466	0.00160777	0.0335274
ENSMUSG00000026879	Gsn	641.31	1.50733	0.592	0.00161007	0.0335274
ENSMUSG00000032582	Rbm6	1976.53	0.736113	-0.442	0.00161824	0.0335274
ENSMUSG00000035105	Egln3	599.9	1.52626	0.61	0.00161163	0.0335274
ENSMUSG00000045411	2410002F23Rik	316.89	1.52203	0.606	0.0016149	0.0335274
ENSMUSG00000046447	Camk2n1	2236.43	0.735603	-0.443	0.00161612	0.0335274
ENSMUSG00000046997	Spsb4	41.62	2.11697	1.082	0.00162312	0.0335274
ENSMUSG00000048707	Tprn	89.52	1.61328	0.69	0.00160882	0.0335274
ENSMUSG00000033671	Cep350	1727.06	0.721965	-0.47	0.00162715	0.0335574
ENSMUSG00000020023	Tmcc3	969.81	0.719467	-0.475	0.00163461	0.033658
ENSMUSG00000037411	Serpine1	110.98	4.20469	2.072	0.00164128	0.033742
ENSMUSG00000024121	Atp6v0c	1424.22	1.62225	0.698	0.0016604	0.0338733
ENSMUSG00000024483	Ankhd1	1627.66	0.715488	-0.483	0.00166242	0.0338733
ENSMUSG00000025132	Arhgdia	2114.03	1.46815	0.554	0.0016513	0.0338733
ENSMUSG00000030203	Dusp16	1889.68	0.730522	-0.453	0.00166078	0.0338733
ENSMUSG00000034714	Ttyh2	2041.53	1.31951	0.4	0.00165844	0.0338733
ENSMUSG00000052336	Cx3cr1	41.61	2.38006	1.251	0.00166326	0.0338733
ENSMUSG00000108414	Snhg1	569.63	0.634196	-0.657	0.00167082	0.0339743
ENSMUSG00000027351	Spred1	1052.42	0.721965	-0.47	0.001677	0.0340467
ENSMUSG00000031016	Wee1	74.83	1.97383	0.981	0.00169978	0.0344556
ENSMUSG00000028884	Rpa2	124.72	1.60103	0.679	0.00171813	0.0345869
ENSMUSG00000033014	Trim33	963.77	0.734584	-0.445	0.00171113	0.0345869
ENSMUSG00000033307	Mif	601.39	2.30058	1.202	0.0017148	0.0345869
ENSMUSG00000036908	Unc93b1	856.57	1.55079	0.633	0.00171953	0.0345869
ENSMUSG00000056708	Ier5	175.46	1.55725	0.639	0.00171547	0.0345869
ENSMUSG00000035759	Bbs10	208.72	0.688248	-0.539	0.00172356	0.0345993
ENSMUSG00000058881	Zfp516	213.82	1.62563	0.701	0.00172545	0.0345993
ENSMUSG00000001473	Tubb6	145.61	1.71356	0.777	0.00174421	0.0347892
ENSMUSG00000019763	Rmnd1	1130.66	0.748461	-0.418	0.00174207	0.0347892
ENSMUSG00000030339	Ltbr	1525.79	1.45297	0.539	0.00174185	0.0347892
ENSMUSG00000037649	H2-DMa	113.61	1.64035	0.714	0.00174827	0.0347892
ENSMUSG00000057367	Birc2	968.16	0.741747	-0.431	0.00174625	0.0347892
ENSMUSG00000001056	Nhp2	242.18	1.50525	0.59	0.00176295	0.0349443
ENSMUSG00000025176	Hoga1	3046.84	1.43694	0.523	0.00177637	0.0349443
ENSMUSG00000028792	Ak2	6709.96	1.48349	0.569	0.00176944	0.0349443
ENSMUSG00000031666	Rbl2	1577.91	0.746907	-0.421	0.00176912	0.0349443
ENSMUSG00000039621	Prex1	303.74	1.59107	0.67	0.00175946	0.0349443
ENSMUSG00000045665	Mfsd5	361.84	1.54542	0.628	0.00177751	0.0349443
ENSMUSG00000074768	Bhmt	162156	1.89343	0.921	0.00177723	0.0349443
ENSMUSG00000097177	9330159M07Rik	190.11	0.622006	-0.685	0.00176965	0.0349443
ENSMUSG00000026718	Stam	748.47	0.754713	-0.406	0.00179647	0.0352223
ENSMUSG00000049044	Rapgef4	11529.5	0.643495	-0.636	0.00179705	0.0352223
ENSMUSG00000031827	Cotl1	206.93	1.69349	0.76	0.00180107	0.035248
ENSMUSG00000060601	Nr1h2	738.22	1.45801	0.544	0.00180902	0.0353505
ENSMUSG00000063802	Hspbp1	294.1	1.56699	0.648	0.00181361	0.0353872
ENSMUSG00000038975	Rabggtb	2577.96	0.779705	-0.359	0.00182128	0.0354837
ENSMUSG00000053318	Slamf8	29.9	2.03778	1.027	0.00182529	0.0355086
ENSMUSG00000020083	Fam241b	58.68	1.86477	0.899	0.00183401	0.0355947
ENSMUSG00000029713	Gnb2	1220.81	1.64947	0.722	0.00184047	0.0355947
ENSMUSG00000048379	Socs4	1173.85	0.727995	-0.458	0.00184236	0.0355947
ENSMUSG00000048799	Cep120	813.84	0.727995	-0.458	0.00184238	0.0355947
ENSMUSG00000112615	Gm18337	128.91	1.65749	0.729	0.00184336	0.0355947
ENSMUSG00000016181	Utp25	502.79	0.752623	-0.41	0.00185545	0.035617
ENSMUSG00000025184	R3hcc1l	677.54	0.747425	-0.42	0.00185031	0.035617
ENSMUSG00000037058	Paip2	2154.73	0.77164	-0.374	0.00185263	0.035617
ENSMUSG00000095930	Nim1k	100.23	1.64148	0.715	0.00185298	0.035617
ENSMUSG00000027806	Tsc22d2	1049.97	0.722465	-0.469	0.00186015	0.0356547
ENSMUSG00000023150	Ivns1abp	4398.72	0.664804	-0.589	0.00187711	0.0358743
ENSMUSG00000033382	Trappc8	2483.49	0.753667	-0.408	0.00187627	0.0358743
ENSMUSG00000029408	Abcb9	48.3	1.79626	0.845	0.00189306	0.0360734
ENSMUSG00000035441	Myo1d	605.71	1.32317	0.404	0.00189283	0.0360734
ENSMUSG00000030403	Vasp	466.19	1.39088	0.476	0.00189674	0.0360907
ENSMUSG00000002603	Tgfb1	161.56	1.46917	0.555	0.00190164	0.0361235
ENSMUSG00000002748	Baz1b	3268.26	0.718968	-0.476	0.00190955	0.0361235
ENSMUSG00000022684	Bfar	2468.9	0.736624	-0.441	0.00190799	0.0361235
ENSMUSG00000087613	Gm13855	79.45	2.40494	1.266	0.00190876	0.0361235
ENSMUSG00000079509	Zfx	931.16	0.744839	-0.425	0.00192187	0.0363038
ENSMUSG00000046056	Sbsn	37.9	2.34567	1.23	0.00193074	0.0364186
ENSMUSG00000004099	Dnmt1	566.93	1.3765	0.461	0.00194585	0.0366277
ENSMUSG00000025227	Mfsd13a	75.05	1.89474	0.922	0.00194745	0.0366277
ENSMUSG00000000530	Acvrl1	105.67	1.55833	0.64	0.00196316	0.0366691
ENSMUSG00000000740	Rpl13	1316.21	1.44995	0.536	0.00195867	0.0366691
ENSMUSG00000028063	Lmna	779.58	1.62001	0.696	0.00195706	0.0366691
ENSMUSG00000030431	Tmem238	43.15	1.7411	0.8	0.00196653	0.0366691
ENSMUSG00000089810	Gm16536	224.22	0.696889	-0.521	0.00195767	0.0366691
ENSMUSG00000096929	A330023F24Rik	965.75	0.626767	-0.674	0.00196636	0.0366691
ENSMUSG00000020817	Rabep1	2067.37	0.745872	-0.423	0.00197977	0.0367583
ENSMUSG00000032376	Usp3	988.19	0.757333	-0.401	0.00197607	0.0367583
ENSMUSG00000036957	Lrfn3	232.31	1.73869	0.798	0.00197825	0.0367583
ENSMUSG00000004530	Coro1c	881.84	1.38799	0.473	0.00198997	0.0368388
ENSMUSG00000038298	Pdzk1	2840.64	1.36888	0.453	0.00199258	0.0368388
ENSMUSG00000039765	Cc2d2a	203.06	1.66324	0.734	0.00198739	0.0368388
ENSMUSG00000005103	Wdr1	1874.44	1.30677	0.386	0.00202028	0.0370357
ENSMUSG00000021902	Phf7	250.4	0.705638	-0.503	0.00201887	0.0370357
ENSMUSG00000032078	Zpr1	1622.89	0.698823	-0.517	0.00201841	0.0370357
ENSMUSG00000038473	Nos1ap	52.05	1.90132	0.927	0.00201346	0.0370357
ENSMUSG00000051506	Wdfy4	211.73	1.53581	0.619	0.00201891	0.0370357
ENSMUSG00000098905	Zfp953	222.36	0.686818	-0.542	0.00200728	0.0370357
ENSMUSG00000019261	Map1s	76.21	1.85061	0.888	0.00202561	0.0370813
ENSMUSG00000009566	Fpgs	4876.82	1.38127	0.466	0.00203264	0.0371576
ENSMUSG00000019158	Tmem160	65.58	1.87774	0.909	0.00204299	0.0372424
ENSMUSG00000036860	Mrpl55	304.9	1.54864	0.631	0.00204192	0.0372424
ENSMUSG00000004937	Sgta	1304.49	1.47939	0.565	0.00205825	0.0373773
ENSMUSG00000038534	Osbpl7	103.51	1.65634	0.728	0.00205538	0.0373773
ENSMUSG00000050619	Zscan29	735.93	0.765248	-0.386	0.00205899	0.0373773
ENSMUSG00000018770	Atp5g3	4161.62	1.40542	0.491	0.00206757	0.0374809
ENSMUSG00000015354	Pcolce2	73.43	1.62902	0.704	0.00207692	0.0375458
ENSMUSG00000018425	Dhx40	1346.18	0.761544	-0.393	0.00207598	0.0375458
ENSMUSG00000008167	Fbxw9	356.85	1.55725	0.639	0.00208914	0.0376761
ENSMUSG00000034312	Iqsec1	1093.7	1.43794	0.524	0.0020899	0.0376761
ENSMUSG00000029381	Shroom3	256	1.60103	0.679	0.00209461	0.0377088
ENSMUSG00000028919	Arhgef19	1715.01	1.54007	0.623	0.00211762	0.0379657
ENSMUSG00000032103	Pus3	262.85	0.722465	-0.469	0.00211592	0.0379657
ENSMUSG00000069206	Zfp874a	1190.62	0.739181	-0.436	0.00211468	0.0379657
ENSMUSG00000039345	Mettl22	143.09	1.56808	0.649	0.00212382	0.0380246
ENSMUSG00000015501	Hivep2	520.44	0.692075	-0.531	0.00212879	0.0380613
ENSMUSG00000060862	Zbtb40	371.96	0.566049	-0.821	0.00213227	0.0380713
ENSMUSG00000025204	Ndufb8	1434.02	1.428	0.514	0.0021377	0.0380761
ENSMUSG00000028670	Lypla2	894.15	1.6144	0.691	0.00213839	0.0380761
ENSMUSG00000035585	Tsen34	386.4	1.45498	0.541	0.00216005	0.0381492
ENSMUSG00000042293	Gm5617	60.18	2.05053	1.036	0.00215832	0.0381492
ENSMUSG00000046311	Zfp62	995.7	0.752623	-0.41	0.00215719	0.0381492
ENSMUSG00000046574	Prr12	285.14	1.76908	0.823	0.00215453	0.0381492
ENSMUSG00000050122	Vwa3b	77.06	0.548666	-0.866	0.00215791	0.0381492
ENSMUSG00000066042	Med18	107.32	0.673617	-0.57	0.00214931	0.0381492
ENSMUSG00000030096	Slc6a6	4856.4	1.37173	0.456	0.00216958	0.0382656
ENSMUSG00000012017	Scarf2	43.6	1.74352	0.802	0.00217594	0.038326
ENSMUSG00000047810	Ccdc88b	69.42	1.78015	0.832	0.00218293	0.0383972
ENSMUSG00000015597	Zfp318	1487.25	0.753145	-0.409	0.00219232	0.0385104
ENSMUSG00000019986	Ahi1	66.92	0.61132	-0.71	0.00221692	0.0388901
ENSMUSG00000073236	2500004C02Rik	49.36	0.591316	-0.758	0.00222811	0.0390338
ENSMUSG00000038034	Igsf8	101.93	1.94801	0.962	0.00223156	0.0390418
ENSMUSG00000019738	Polr2i	430.06	1.47427	0.56	0.00223736	0.0390562
ENSMUSG00000031644	Nek1	497.97	0.757333	-0.401	0.00223838	0.0390562
ENSMUSG00000039865	Slc44a3	161.84	1.65749	0.729	0.00224154	0.0390592
ENSMUSG00000024338	Psmb8	387.53	1.47121	0.557	0.0022634	0.0390743
ENSMUSG00000028525	Pde4b	900.66	1.70645	0.771	0.00225851	0.0390743
ENSMUSG00000033938	Ndufb7	890.39	1.79005	0.84	0.00225703	0.0390743
ENSMUSG00000037656	Slc20a2	1803.49	1.33793	0.42	0.00226067	0.0390743
ENSMUSG00000039910	Cited2	260.34	1.51572	0.6	0.0022521	0.0390743
ENSMUSG00000041915	Ammecr1l	2767.16	0.761017	-0.394	0.00225138	0.0390743
ENSMUSG00000051721	Wdcp	436.41	0.707597	-0.499	0.00225403	0.0390743
ENSMUSG00000011837	Snapc2	123.71	1.59438	0.673	0.00228117	0.0392689
ENSMUSG00000025958	Creb1	1085.51	0.734584	-0.445	0.00228371	0.0392689
ENSMUSG00000055817	Mta3	444.35	1.44293	0.529	0.00227977	0.0392689
ENSMUSG00000015451	C4a	126.18	1.54649	0.629	0.00229218	0.0393627
ENSMUSG00000040855	Reps2	1542.43	0.755236	-0.405	0.00232359	0.0398496
ENSMUSG00000036073	Galt	1077.09	1.42208	0.508	0.00234312	0.0401318
ENSMUSG00000005949	Ctns	745.02	0.756284	-0.403	0.00235473	0.0402248
ENSMUSG00000032041	Tirap	1242.35	0.771105	-0.375	0.00235237	0.0402248
ENSMUSG00000034926	Dhcr24	20363.4	1.47019	0.556	0.00236755	0.0403381
ENSMUSG00000038291	Snx25	436.55	0.731536	-0.451	0.00236481	0.0403381
ENSMUSG00000042632	Pla2g6	1079.57	1.58447	0.664	0.00238801	0.0406335
ENSMUSG00000029405	G3bp2	3567.27	1.32409	0.405	0.0023928	0.040662
ENSMUSG00000037709	Fam13a	1319.65	0.587231	-0.768	0.00240266	0.0407764
ENSMUSG00000021493	Pdlim7	98.74	1.55294	0.635	0.00241039	0.0408543
ENSMUSG00000037278	Tmem97	1248.61	1.32961	0.411	0.00241589	0.0408944
ENSMUSG00000026502	Desi2	1577.43	0.741747	-0.431	0.00242818	0.0410492
ENSMUSG00000025508	Rplp2	1205.96	1.89212	0.92	0.0024399	0.0410874
ENSMUSG00000028671	Gale	309.82	2.17648	1.122	0.00243898	0.0410874
ENSMUSG00000107369	Gstm2-ps1	423.33	1.6077	0.685	0.00243518	0.0410874
ENSMUSG00000037907	Ankrd13b	64.88	1.63921	0.713	0.00245107	0.0412223
ENSMUSG00000022216	Psme1	1377.29	1.45801	0.544	0.00247148	0.041512
ENSMUSG00000019947	Arid5b	2841.12	0.648869	-0.624	0.00248182	0.0415314
ENSMUSG00000022604	Cep97	373.27	0.65022	-0.621	0.00247644	0.0415314
ENSMUSG00000025511	Tspan4	563.9	1.47019	0.556	0.0024822	0.0415314
ENSMUSG00000024812	Tjp2	818.35	1.35285	0.436	0.00250147	0.0417467
ENSMUSG00000028062	Lamtor2	1123.48	1.51152	0.596	0.00249979	0.0417467
ENSMUSG00000016664	Pacsin2	1732.66	1.28788	0.365	0.00251078	0.0418485
ENSMUSG00000027944	Hax1	2295.2	0.795536	-0.33	0.00251703	0.0418501
ENSMUSG00000032392	Parp16	872.16	0.649319	-0.623	0.0025173	0.0418501
ENSMUSG00000038936	Sccpdh	75.05	1.6888	0.756	0.00252232	0.0418801
ENSMUSG00000068391	Chrac1	231.7	1.44393	0.53	0.00252891	0.0419361
ENSMUSG00000038784	Cnot4	594.97	0.743807	-0.427	0.0025379	0.0420318
ENSMUSG00000087178	A230056P14Rik	43.35	0.539614	-0.89	0.00254388	0.0420774
ENSMUSG00000027993	Trim2	2179.28	1.3765	0.461	0.00256756	0.0421481
ENSMUSG00000028771	Ptpn12	1209.63	0.774319	-0.369	0.00256199	0.0421481
ENSMUSG00000037017	Zscan21	931.89	0.779705	-0.359	0.00255478	0.0421481
ENSMUSG00000045672	Col27a1	405.33	1.81504	0.86	0.00256257	0.0421481
ENSMUSG00000109179	Gm35339	162.82	0.593368	-0.753	0.00256435	0.0421481
ENSMUSG00000115868	Gm2999	108.97	0.655197	-0.61	0.00256217	0.0421481
ENSMUSG00000001313	Rnd2	178.08	1.65405	0.726	0.00259832	0.0421749
ENSMUSG00000020257	Wdr82	2197.35	0.755236	-0.405	0.00259461	0.0421749
ENSMUSG00000021273	Fdft1	3457.61	1.73508	0.795	0.00259823	0.0421749
ENSMUSG00000024965	Fermt3	191.78	1.53794	0.621	0.00258866	0.0421749
ENSMUSG00000030660	Pik3c2a	2387.06	0.735094	-0.444	0.00258367	0.0421749
ENSMUSG00000034560	Washc4	1356.04	0.730016	-0.454	0.00258965	0.0421749
ENSMUSG00000035673	Sbno2	868.77	1.47427	0.56	0.0025817	0.0421749
ENSMUSG00000040123	Zmym5	1861.74	0.747425	-0.42	0.00259568	0.0421749
ENSMUSG00000095362	Gm14325	401.5	0.705149	-0.504	0.00257685	0.0421749
ENSMUSG00000020429	Igfbp1	16629.4	0.269247	-1.893	0.00261294	0.042307
ENSMUSG00000021264	Yy1	2358.87	0.782954	-0.353	0.00261085	0.042307
ENSMUSG00000026526	Fh1	5205.15	0.651574	-0.618	0.00262159	0.0423931
ENSMUSG00000065952	Rps23rg1	64.42	3.99446	1.998	0.00262477	0.0423931
ENSMUSG00000061536	Sec22c	531.84	1.43893	0.525	0.002631	0.0424412
ENSMUSG00000003072	Atp5d	2018.36	1.57352	0.654	0.00265041	0.0425442
ENSMUSG00000020530	Ggnbp2	3082.78	0.741747	-0.431	0.00264843	0.0425442
ENSMUSG00000043131	Mob1a	2183.08	0.756284	-0.403	0.00265045	0.0425442
ENSMUSG00000058799	Nap1l1	2645.31	0.748461	-0.418	0.00264261	0.0425442
ENSMUSG00000086010	Gm15318	252.22	1.69937	0.765	0.00265931	0.042634
ENSMUSG00000057054	Inca1	974.86	1.40444	0.49	0.00267187	0.0427827
ENSMUSG00000017677	Wsb1	2067.68	0.590906	-0.759	0.00267712	0.042806
ENSMUSG00000076432	Ywhaq	1217.72	0.762072	-0.392	0.00267989	0.042806
ENSMUSG00000026544	Dusp23	191.73	1.43098	0.517	0.0027065	0.0431781
ENSMUSG00000027947	Il6ra	3562.31	0.622869	-0.683	0.00273099	0.0435156
ENSMUSG00000031596	Slc7a2	27372	0.495515	-1.013	0.00273718	0.0435609
ENSMUSG00000084128	Esrp2	2475.55	1.29235	0.37	0.00274442	0.0436229
ENSMUSG00000037795	N4bp2	1515.3	0.766841	-0.383	0.00274891	0.043641
ENSMUSG00000008730	Hipk1	4133.34	0.759436	-0.397	0.00276677	0.0437117
ENSMUSG00000037204	Atg101	449.34	1.63807	0.712	0.00275789	0.0437117
ENSMUSG00000048878	Hexim1	703.52	1.49071	0.576	0.00276592	0.0437117
ENSMUSG00000059326	Csf2ra	59.44	1.78633	0.837	0.00276298	0.0437117
ENSMUSG00000023348	Trip6	315.71	1.59549	0.674	0.00277577	0.0437597
ENSMUSG00000024725	Ostf1	709.02	1.31494	0.395	0.00277698	0.0437597
ENSMUSG00000063382	Bcl9l	1651.16	1.67249	0.742	0.00277989	0.0437597
ENSMUSG00000041974	Spidr	247.46	0.714992	-0.484	0.00278333	0.043761
ENSMUSG00000008226	Scrn3	2785.76	0.764188	-0.388	0.00280049	0.0439778
ENSMUSG00000023947	Nfkbie	71.11	1.57135	0.652	0.00281293	0.0440669
ENSMUSG00000036430	Tbcc	83.51	1.87774	0.909	0.00281248	0.0440669
ENSMUSG00000036019	Tmtc2	788.56	0.670356	-0.577	0.00282612	0.044157
ENSMUSG00000097042	Gm17491	361.94	0.701736	-0.511	0.00282884	0.044157
ENSMUSG00000103735	Gm38317	35.19	1.77031	0.824	0.00282715	0.044157
ENSMUSG00000066232	Ipo7	5948.53	0.737135	-0.44	0.00283767	0.0442418
ENSMUSG00000051705	Senp8	102.12	0.65293	-0.615	0.00284185	0.0442541
ENSMUSG00000040688	Tbl3	569.13	1.499	0.584	0.00286003	0.044484
ENSMUSG00000022587	Ly6e	7569.5	1.53901	0.622	0.00286399	0.0444925
ENSMUSG00000021994	Wnt5a	136.3	1.88426	0.914	0.00287521	0.0445133
ENSMUSG00000039637	Coro7	613.06	1.43296	0.519	0.00287557	0.0445133
ENSMUSG00000062075	Lmnb2	187.91	1.67597	0.745	0.00287485	0.0445133
ENSMUSG00000017756	Slc12a7	2616.91	1.31403	0.394	0.00290186	0.0446252
ENSMUSG00000020463	Ppp4r3b	1763.4	0.745872	-0.423	0.00290677	0.0446252
ENSMUSG00000020818	Mfsd11	443.25	0.7495	-0.416	0.00290651	0.0446252
ENSMUSG00000031661	Nkd1	146.85	1.59881	0.677	0.00289008	0.0446252
ENSMUSG00000031887	Tradd	193.18	1.49796	0.583	0.00289312	0.0446252
ENSMUSG00000039183	Nubp2	543.39	1.43594	0.522	0.00290196	0.0446252
ENSMUSG00000114828	AI463229	183.08	0.685391	-0.545	0.00289911	0.0446252
ENSMUSG00000022070	Bora	41.34	1.81252	0.858	0.0029153	0.0447036
ENSMUSG00000072572	Slc39a2	87.23	0.498961	-1.003	0.00292753	0.0448383
ENSMUSG00000026743	Mllt10	1094.22	0.784584	-0.35	0.00296587	0.0453722
ENSMUSG00000045767	B230219D22Rik	1911.71	0.767905	-0.381	0.00296985	0.0453798
ENSMUSG00000024660	Incenp	77.07	1.66786	0.738	0.00298556	0.0454794
ENSMUSG00000037103	Dcaf15	119.5	1.65061	0.723	0.00298459	0.0454794
ENSMUSG00000079164	Tlr5	467.29	1.57462	0.655	0.00298683	0.0454794
ENSMUSG00000073437	D330041H03Rik	111.09	0.560972	-0.834	0.00299493	0.0455495
ENSMUSG00000030588	Yif1b	267.23	1.70764	0.772	0.00300411	0.0455827
ENSMUSG00000086877	A230072C01Rik	138.4	0.624598	-0.679	0.00300267	0.0455827
ENSMUSG00000026663	Atf6	3782.17	0.779165	-0.36	0.0030202	0.0457736
ENSMUSG00000048772	Tmem53	489.01	1.50108	0.586	0.00302374	0.0457741
ENSMUSG00000020863	Luc7l3	2261.61	0.746907	-0.421	0.00303993	0.0459657
ENSMUSG00000035697	Arhgap45	286.67	1.55401	0.636	0.00304674	0.0459842
ENSMUSG00000047492	Inhbe	2381.42	2.0195	1.014	0.00304821	0.0459842
ENSMUSG00000026349	Ccnt2	1977.98	0.768438	-0.38	0.00305233	0.0459931
ENSMUSG00000024664	Fads3	96.88	1.53901	0.622	0.00307869	0.0463367
ENSMUSG00000025464	Paox	1524.51	0.737646	-0.439	0.00309512	0.0464233
ENSMUSG00000031161	Hdac6	762.42	1.29594	0.374	0.00309402	0.0464233
ENSMUSG00000033257	Ttll4	1369.65	0.739181	-0.436	0.0030899	0.0464233
ENSMUSG00000002833	Hdgfl2	723.68	1.457	0.543	0.00312642	0.0464845
ENSMUSG00000021750	Fam107a	33.02	0.337042	-1.569	0.00313843	0.0464845
ENSMUSG00000026342	Slc35f5	1513.74	0.782954	-0.353	0.00311408	0.0464845
ENSMUSG00000026749	Nek6	1395.86	1.33515	0.417	0.00313145	0.0464845
ENSMUSG00000031271	Serpina7	952.18	2.08638	1.061	0.00312468	0.0464845
ENSMUSG00000034163	Zfc3h1	1658.11	0.732043	-0.45	0.00313484	0.0464845
ENSMUSG00000036390	Gadd45a	65.57	2.54383	1.347	0.00313538	0.0464845
ENSMUSG00000040127	Sdr9c7	1391.23	0.641713	-0.64	0.00310882	0.0464845
ENSMUSG00000049988	Lrrc25	93.07	1.68413	0.752	0.00311846	0.0464845
ENSMUSG00000068220	Lgals1	279.26	1.64604	0.719	0.00311881	0.0464845
ENSMUSG00000087579	Hectd2os	2330.15	1.92786	0.947	0.00313595	0.0464845
ENSMUSG00000024241	Sos1	1856.95	0.779705	-0.359	0.0031642	0.0467902
ENSMUSG00000025555	Farp1	716.19	1.40639	0.492	0.00316625	0.0467902
ENSMUSG00000078689	Mup6	26.9	2.6226	1.391	0.00317862	0.0469197
ENSMUSG00000000804	Usp32	1512.55	0.756284	-0.403	0.00318936	0.0470251
ENSMUSG00000020431	Adcy1	328.51	0.357496	-1.484	0.0031954	0.0470501
ENSMUSG00000048249	Crebrf	1135.58	0.56331	-0.828	0.00319828	0.0470501
ENSMUSG00000022629	Kif21a	3315.41	0.735094	-0.444	0.00320801	0.0470869
ENSMUSG00000062169	Cnih4	444.23	0.760489	-0.395	0.00320487	0.0470869
ENSMUSG00000025171	Ubtd1	84.94	1.71713	0.78	0.00321821	0.0471686
ENSMUSG00000026150	Mff	871.19	0.765248	-0.386	0.00322295	0.0471686
ENSMUSG00000038546	Ranbp9	1405.04	0.758384	-0.399	0.00322443	0.0471686
ENSMUSG00000028145	Them4	641.31	0.739181	-0.436	0.00325732	0.0475964
ENSMUSG00000031604	Msmo1	4723.21	1.72309	0.785	0.0032674	0.0476693
ENSMUSG00000042510	AA986860	140.48	0.467812	-1.096	0.00326963	0.0476693
ENSMUSG00000035824	Tk2	591.52	1.32409	0.405	0.0032845	0.0478326
ENSMUSG00000025314	Ptprj	3450.1	0.720964	-0.472	0.00330476	0.0480739
ENSMUSG00000086784	Isoc2a	3569.45	1.50316	0.588	0.00330927	0.0480859
ENSMUSG00000020523	Fam114a2	1820.67	0.789494	-0.341	0.00331844	0.0481655
ENSMUSG00000026113	Inpp4a	952.69	0.714002	-0.486	0.00333164	0.048199
ENSMUSG00000039081	Zfp503	55.48	1.6783	0.747	0.00332478	0.048199
ENSMUSG00000089911	Mfsd14a	1028.56	0.776469	-0.365	0.00333185	0.048199
ENSMUSG00000014470	Rnf166	205.44	1.48555	0.571	0.00333755	0.0482279
ENSMUSG00000046312	Myorg	1289.85	1.42011	0.506	0.00334276	0.0482497
ENSMUSG00000058921	Slc10a5	2730.2	0.705638	-0.503	0.00334983	0.0482983
ENSMUSG00000050714	Zbtb26	358.91	0.690159	-0.535	0.00335451	0.0483124
ENSMUSG00000071350	Setdb2	932.16	0.330106	-1.599	0.00336009	0.0483393
ENSMUSG00000020167	Tcf3	266.59	1.66786	0.738	0.00336529	0.0483607
ENSMUSG00000067928	Zfp760	318.14	0.675019	-0.567	0.00338258	0.0485557
ENSMUSG00000060771	Tsga10	94.7	0.592546	-0.755	0.00338886	0.0485923
ENSMUSG00000027088	Phospho2	677.99	0.68302	-0.55	0.00341713	0.0488364
ENSMUSG00000042328	Hps4	371.49	0.665265	-0.588	0.00341631	0.0488364
ENSMUSG00000042745	Id1	110.27	1.97383	0.981	0.00341184	0.0488364
ENSMUSG00000020441	2310033P09Rik	182.4	1.41323	0.499	0.0034315	0.048881
ENSMUSG00000025862	Stag2	3402.94	0.762601	-0.391	0.00342668	0.048881
ENSMUSG00000061046	Haghl	94.58	1.81756	0.862	0.00343095	0.048881
ENSMUSG00000035247	Hectd1	11914.4	0.72951	-0.455	0.0034375	0.0489131
ENSMUSG00000022765	Snap29	1282.4	0.753667	-0.408	0.0034428	0.0489351
ENSMUSG00000002395	Use1	805.52	1.44894	0.535	0.00345916	0.0489895
ENSMUSG00000023939	Mrpl14	422.72	1.60547	0.683	0.00346542	0.0489895
ENSMUSG00000035027	Map2k2	1009.04	1.53156	0.615	0.0034643	0.0489895
ENSMUSG00000039501	Znfx1	2298.35	1.31221	0.392	0.00346095	0.0489895
ENSMUSG00000040562	Gstm2	2438.48	1.48968	0.575	0.00345801	0.0489895
ENSMUSG00000002658	Gtf2f1	687.96	1.39474	0.48	0.00349036	0.0492352
ENSMUSG00000004100	Ppan	252.8	1.65864	0.73	0.00348777	0.0492352
ENSMUSG00000015943	Bola1	75.05	1.97931	0.985	0.00350327	0.0493007
ENSMUSG00000031278	Acsl4	3563.37	0.717475	-0.479	0.00350635	0.0493007
ENSMUSG00000034917	Tjp3	564.17	1.82766	0.87	0.00350492	0.0493007
ENSMUSG00000027404	Snrpb	805	1.56808	0.649	0.00351397	0.0493015
ENSMUSG00000087445	Gm14286	35.35	1.90792	0.932	0.00351137	0.0493015
ENSMUSG00000019338	Zfp687	502.49	1.38319	0.468	0.00353492	0.0494358
ENSMUSG00000032012	Nectin1	2701.69	1.55401	0.636	0.0035326	0.0494358
ENSMUSG00000056579	Tug1	2338.71	0.745355	-0.424	0.00353471	0.0494358
ENSMUSG00000024592	C330018D20Rik	539.99	0.737135	-0.44	0.00355184	0.0494601
ENSMUSG00000028464	Tpm2	100.6	1.72429	0.786	0.00354905	0.0494601
ENSMUSG00000029710	Ephb4	801.04	1.35849	0.442	0.00354953	0.0494601
ENSMUSG00000110317	Gm45250	144.54	0.697372	-0.52	0.00354921	0.0494601
ENSMUSG00000055782	Abcd2	3293.88	1.457	0.543	0.00355978	0.0495177
ENSMUSG00000002996	Hbp1	3824.16	0.759436	-0.397	0.00357256	0.0495772
ENSMUSG00000035578	Iqcg	49.69	1.77892	0.831	0.00357546	0.0495772
ENSMUSG00000075590	Nrbp2	1991.7	0.741234	-0.432	0.00357005	0.0495772
ENSMUSG00000073079	Srp54a	137.34	2.02792	1.02	0.00358859	0.0497063
ENSMUSG00000003346	Abhd17a	221.65	1.8025	0.85	0.00360479	0.0498269
ENSMUSG00000024737	Slc15a3	744.87	1.46612	0.552	0.00362023	0.0498269
ENSMUSG00000029263	Pigg	702.95	0.780786	-0.357	0.00361231	0.0498269
ENSMUSG00000044252	Osbpl1a	4311.01	0.757858	-0.4	0.00360964	0.0498269
ENSMUSG00000107066	Gm4482	47.13	1.66209	0.733	0.00361948	0.0498269
ENSMUSG00000001844	Zdhhc4	321.41	1.39862	0.484	0.00362817	0.04987
ENSMUSG00000046814	Gchfr	2084.65	1.42998	0.516	0.00363484	0.04987
ENSMUSG00000062115	Rai1	372.21	1.56266	0.644	0.0036333	0.04987
ENSMUSG00000040048	Ndufb10	1611.39	1.3765	0.461	0.00365754	0.0501286
ENSMUSG00000024038	Ndufv3	1679.53	1.36226	0.446	0.00366902	0.0502253
ENSMUSG00000055733	Nap1l3	42.91	0.559031	-0.839	0.00367229	0.0502253
ENSMUSG00000029920	Smarcad1	777.09	0.752623	-0.41	0.00368553	0.0502461
ENSMUSG00000032869	Psmf1	841.57	1.33053	0.412	0.00368924	0.0502461
ENSMUSG00000039879	Heca	2564.32	0.744839	-0.425	0.003685	0.0502461
ENSMUSG00000042462	Dctpp1	273.82	1.56808	0.649	0.00368682	0.0502461
ENSMUSG00000026272	Agxt	9553.9	1.45902	0.545	0.00369849	0.0503195
ENSMUSG00000073680	Tmem88b	104.9	0.624598	-0.679	0.00370417	0.0503443
ENSMUSG00000042380	Smim12	365.56	1.40444	0.49	0.00371665	0.0504087
ENSMUSG00000045659	Plekha7	215.96	1.50525	0.59	0.00371331	0.0504087
ENSMUSG00000003345	Csnk1g2	947.87	1.54971	0.632	0.00374478	0.0504148
ENSMUSG00000020689	Itgb3	702.73	0.616426	-0.698	0.00372541	0.0504148
ENSMUSG00000020910	Adprm	618.11	0.75419	-0.407	0.00374031	0.0504148
ENSMUSG00000024013	Fgd2	104.88	1.7219	0.784	0.00374804	0.0504148
ENSMUSG00000053985	Zfp14	65.86	0.65884	-0.602	0.00372743	0.0504148
ENSMUSG00000058833	Rex1bd	157.28	1.66555	0.736	0.00373388	0.0504148
ENSMUSG00000089943	Ugt1a5	3201.79	1.47939	0.565	0.00373381	0.0504148
ENSMUSG00000097222	Gata6os	190.08	0.711532	-0.491	0.00374127	0.0504148
ENSMUSG00000003518	Dusp3	3429.88	0.759962	-0.396	0.0037562	0.0504493
ENSMUSG00000037936	Scarb1	4238.17	1.28254	0.359	0.00375922	0.0504493
ENSMUSG00000039065	Atpsckmt	838.1	0.767373	-0.382	0.00376221	0.0504493
ENSMUSG00000020580	Rock2	1259.04	0.741747	-0.431	0.00379386	0.0507378
ENSMUSG00000024442	Dele1	949.58	1.28432	0.361	0.0037993	0.0507378
ENSMUSG00000034437	Gm9761	53.42	1.78509	0.836	0.00379778	0.0507378
ENSMUSG00000060224	Pyroxd2	428.61	1.49071	0.576	0.00379229	0.0507378
ENSMUSG00000040712	Camta2	957.88	1.40347	0.489	0.00380527	0.0507654
ENSMUSG00000030533	Unc45a	443.23	1.42603	0.512	0.00382935	0.0510346
ENSMUSG00000109841	E330011O21Rik	60.4	1.84038	0.88	0.00386059	0.0513984
ENSMUSG00000035203	Epn1	2111.8	1.36699	0.451	0.00387271	0.0514545
ENSMUSG00000040429	Mterf1a	78.91	0.643049	-0.637	0.00387149	0.0514545
ENSMUSG00000020859	Spag9	4288.52	0.770571	-0.376	0.00388437	0.051557
ENSMUSG00000029599	Ddx54	716.22	1.5252	0.609	0.00389438	0.0516295
ENSMUSG00000110659	Gm45727	34.76	2.25793	1.175	0.00389776	0.0516295
ENSMUSG00000004609	Cd33	171.28	0.626767	-0.674	0.00390642	0.0516916
ENSMUSG00000020962	Gtf2a1	1785.47	0.76313	-0.39	0.00391928	0.051807
ENSMUSG00000028398	Dmac1	278.31	1.54971	0.632	0.00392309	0.051807
ENSMUSG00000107997	Gm44243	86.1	0.506277	-0.982	0.00393641	0.0519303
ENSMUSG00000072770	Acrbp	97.51	0.618995	-0.692	0.0039625	0.0522217
ENSMUSG00000016253	Nelfcd	974	1.35943	0.443	0.00397789	0.0522809
ENSMUSG00000022426	Josd1	2275.67	0.778085	-0.362	0.00398393	0.0522809
ENSMUSG00000026343	Gpr39	266.32	1.47325	0.559	0.00399106	0.0522809
ENSMUSG00000035890	Rnf126	202.44	1.64035	0.714	0.00398833	0.0522809
ENSMUSG00000062901	Klhl24	4074.8	0.578745	-0.789	0.00398639	0.0522809
ENSMUSG00000118631	Gm53019	268.11	2.23612	1.161	0.00397519	0.0522809
ENSMUSG00000001665	Gstt3	986.97	1.54542	0.628	0.00401435	0.0523754
ENSMUSG00000021280	Exoc3l4	59.74	1.69114	0.758	0.00401013	0.0523754
ENSMUSG00000025185	Loxl4	508.32	2.21914	1.15	0.00401346	0.0523754
ENSMUSG00000108825	Gm45838	455.56	0.684442	-0.547	0.00401065	0.0523754
ENSMUSG00000000743	Chmp1a	1329.13	1.34257	0.425	0.00401886	0.0523818
ENSMUSG00000024283	Wac	1928.78	0.774319	-0.369	0.00404354	0.0526008
ENSMUSG00000034892	Rps29	2926.64	1.71119	0.775	0.00404687	0.0526008
ENSMUSG00000039853	Trim14	586.22	1.40737	0.493	0.00404777	0.0526008
ENSMUSG00000049892	Rasd1	36.53	0.426613	-1.229	0.00407007	0.0527854
ENSMUSG00000058240	Cryzl1	660.38	0.784584	-0.35	0.00406901	0.0527854
ENSMUSG00000020620	Abca8b	4443.52	0.706617	-0.501	0.00409514	0.0530051
ENSMUSG00000022507	1810013L24Rik	1279.61	0.765779	-0.385	0.00409229	0.0530051
ENSMUSG00000058706	0610030E20Rik	2107.94	0.754713	-0.406	0.00410077	0.0530252
ENSMUSG00000036114	Rpp25l	275.34	1.57571	0.656	0.00413794	0.0534528
ENSMUSG00000016984	Etaa1	173.7	0.680185	-0.556	0.00414266	0.0534608
ENSMUSG00000010651	Acaa1b	18417.7	1.75443	0.811	0.00416493	0.0536521
ENSMUSG00000037876	Jmjd1c	2267.6	0.77164	-0.374	0.00416571	0.0536521
ENSMUSG00000032171	Pin1	234.25	1.48968	0.575	0.00417527	0.0537221
ENSMUSG00000009470	Tnpo1	4282.56	0.761017	-0.394	0.00418824	0.0538358
ENSMUSG00000041293	Adgrf1	463.73	0.528509	-0.92	0.00419716	0.0538973
ENSMUSG00000052299	Ltn1	1856.61	0.790589	-0.339	0.00421105	0.0540225
ENSMUSG00000044244	Il20rb	51.15	1.92385	0.944	0.00424157	0.0543604
ENSMUSG00000026638	Irf6	1864.77	0.725476	-0.463	0.00425695	0.0544505
ENSMUSG00000106918	Mrpl33	356.72	0.738669	-0.437	0.00425617	0.0544505
ENSMUSG00000018042	Cyb5r3	8433.24	1.41519	0.501	0.00427302	0.054549
ENSMUSG00000032812	Arap1	1939.48	1.3566	0.44	0.00426955	0.054549
ENSMUSG00000021770	Samd8	1946.09	0.73255	-0.449	0.00429296	0.0546964
ENSMUSG00000067235	H2-Q10	23300.4	1.40932	0.495	0.00428892	0.0546964
ENSMUSG00000005125	Ndrg1	1686.21	1.47223	0.558	0.00430185	0.0547562
ENSMUSG00000014164	Klhl3	621.75	0.730522	-0.453	0.00432634	0.0548064
ENSMUSG00000033068	Entpd6	218.79	1.33886	0.421	0.00432181	0.0548064
ENSMUSG00000040918	Slc19a2	3872.88	0.691116	-0.533	0.0043186	0.0548064
ENSMUSG00000072964	Bhlhb9	259.65	1.47939	0.565	0.0043254	0.0548064
ENSMUSG00000078861	Zfp931	186.97	0.696406	-0.522	0.00432682	0.0548064
ENSMUSG00000103901	Gm37499	34.37	0.574747	-0.799	0.00433664	0.0548774
ENSMUSG00000026048	Ercc5	739.24	0.761017	-0.394	0.00435801	0.0550944
ENSMUSG00000020877	Scrn2	534.53	1.65979	0.731	0.00437832	0.0552975
ENSMUSG00000070923	Klhl9	2362.22	0.750019	-0.415	0.004395	0.0554544
ENSMUSG00000037447	Arid5a	80.37	1.87254	0.905	0.00440173	0.0554857
ENSMUSG00000014177	Tvp23b	671.58	0.777007	-0.364	0.00443853	0.0556405
ENSMUSG00000024742	Fen1	79.02	1.72668	0.788	0.00443234	0.0556405
ENSMUSG00000027984	Hadh	8664.95	1.37173	0.456	0.0044362	0.0556405
ENSMUSG00000029863	Casp2	357.39	0.744839	-0.425	0.00442417	0.0556405
ENSMUSG00000030629	Zfand6	3009.52	0.774856	-0.368	0.00443093	0.0556405
ENSMUSG00000041143	Tmco4	389.68	1.43893	0.525	0.0044439	0.0556405
ENSMUSG00000097194	9330175E14Rik	116.14	0.573156	-0.803	0.00444379	0.0556405
ENSMUSG00000002265	Peg3	2246.21	0.617281	-0.696	0.00446842	0.0558053
ENSMUSG00000024811	Tnks2	2393.54	0.768438	-0.38	0.00447419	0.0558053
ENSMUSG00000025220	Oga	3045.06	0.783497	-0.352	0.00447314	0.0558053
ENSMUSG00000062762	Ei24	12493.5	0.732043	-0.45	0.00447023	0.0558053
ENSMUSG00000076617	Ighm	172.93	1.5252	0.609	0.00448811	0.0559254
ENSMUSG00000052798	Nup107	186.19	1.37459	0.459	0.00449394	0.0559446
ENSMUSG00000055240	Zfp101	401.86	0.712519	-0.489	0.00454188	0.0564379
ENSMUSG00000111666	Gm30849	34.54	0.521233	-0.94	0.00454222	0.0564379
ENSMUSG00000015656	Hspa8	70735.9	0.567621	-0.817	0.00455276	0.0565149
ENSMUSG00000021182	Ccdc88c	83.81	1.75321	0.81	0.00456985	0.0566233
ENSMUSG00000028581	Laptm5	705.61	1.40347	0.489	0.00457018	0.0566233
ENSMUSG00000025151	Maged1	2988.84	1.30495	0.384	0.00459723	0.0568423
ENSMUSG00000027646	Src	90.17	1.62789	0.703	0.00460141	0.0568423
ENSMUSG00000052133	Sema5b	37.03	2.08782	1.062	0.00459747	0.0568423
ENSMUSG00000107881	Gm44250	4783.53	0.745355	-0.424	0.0046053	0.0568423
ENSMUSG00000028848	Gpn2	118.81	1.41912	0.505	0.00462427	0.0570225
ENSMUSG00000023938	Aars2	392.11	1.428	0.514	0.0046299	0.057038
ENSMUSG00000061111	Mcrip1	248.87	1.47631	0.562	0.00463894	0.057058
ENSMUSG00000090266	Mettl23	334.29	0.747943	-0.419	0.00464028	0.057058
ENSMUSG00000038007	Acer2	1110.81	0.61005	-0.713	0.00465637	0.0572018
ENSMUSG00000020190	Mknk2	2972.32	0.586824	-0.769	0.00467164	0.0572276
ENSMUSG00000030091	Nup210	833.84	1.48761	0.573	0.00466314	0.0572276
ENSMUSG00000071335	Mfsd4b3-ps	589.25	0.757858	-0.4	0.0046687	0.0572276
ENSMUSG00000063362	Alg11	1645.77	0.740207	-0.434	0.00468376	0.0573222
ENSMUSG00000070729	Gm12966	407.77	1.54328	0.626	0.00468962	0.0573401
ENSMUSG00000020153	Ndufs7	451.06	1.61664	0.693	0.00472171	0.0576783
ENSMUSG00000020163	Uqcr11	1307.37	1.88688	0.916	0.00475282	0.0579852
ENSMUSG00000025423	Pias2	1262.22	0.789494	-0.341	0.00475573	0.0579852
ENSMUSG00000028248	Pnisr	3189.92	0.785128	-0.349	0.00476171	0.0580038
ENSMUSG00000036199	Ndufa13	1626.93	1.64604	0.719	0.00476755	0.0580208
ENSMUSG00000028743	Akr7a5	1110.02	1.49278	0.578	0.00479372	0.0582848
ENSMUSG00000035354	Uvrag	839.75	0.791686	-0.337	0.00480919	0.0583641
ENSMUSG00000037563	Rps16	1921.76	1.59328	0.672	0.00480806	0.0583641
ENSMUSG00000030595	Nfkbib	155.93	1.54328	0.626	0.00482599	0.0585135
ENSMUSG00000081700	Atp5k-ps2	206.22	1.53581	0.619	0.00483253	0.0585383
ENSMUSG00000055652	Klhl25	632.82	1.37745	0.462	0.0048433	0.0586142
ENSMUSG00000001670	Tat	88006.4	0.463615	-1.109	0.00487576	0.0587887
ENSMUSG00000021987	Mtmr6	1365.56	0.790041	-0.34	0.00486464	0.0587887
ENSMUSG00000024146	Cript	873.01	0.773782	-0.37	0.00487269	0.0587887
ENSMUSG00000104394	Gm37254	192.61	0.673617	-0.57	0.00486864	0.0587887
ENSMUSG00000049482	Ctu2	129.9	1.57462	0.655	0.00488902	0.0588941
ENSMUSG00000022884	Eif4a2	11794.8	0.735603	-0.443	0.00493037	0.0592424
ENSMUSG00000039168	Dap	2707.66	1.2781	0.354	0.00493157	0.0592424
ENSMUSG00000043789	Vwce	1208.82	1.38607	0.471	0.00492973	0.0592424
ENSMUSG00000028180	Zranb2	2503.03	0.729005	-0.456	0.00494273	0.0593002
ENSMUSG00000054920	Klhl5	883.31	1.28967	0.367	0.00494688	0.0593002
ENSMUSG00000079139	Gm4204	615.18	0.763659	-0.389	0.00495002	0.0593002
ENSMUSG00000039158	Akna	160.28	1.51782	0.602	0.00496134	0.0593812
ENSMUSG00000041119	Pde9a	585.36	1.33053	0.412	0.00496723	0.0593971
ENSMUSG00000025503	Taldo1	2213.32	1.47325	0.559	0.00498726	0.059582
ENSMUSG00000032086	Bace1	2146.15	0.75891	-0.398	0.00499755	0.0596502
ENSMUSG00000051041	Olfml1	331.43	1.6077	0.685	0.00500296	0.0596602
ENSMUSG00000030105	Arl8b	1956.22	0.772175	-0.373	0.00501656	0.059764
ENSMUSG00000031949	Adat1	270.58	0.732043	-0.45	0.00502353	0.059764
ENSMUSG00000063904	Dpp3	2082.72	1.32225	0.403	0.00502542	0.059764
ENSMUSG00000003559	As3mt	3808.64	0.765248	-0.386	0.00503964	0.0598213
ENSMUSG00000038059	Smim3	36.18	1.82134	0.865	0.00503746	0.0598213
ENSMUSG00000093458	Gm20688	69.11	2.11111	1.078	0.00504401	0.0598213
ENSMUSG00000071654	Uqcc3	454.74	1.46917	0.555	0.00505441	0.0598902
ENSMUSG00000028637	Ccdc30	48.98	1.93724	0.954	0.00508927	0.0601453
ENSMUSG00000029165	Agbl5	201.32	1.45196	0.538	0.00508693	0.0601453
ENSMUSG00000074345	Tnfaip8l3	33.98	4.07839	2.028	0.00508978	0.0601453
ENSMUSG00000035692	Isg15	394.09	2.12432	1.087	0.00509995	0.0602108
ENSMUSG00000014294	Ndufa2	749.07	1.66902	0.739	0.00512214	0.0604072
ENSMUSG00000036737	Oxsr1	1201.97	0.791137	-0.338	0.00512585	0.0604072
ENSMUSG00000044359	P2ry4	948.72	0.736113	-0.442	0.00514696	0.0606012
ENSMUSG00000018008	Cyth4	317.63	1.42011	0.506	0.00515444	0.0606345
ENSMUSG00000027287	Snap23	1943.93	0.773246	-0.371	0.00515952	0.0606394
ENSMUSG00000014353	Tmem87b	1768.12	0.713507	-0.487	0.00519451	0.06091
ENSMUSG00000025208	Mrpl43	356.35	1.44393	0.53	0.00521341	0.06091
ENSMUSG00000037221	Mospd3	489.25	1.51362	0.598	0.00521525	0.06091
ENSMUSG00000039483	Asb6	158.89	1.64148	0.715	0.005205	0.06091
ENSMUSG00000079017	Ifi27l2a	101.67	1.8391	0.879	0.0052	0.06091
ENSMUSG00000081769	Gm12216	36.04	2.02792	1.02	0.00520867	0.06091
ENSMUSG00000116138	C030006K11Rik	641.43	1.53262	0.616	0.00518865	0.06091
ENSMUSG00000038095	Sbno1	3023.95	0.768438	-0.38	0.00522367	0.0609215
ENSMUSG00000050730	Arhgap42	2470.65	0.780245	-0.358	0.00522558	0.0609215
ENSMUSG00000027981	Rnpc3	457.23	0.698823	-0.517	0.00523354	0.0609598
ENSMUSG00000031897	Psmb10	480.6	1.57135	0.652	0.00525166	0.0611029
ENSMUSG00000049313	Sorl1	137.88	1.49071	0.576	0.00525521	0.0611029
ENSMUSG00000020051	Pah	39154.2	0.668964	-0.58	0.00526454	0.0611568
ENSMUSG00000015605	Srf	228.69	1.53581	0.619	0.00529664	0.0613837
ENSMUSG00000039701	Usp53	421.79	0.733567	-0.447	0.00530057	0.0613837
ENSMUSG00000046598	Bdh1	9634.68	1.47019	0.556	0.00530264	0.0613837
ENSMUSG00000084983	Gm11789	728	1.3566	0.44	0.00530291	0.0613837
ENSMUSG00000029161	Cgref1	174.38	1.66902	0.739	0.00531072	0.0614196
ENSMUSG00000022091	Sorbs3	1765.81	0.581157	-0.783	0.00532474	0.0614727
ENSMUSG00000114818	Gm35164	36.39	2.65185	1.407	0.00532299	0.0614727
ENSMUSG00000022020	Naa16	502.4	0.68302	-0.55	0.00533787	0.0615698
ENSMUSG00000017146	Brca1	93.42	0.569987	-0.811	0.00534296	0.061574
ENSMUSG00000045519	Zfp560	164.29	0.724973	-0.464	0.00536406	0.0617499
ENSMUSG00000116305	Lncppara	65.64	1.6529	0.725	0.0053677	0.0617499
ENSMUSG00000055239	Kcmf1	1510.29	0.80107	-0.32	0.00537706	0.061803
ENSMUSG00000064354	mt-Co2	4965.66	0.419866	-1.252	0.0053867	0.0618592
ENSMUSG00000013833	Med16	242.43	1.58667	0.666	0.00539375	0.0618857
ENSMUSG00000024959	Bad	289.99	1.70409	0.769	0.00540754	0.0619894
ENSMUSG00000039648	Kyat1	3941.89	0.736113	-0.442	0.00542061	0.0620845
ENSMUSG00000020018	Snrpf	90.02	1.48555	0.571	0.0054308	0.0620921
ENSMUSG00000042834	Nrep	985.62	1.58227	0.662	0.00542762	0.0620921
ENSMUSG00000018548	Trim37	630.05	0.752623	-0.41	0.00544311	0.0621784
ENSMUSG00000029587	Zfp12	398.8	0.758384	-0.399	0.00544886	0.0621895
ENSMUSG00000031434	Morc4	278.86	0.741234	-0.432	0.00546833	0.0623571
ENSMUSG00000019737	Syne4	29.05	2.39496	1.26	0.00549612	0.0626192
ENSMUSG00000002015	Bcap31	3510.6	0.780786	-0.357	0.00551238	0.0627497
ENSMUSG00000063019	Manbal	214.72	1.51992	0.604	0.0055194	0.0627748
ENSMUSG00000002617	Zfp40	150.88	1.55617	0.638	0.00552689	0.0628051
ENSMUSG00000001751	Naglu	427.05	1.44894	0.535	0.00555987	0.0630261
ENSMUSG00000027677	Ttc14	1643.45	0.759436	-0.397	0.00556206	0.0630261
ENSMUSG00000031958	Ldhd	2565.54	1.36415	0.448	0.00556142	0.0630261
ENSMUSG00000036676	Tmtc3	680	0.734075	-0.446	0.00556568	0.0630261
ENSMUSG00000020235	Fzr1	205.03	1.48041	0.566	0.00558091	0.0631438
ENSMUSG00000022200	Golph3	3113.89	0.778085	-0.362	0.00559076	0.0632004
ENSMUSG00000017188	Coa3	698.35	1.38319	0.468	0.00563867	0.0635216
ENSMUSG00000033350	Chst2	104.91	1.49589	0.581	0.00563782	0.0635216
ENSMUSG00000037583	Nr0b2	239.82	1.62225	0.698	0.00562543	0.0635216
ENSMUSG00000053286	Trmt1l	828.97	0.734584	-0.445	0.00563637	0.0635216
ENSMUSG00000100801	Gm15459	874.9	0.579146	-0.788	0.0056971	0.0641243
ENSMUSG00000005893	Nr2c2	1669.71	0.736113	-0.442	0.00573022	0.0643859
ENSMUSG00000037706	Cd81	5870.18	1.35754	0.441	0.00573006	0.0643859
ENSMUSG00000039754	Alkbh4	114.09	1.39862	0.484	0.00574241	0.0644666
ENSMUSG00000049404	Rarres1	359.82	1.45397	0.54	0.00575224	0.0644666
ENSMUSG00000078889	Gm14288	93.37	0.566049	-0.821	0.0057522	0.0644666
ENSMUSG00000031310	Zmym3	784.32	1.31312	0.393	0.00578614	0.0647829
ENSMUSG00000036905	C1qb	1193.81	1.44393	0.53	0.0057904	0.0647829
ENSMUSG00000029759	Pon3	4316.77	0.777546	-0.363	0.00580324	0.0648709
ENSMUSG00000006519	Cyba	163.08	1.59992	0.678	0.00582953	0.0650531
ENSMUSG00000041491	Cep78	102.48	1.499	0.584	0.00582918	0.0650531
ENSMUSG00000030166	Rad52	209	0.738669	-0.437	0.00584219	0.0651137
ENSMUSG00000077450	Rab11b	1648.25	1.30315	0.382	0.00584495	0.0651137
ENSMUSG00000024426	Atat1	789.36	0.713013	-0.488	0.00587037	0.0653411
ENSMUSG00000027222	Pex16	1643.72	1.47223	0.558	0.00588225	0.0654174
ENSMUSG00000002814	Top3a	250.53	1.36509	0.449	0.00589883	0.0654815
ENSMUSG00000026489	Coq8a	8868.43	1.36037	0.444	0.0059082	0.0654815
ENSMUSG00000026939	Tmem141	261.28	1.40834	0.494	0.00589768	0.0654815
ENSMUSG00000031765	Mt1	2497.74	2.15846	1.11	0.00591107	0.0654815
ENSMUSG00000064181	Rab3ip	608.77	0.774319	-0.369	0.00591313	0.0654815
ENSMUSG00000027327	1700037H04Rik	44.55	1.79005	0.84	0.0059302	0.0656148
ENSMUSG00000039789	Zfp597	505.53	0.737646	-0.439	0.00593708	0.0656352
ENSMUSG00000042659	Arrdc4	886.79	0.662504	-0.594	0.00594595	0.0656776
ENSMUSG00000040964	Arhgef10l	645.31	1.58227	0.662	0.00595186	0.0656872
ENSMUSG00000007646	Rad51c	45	0.46458	-1.106	0.00596152	0.065709
ENSMUSG00000027236	Eif3j1	2044.6	0.764188	-0.388	0.00596392	0.065709
ENSMUSG00000019989	Enpp3	1626.03	0.695441	-0.524	0.00598388	0.0658732
ENSMUSG00000028008	Asic5	388.24	0.677832	-0.561	0.00601532	0.0660277
ENSMUSG00000036352	Ubac1	421.77	0.753667	-0.408	0.00600559	0.0660277
ENSMUSG00000038489	Polr2l	288.59	1.65749	0.729	0.00601818	0.0660277
ENSMUSG00000044986	Tst	3757.76	1.56591	0.647	0.00601498	0.0660277
ENSMUSG00000022177	Haus4	163.26	1.53688	0.62	0.00602995	0.0661013
ENSMUSG00000021539	Lect2	3058.1	1.46917	0.555	0.00603666	0.0661016
ENSMUSG00000027488	Snta1	314.17	1.45902	0.545	0.0060452	0.0661016
ENSMUSG00000034160	Ogt	4632.58	0.756808	-0.402	0.00604166	0.0661016
ENSMUSG00000031787	Katnb1	51.37	1.74473	0.803	0.00605486	0.0661518
ENSMUSG00000043923	Ccdc84	576.07	0.772175	-0.373	0.00608078	0.0663793
ENSMUSG00000075289	Carns1	29.05	1.90264	0.928	0.00612814	0.0668404
ENSMUSG00000066278	Vps37b	309.14	1.55617	0.638	0.00614938	0.0670159
ENSMUSG00000038718	Pbx3	80.3	0.670356	-0.577	0.00615803	0.0670541
ENSMUSG00000029860	Zyx	736.41	1.42306	0.509	0.00617114	0.0670848
ENSMUSG00000033943	Mga	1897.58	0.739694	-0.435	0.00616768	0.0670848
ENSMUSG00000042712	Tceal9	611.48	0.75106	-0.413	0.00618305	0.0671583
ENSMUSG00000005043	Sgsh	397.12	1.45599	0.542	0.00619659	0.0672493
ENSMUSG00000018417	Myo1b	10120.7	0.745872	-0.423	0.00621228	0.0673311
ENSMUSG00000024869	Gm49405	49.51	0.566049	-0.821	0.0062148	0.0673311
ENSMUSG00000057388	Mrpl18	1061	1.29504	0.373	0.00621963	0.0673311
ENSMUSG00000020439	Smtn	173.71	1.73027	0.791	0.00624539	0.0675539
ENSMUSG00000020846	Rflnb	49.74	1.73989	0.799	0.0062678	0.0675673
ENSMUSG00000022898	Vps26c	1036.66	0.807201	-0.309	0.00625516	0.0675673
ENSMUSG00000042677	Zc3h12a	75.43	1.56157	0.643	0.00625923	0.0675673
ENSMUSG00000069324	Gm5096	10649.8	1.79378	0.843	0.00627255	0.0675673
ENSMUSG00000073423	Zfp414	78.75	1.70173	0.767	0.00627082	0.0675673
ENSMUSG00000002550	Uck1	889.86	1.34537	0.428	0.00627792	0.0675693
ENSMUSG00000061130	Ppm1b	4499.55	0.78187	-0.355	0.00628834	0.0676255
ENSMUSG00000018669	Cdk5rap3	1315.89	1.47121	0.557	0.00631565	0.0676301
ENSMUSG00000020611	Gna13	1711.27	0.79664	-0.328	0.00632515	0.0676301
ENSMUSG00000024299	Adamts10	263.78	1.37936	0.464	0.0063213	0.0676301
ENSMUSG00000038658	Ric1	1662.52	0.797192	-0.327	0.00630507	0.0676301
ENSMUSG00000043091	Tuba1c	2527.24	1.37745	0.462	0.00633027	0.0676301
ENSMUSG00000047394	Odf3b	108	1.73147	0.792	0.00629751	0.0676301
ENSMUSG00000062300	Nectin2	1005.07	1.4025	0.488	0.00631929	0.0676301
ENSMUSG00000112229	Gm48086	107.32	0.625898	-0.676	0.0063084	0.0676301
ENSMUSG00000024966	Stip1	3759.73	0.698823	-0.517	0.00635058	0.067696
ENSMUSG00000043079	Synpo	800.95	1.54542	0.628	0.00635202	0.067696
ENSMUSG00000100277	1810053B23Rik	375.53	0.369847	-1.435	0.00634853	0.067696
ENSMUSG00000022248	Rad1	150.46	0.680185	-0.556	0.00636003	0.0677045
ENSMUSG00000043991	Pura	1489.95	0.736113	-0.442	0.00636321	0.0677045
ENSMUSG00000032661	Oas3	82.49	1.85318	0.89	0.00637583	0.0677835
ENSMUSG00000020593	Lpin1	11580.9	0.395295	-1.339	0.0063874	0.0677959
ENSMUSG00000027580	Helz2	6335.1	1.40737	0.493	0.00638708	0.0677959
ENSMUSG00000042680	Garem1	1192.71	0.75419	-0.407	0.00639609	0.0678329
ENSMUSG00000018846	Pank3	3845.14	0.723969	-0.466	0.00640423	0.067864
ENSMUSG00000026491	Ahctf1	3723.46	0.759962	-0.396	0.0064159	0.0679325
ENSMUSG00000113399	Gm48199	1347.69	0.223601	-2.161	0.00642689	0.0679936
ENSMUSG00000085438	Oip5os1	4618.68	0.759436	-0.397	0.00644517	0.0680764
ENSMUSG00000090523	Gypc	352.68	1.42109	0.507	0.00644407	0.0680764
ENSMUSG00000001750	Tcirg1	987.39	1.4025	0.488	0.00649584	0.0682651
ENSMUSG00000005413	Hmox1	1024.64	1.38896	0.474	0.00648612	0.0682651
ENSMUSG00000031907	Zfp90	86.69	1.46307	0.549	0.0065042	0.0682651
ENSMUSG00000033174	Mgll	9590.63	1.58777	0.667	0.00647314	0.0682651
ENSMUSG00000036208	Nepro	330.83	0.695923	-0.523	0.00650493	0.0682651
ENSMUSG00000045973	Slc25a51	3743.11	0.632878	-0.66	0.00650363	0.0682651
ENSMUSG00000062382	Ftl1-ps1	195.89	1.63694	0.711	0.00648883	0.0682651
ENSMUSG00000078688	Mup2	410.06	2.36199	1.24	0.00649188	0.0682651
ENSMUSG00000044068	Zrsr1	879.16	0.738157	-0.438	0.00652844	0.0684017
ENSMUSG00000055839	Elob	500.79	1.73869	0.798	0.00652784	0.0684017
ENSMUSG00000009614	Sardh	20881.7	1.4025	0.488	0.00655265	0.0684639
ENSMUSG00000017774	Myo1c	1754.41	1.29325	0.371	0.00654887	0.0684639
ENSMUSG00000024072	Yipf4	1329.41	0.779165	-0.36	0.00656064	0.0684639
ENSMUSG00000029096	Htra3	59.48	1.66324	0.734	0.00654944	0.0684639
ENSMUSG00000053317	Sec61b	267.36	1.62902	0.704	0.00655661	0.0684639
ENSMUSG00000032217	Rnf111	1046.29	0.79664	-0.328	0.0065736	0.0684894
ENSMUSG00000038213	Tapbpl	608.45	1.34817	0.431	0.00657143	0.0684894
ENSMUSG00000025245	Lztfl1	670.01	0.777546	-0.363	0.00661574	0.0686778
ENSMUSG00000027668	Mfn1	2254.25	0.796088	-0.329	0.00661511	0.0686778
ENSMUSG00000029581	Fscn1	75.42	1.73147	0.792	0.00660235	0.0686778
ENSMUSG00000035953	Pip4p1	544.67	0.745355	-0.424	0.00661802	0.0686778
ENSMUSG00000059534	Uqcr10	1348.11	1.55617	0.638	0.00661088	0.0686778
ENSMUSG00000038545	Cul7	249.07	1.50838	0.593	0.00663563	0.0688057
ENSMUSG00000038742	Angptl6	167.12	1.54435	0.627	0.00664588	0.0688572
ENSMUSG00000018160	Med1	1894.37	0.772711	-0.372	0.00665352	0.0688816
ENSMUSG00000002870	Mcm2	89.71	1.73628	0.796	0.00668653	0.0688951
ENSMUSG00000007036	Abhd16a	609.07	1.40834	0.494	0.00667989	0.0688951
ENSMUSG00000027215	Cd82	2125.9	1.31312	0.393	0.00667575	0.0688951
ENSMUSG00000030126	Tmcc1	1165.92	0.744323	-0.426	0.00668441	0.0688951
ENSMUSG00000059278	Naa38	283.27	1.49278	0.578	0.00666881	0.0688951
ENSMUSG00000063388	BC023105	338.23	1.9292	0.948	0.00666932	0.0688951
ENSMUSG00000030225	Dera	1113.98	1.32317	0.404	0.00671144	0.0690971
ENSMUSG00000001672	Marveld3	37.57	0.461691	-1.115	0.00672656	0.0691436
ENSMUSG00000049470	Aff4	4274.19	0.761544	-0.393	0.0067237	0.0691436
ENSMUSG00000025375	Aatk	63.81	1.58667	0.666	0.00673922	0.0691679
ENSMUSG00000042650	Alkbh5	4122.87	0.777007	-0.364	0.00673955	0.0691679
ENSMUSG00000004394	Tmed4	2295.12	1.27368	0.349	0.0067498	0.0692078
ENSMUSG00000058351	Smim4	121.16	1.55725	0.639	0.00675405	0.0692078
ENSMUSG00000008036	Ap2s1	643.8	1.5252	0.609	0.00676381	0.0692507
ENSMUSG00000044749	Abca6	13688.9	0.734584	-0.445	0.00677379	0.0692507
ENSMUSG00000056612	Ppp1r14b	140.39	1.62902	0.704	0.00677418	0.0692507
ENSMUSG00000022141	Nipbl	2360.7	0.775931	-0.366	0.00680667	0.0693192
ENSMUSG00000031314	Taf1	1280.45	0.757858	-0.4	0.00679787	0.0693192
ENSMUSG00000037902	Sirpa	837.69	1.37459	0.459	0.00680072	0.0693192
ENSMUSG00000051329	Nup160	493.57	0.761544	-0.393	0.00680747	0.0693192
ENSMUSG00000062410	Hsd3b3	3052.31	1.50316	0.588	0.00679476	0.0693192
ENSMUSG00000032329	Hmg20a	718.98	0.7884	-0.343	0.00681921	0.0693846
ENSMUSG00000000355	Mcts1	1058.25	0.773246	-0.371	0.00682542	0.0693936
ENSMUSG00000047150	1700001C19Rik	222.03	1.428	0.514	0.00684365	0.0695246
ENSMUSG00000015966	Il17rb	453.51	0.704172	-0.506	0.00685284	0.0695638
ENSMUSG00000003970	Rpl8	3528.9	1.51887	0.603	0.00686315	0.0696143
ENSMUSG00000028234	Rps20	1990.49	1.43495	0.521	0.00687472	0.0696774
ENSMUSG00000030313	Dennd5b	7150.44	0.765779	-0.385	0.00691471	0.0699925
ENSMUSG00000070420	Zscan25	180.06	1.4651	0.551	0.00691655	0.0699925
ENSMUSG00000024414	Mrpl27	690.39	1.33793	0.42	0.00692591	0.070018
ENSMUSG00000037316	Bag4	1858.25	0.776469	-0.365	0.00693519	0.070018
ENSMUSG00000068856	Sf3b4	390.57	1.50733	0.592	0.00693225	0.070018
ENSMUSG00000024937	Ehbp1l1	375.55	1.40542	0.491	0.00698148	0.0702388
ENSMUSG00000025878	Uimc1	891.25	0.789494	-0.341	0.00698184	0.0702388
ENSMUSG00000028017	Egf	60.87	1.78881	0.839	0.00698461	0.0702388
ENSMUSG00000034459	Ifit1	470.93	2.00694	1.005	0.00698939	0.0702388
ENSMUSG00000097994	Gm26982	63.5	1.53901	0.622	0.00698172	0.0702388
ENSMUSG00000098050	Gm5345	314.34	0.685867	-0.544	0.00697172	0.0702388
ENSMUSG00000004788	Eif2b2	366.3	1.41323	0.499	0.00700296	0.0702702
ENSMUSG00000054612	Mgmt	353.87	1.37554	0.46	0.0070033	0.0702702
ENSMUSG00000070305	Mpzl3	484.83	0.72749	-0.459	0.00701107	0.0702941
ENSMUSG00000031217	Efnb1	542.81	1.47631	0.562	0.00702217	0.0703512
ENSMUSG00000023904	Hcfc1r1	548.94	1.50212	0.587	0.00703943	0.0703711
ENSMUSG00000029050	Ski	1017.65	1.36037	0.444	0.00706195	0.0703711
ENSMUSG00000029657	Hsph1	3341.7	0.49107	-1.026	0.00704536	0.0703711
ENSMUSG00000033434	Gtpbp6	120.7	1.4651	0.551	0.00705903	0.0703711
ENSMUSG00000039552	Rsph4a	170.3	1.63241	0.707	0.00705784	0.0703711
ENSMUSG00000064254	Ethe1	819.85	1.39474	0.48	0.00705703	0.0703711
ENSMUSG00000078789	Dph1	419.76	1.35285	0.436	0.00705589	0.0703711
ENSMUSG00000039041	Adrm1	2120.03	1.36983	0.454	0.00707085	0.070406
ENSMUSG00000050552	Lamtor4	679.85	1.54114	0.624	0.00707629	0.0704064
ENSMUSG00000053175	Bcl3	299.21	1.6449	0.718	0.00709223	0.0705112
ENSMUSG00000023074	Mospd1	506.21	0.777007	-0.364	0.00710417	0.070576
ENSMUSG00000074802	Gas2l3	117.32	1.46713	0.553	0.00711317	0.0706116
ENSMUSG00000001943	Vsig2	69.26	0.639936	-0.644	0.00715546	0.0709774
ENSMUSG00000001053	N4bp3	47.4	1.88426	0.914	0.00717299	0.0710464
ENSMUSG00000004591	Pkn2	1878.56	0.794434	-0.332	0.00717332	0.0710464
ENSMUSG00000038208	Pgap3	70.14	1.52732	0.611	0.00718916	0.0711492
ENSMUSG00000039377	Hlx	55.65	1.56374	0.645	0.00719981	0.0712005
ENSMUSG00000020087	Tysnd1	541.83	1.35943	0.443	0.00727295	0.0718693
ENSMUSG00000029273	Sult1d1	8685.83	0.582771	-0.779	0.00728158	0.0719001
ENSMUSG00000017418	Arl5b	1732.59	0.715984	-0.482	0.00731806	0.0719876
ENSMUSG00000020024	Cep83	277.56	0.755236	-0.405	0.00730889	0.0719876
ENSMUSG00000036885	Arhgef26	1169.4	0.633317	-0.659	0.00731408	0.0719876
ENSMUSG00000042351	Grap2	37.34	1.6144	0.691	0.00730723	0.0719876
ENSMUSG00000050947	Amigo1	647	0.77164	-0.374	0.00731332	0.0719876
ENSMUSG00000029003	Mad2l2	449.98	1.31312	0.393	0.0073241	0.0719927
ENSMUSG00000060121	Gemin2	619.93	0.777546	-0.363	0.0073379	0.072074
ENSMUSG00000029919	Hpgds	91.15	1.58887	0.668	0.00735641	0.0722013
ENSMUSG00000034430	Zxdc	494.27	0.774856	-0.368	0.007378	0.0723588
ENSMUSG00000059027	9630013D21Rik	296.86	1.35097	0.434	0.00739792	0.0724996
ENSMUSG00000021792	Prxl2a	1613.81	1.33053	0.412	0.00740682	0.0725323
ENSMUSG00000011096	Akt1s1	515.3	1.54435	0.627	0.00741849	0.0725375
ENSMUSG00000028032	Papss1	156.3	1.44794	0.534	0.00741541	0.0725375
ENSMUSG00000023852	Chd1	2148.29	0.698339	-0.518	0.00746113	0.0728452
ENSMUSG00000031380	Vegfd	76.35	0.607097	-0.72	0.00745694	0.0728452
ENSMUSG00000025317	Car5a	1371.23	1.53901	0.622	0.00747827	0.0729434
ENSMUSG00000026273	Mterf4	646.19	0.781328	-0.356	0.00748238	0.0729434
ENSMUSG00000020843	Timm22	254.16	1.35004	0.433	0.007527	0.0732928
ENSMUSG00000053560	Ier2	244.81	1.87644	0.908	0.00752947	0.0732928
ENSMUSG00000039431	Mtmr7	61.06	0.595016	-0.749	0.00753579	0.0732996
ENSMUSG00000083992	Gm11478	44.21	1.73508	0.795	0.00754241	0.0733093
ENSMUSG00000033355	Rtp4	458.26	1.47734	0.563	0.00755525	0.0733794
ENSMUSG00000029718	Pcolce	152.22	1.6644	0.735	0.00758576	0.0735814
ENSMUSG00000030247	Kcnj8	126.19	1.5977	0.676	0.00758734	0.0735814
ENSMUSG00000027439	Gzf1	2442.79	0.785128	-0.349	0.0076021	0.0736697
ENSMUSG00000007892	Rplp1	3000.36	2.03637	1.026	0.00761366	0.073696
ENSMUSG00000021051	Ppp2r5e	1783.62	0.758384	-0.399	0.00761612	0.073696
ENSMUSG00000011877	Git1	250.27	1.40444	0.49	0.00765957	0.0738382
ENSMUSG00000028890	Mtf1	771.2	0.726483	-0.461	0.0076469	0.0738382
ENSMUSG00000029648	Flt1	931.05	0.766841	-0.383	0.00765785	0.0738382
ENSMUSG00000033276	Stk36	43.13	0.588861	-0.764	0.0076648	0.0738382
ENSMUSG00000074476	Spc24	110.97	1.62789	0.703	0.00766447	0.0738382
ENSMUSG00000105907	Gm34333	26.19	2.50012	1.322	0.00765337	0.0738382
ENSMUSG00000025867	Cplx2	60.33	1.53688	0.62	0.00767902	0.0739205
ENSMUSG00000062611	Rps3a2	71.31	0.661586	-0.596	0.00768812	0.0739535
ENSMUSG00000020590	Snx13	1751.78	0.793884	-0.333	0.00771829	0.0741153
ENSMUSG00000029622	Arpc1b	778.29	1.43296	0.519	0.007722	0.0741153
ENSMUSG00000043872	Zmym1	152.89	0.680657	-0.555	0.00771934	0.0741153
ENSMUSG00000002043	Trappc6a	94.08	1.90132	0.927	0.00774681	0.074231
ENSMUSG00000023034	Nr4a1	127.16	3.19541	1.676	0.00774179	0.074231
ENSMUSG00000031886	Ces2e	3652.02	1.38319	0.468	0.00775227	0.074231
ENSMUSG00000071281	Zfp65	429.86	0.750019	-0.415	0.00775684	0.074231
ENSMUSG00000112545	1300014J16Rik	63.61	0.604997	-0.725	0.00776616	0.0742656
ENSMUSG00000021928	Ebpl	1193.11	1.34071	0.423	0.00778604	0.0744012
ENSMUSG00000032902	Slc16a1	4748.55	1.34723	0.43	0.00780008	0.0744262
ENSMUSG00000042207	Kdm5b	972.37	0.78187	-0.355	0.00779786	0.0744262
ENSMUSG00000018849	Wwc1	1586.43	1.43296	0.519	0.00781779	0.0744862
ENSMUSG00000037007	Zfp113	651.43	0.75576	-0.404	0.00781235	0.0744862
ENSMUSG00000001666	Ddt	3193.72	1.58777	0.667	0.00787462	0.0748783
ENSMUSG00000038900	Rpl12	1824.17	1.35754	0.441	0.00787619	0.0748783
ENSMUSG00000049562	Ap5b1	61.85	1.84421	0.883	0.00786637	0.0748783
ENSMUSG00000031955	Bcar1	691.59	1.57899	0.659	0.00788302	0.0748887
ENSMUSG00000020737	Jpt1	245.51	1.50004	0.585	0.00791242	0.0751133
ENSMUSG00000048581	E130311K13Rik	155.71	1.40056	0.486	0.00797893	0.0756345
ENSMUSG00000102091	Olfr1034	278.77	0.700764	-0.513	0.00797743	0.0756345
ENSMUSG00000030865	Chp2	257.64	1.39668	0.482	0.00802046	0.0759729
ENSMUSG00000037818	Abhd18	1242.05	0.790589	-0.339	0.00802667	0.0759765
ENSMUSG00000002210	Smg9	206.68	1.42998	0.516	0.00805046	0.0760136
ENSMUSG00000021981	Cab39l	2773.78	0.737135	-0.44	0.00805392	0.0760136
ENSMUSG00000032425	Zfp949	383.93	0.775931	-0.366	0.00803912	0.0760136
ENSMUSG00000037373	Ctbp1	784.1	1.33237	0.414	0.00804296	0.0760136
ENSMUSG00000024747	Aldh1a7	4585.5	1.38032	0.465	0.00809597	0.0762797
ENSMUSG00000028082	Sh3d19	3722.72	0.796088	-0.329	0.00809968	0.0762797
ENSMUSG00000041341	Atg2b	1796.34	0.810565	-0.303	0.00808994	0.0762797
ENSMUSG00000021701	Plk2	415.44	1.46409	0.55	0.0081058	0.0762823
ENSMUSG00000062646	Ganc	1274.04	0.808321	-0.307	0.00815068	0.0766493
ENSMUSG00000112249	Gm30262	588.42	0.745355	-0.424	0.00816493	0.076728
ENSMUSG00000031889	Phaf1	1719.47	0.727995	-0.458	0.00818801	0.076834
ENSMUSG00000036565	Ttyh3	231.62	1.56699	0.648	0.0081833	0.076834
ENSMUSG00000001506	Col1a1	160.33	1.76052	0.816	0.00820254	0.076915
ENSMUSG00000025403	Shmt2	4776.22	1.43098	0.517	0.0082192	0.0770159
ENSMUSG00000035561	Aldh1b1	1807.63	1.62001	0.696	0.00823387	0.0770979
ENSMUSG00000089712	Gm15889	125.83	0.433469	-1.206	0.00825094	0.0772022
ENSMUSG00000031730	Dhodh	212.64	1.38223	0.467	0.00826714	0.0772984
ENSMUSG00000034902	Pip5k1c	774.38	1.42109	0.507	0.00827553	0.0773214
ENSMUSG00000038400	Pmepa1	76.48	1.55941	0.641	0.00828692	0.0773723
ENSMUSG00000001467	Cyp51	4319.82	1.55833	0.64	0.00832389	0.0773848
ENSMUSG00000002032	Tmem25	998.71	0.681601	-0.553	0.00832206	0.0773848
ENSMUSG00000032198	Dock6	542.59	1.38703	0.472	0.00831426	0.0773848
ENSMUSG00000033857	Engase	181.69	1.44593	0.532	0.0083003	0.0773848
ENSMUSG00000041408	Wapl	4208.99	0.784584	-0.35	0.00831408	0.0773848
ENSMUSG00000053553	3110082I17Rik	76.86	1.9292	0.948	0.00829688	0.0773848
ENSMUSG00000010517	Faf1	1339.36	0.757333	-0.401	0.00838147	0.0774814
ENSMUSG00000019428	Fkbp8	3058.78	1.44794	0.534	0.00837878	0.0774814
ENSMUSG00000037416	Dmxl1	1460.2	0.755236	-0.405	0.00835964	0.0774814
ENSMUSG00000048706	Lurap1l	1544.14	0.707597	-0.499	0.00838174	0.0774814
ENSMUSG00000085189	Gm11963	49.72	1.83528	0.876	0.00837662	0.0774814
ENSMUSG00000092558	Med20	609.21	0.750019	-0.415	0.00834615	0.0774814
ENSMUSG00000107451	Gm44421	99.09	0.621575	-0.686	0.00836464	0.0774814
ENSMUSG00000109877	Gm45609	47.61	0.486327	-1.04	0.00838183	0.0774814
ENSMUSG00000014303	Glis2	49.74	1.63241	0.707	0.00839277	0.0775275
ENSMUSG00000073424	Cyp4f15	4780.57	0.739181	-0.436	0.00841425	0.077671
ENSMUSG00000005320	Fgfr4	922.76	1.33978	0.422	0.00842907	0.0777526
ENSMUSG00000038167	Plekhg6	259.63	1.54435	0.627	0.00844954	0.0778864
ENSMUSG00000025089	Gfra1	13748	0.745872	-0.423	0.00847275	0.07799
ENSMUSG00000098176	Ccdc166	36.32	1.77645	0.829	0.00846828	0.07799
ENSMUSG00000027692	Tnik	223.81	1.44894	0.535	0.0085103	0.0782803
ENSMUSG00000026837	Col5a1	389.76	1.47325	0.559	0.00852393	0.0783044
ENSMUSG00000030084	Plxna1	410.84	1.42701	0.513	0.00852797	0.0783044
ENSMUSG00000031843	Mphosph6	145.73	1.49381	0.579	0.00853491	0.0783044
ENSMUSG00000042831	Alkbh6	156.92	1.36509	0.449	0.00853695	0.0783044
ENSMUSG00000116180	Gm49492	37.58	1.74957	0.807	0.00854477	0.0783211
ENSMUSG00000015812	Gnrh1	34.38	0.544121	-0.878	0.00867851	0.078709
ENSMUSG00000019794	Katna1	525.13	0.800515	-0.321	0.00862282	0.078709
ENSMUSG00000020272	Stk10	204.59	1.45297	0.539	0.00864659	0.078709
ENSMUSG00000020669	Sh3yl1	229.28	1.39281	0.478	0.00867754	0.078709
ENSMUSG00000020777	Acox1	145823	1.38511	0.47	0.00859826	0.078709
ENSMUSG00000022237	Ankrd33b	1315.17	0.734075	-0.446	0.00860212	0.078709
ENSMUSG00000024830	Rps6kb2	529.09	1.31677	0.397	0.00870474	0.078709
ENSMUSG00000026223	Itm2c	950.68	1.3333	0.415	0.00866694	0.078709
ENSMUSG00000032562	Gnai2	1684.45	1.30405	0.383	0.00870532	0.078709
ENSMUSG00000033970	Rfc3	103.38	1.54971	0.632	0.0086666	0.078709
ENSMUSG00000034993	Vat1	642.09	1.32317	0.404	0.00860606	0.078709
ENSMUSG00000037523	Mavs	4556.34	0.733058	-0.448	0.00870344	0.078709
ENSMUSG00000038909	Kat7	1039.05	0.801625	-0.319	0.00862465	0.078709
ENSMUSG00000041560	Nop53	895.16	1.35754	0.441	0.00863813	0.078709
ENSMUSG00000041870	Ankrd13a	802.07	1.264	0.338	0.00870558	0.078709
ENSMUSG00000051007	Gatd1	776.09	0.741234	-0.432	0.0087091	0.078709
ENSMUSG00000053870	Fpgt	808.91	0.773246	-0.371	0.00862096	0.078709
ENSMUSG00000057110	Cntrl	1614.47	0.722966	-0.468	0.0086534	0.078709
ENSMUSG00000057315	Arhgap24	271.05	1.38511	0.47	0.00865033	0.078709
ENSMUSG00000070661	Rnf186	71.6	2.08638	1.061	0.00871391	0.078709
ENSMUSG00000086158	Ccpg1os	207.21	0.737135	-0.44	0.0086829	0.078709
ENSMUSG00000067219	Nipal1	1606.63	0.586417	-0.77	0.00872224	0.0787297
ENSMUSG00000026603	Smyd2	422.18	1.27633	0.352	0.00873661	0.0788048
ENSMUSG00000028053	Ash1l	2457.9	0.779165	-0.36	0.00876343	0.0789179
ENSMUSG00000054435	Gimap4	626.65	0.755236	-0.405	0.00876731	0.0789179
ENSMUSG00000059554	Ccdc28a	480.86	0.699308	-0.516	0.00875838	0.0789179
ENSMUSG00000117679	Apbb3	876.58	0.717972	-0.478	0.00878034	0.0789806
ENSMUSG00000021611	Tert	225	1.48144	0.567	0.00881032	0.0791956
ENSMUSG00000024457	Trim26	1435.15	1.26225	0.336	0.00881783	0.0792085
ENSMUSG00000070639	Lrrc8b	58.49	1.64148	0.715	0.00885811	0.0795156
ENSMUSG00000032512	Wdr48	1203.58	0.816769	-0.292	0.00887069	0.0795737
ENSMUSG00000020640	Itsn2	1885.36	0.79996	-0.322	0.00888563	0.0795964
ENSMUSG00000055707	Klhl26	154.11	1.49692	0.582	0.00888741	0.0795964
ENSMUSG00000061755	Bod1l	1246.31	0.788947	-0.342	0.00889154	0.0795964
ENSMUSG00000054252	Fgfr3	1005.15	1.41814	0.504	0.00896788	0.0802247
ENSMUSG00000050812	Ecpas	4600.33	0.781328	-0.356	0.00900543	0.0805053
ENSMUSG00000022105	Rb1	448.98	0.75891	-0.398	0.00903713	0.0807334
ENSMUSG00000005683	Cs	5338.92	1.27103	0.346	0.00906461	0.0808127
ENSMUSG00000037458	Azin1	4542.05	0.748461	-0.418	0.0090549	0.0808127
ENSMUSG00000051716	Apon	12420.5	1.29594	0.374	0.00906381	0.0808127
ENSMUSG00000021635	Rad17	608.39	0.754713	-0.406	0.0091225	0.0812267
ENSMUSG00000024012	Mtch1	1388.69	1.27456	0.35	0.00912351	0.0812267
ENSMUSG00000043090	Zfp866	729.69	0.777007	-0.364	0.00916166	0.0815107
ENSMUSG00000008845	Cd163	2234.86	0.756284	-0.403	0.00919165	0.0816956
ENSMUSG00000032470	Mras	125.21	1.51257	0.597	0.00920184	0.0816956
ENSMUSG00000040479	Dgkz	963.01	1.36604	0.45	0.0091952	0.0816956
ENSMUSG00000073902	Gvin3	187.41	1.46104	0.547	0.00920752	0.0816956
ENSMUSG00000058192	Zfp846	149.64	0.725476	-0.463	0.00923693	0.0819008
ENSMUSG00000034390	Cmip	922.14	1.34257	0.425	0.00927057	0.0821432
ENSMUSG00000010051	Hyal1	2303.41	0.723969	-0.466	0.00928525	0.0821602
ENSMUSG00000027680	Fxr1	3197.9	0.789494	-0.341	0.00929141	0.0821602
ENSMUSG00000039990	Edrf1	775.77	0.757858	-0.4	0.00927922	0.0821602
ENSMUSG00000117924	Tmem223	285.81	1.53475	0.618	0.00929935	0.0821747
ENSMUSG00000047417	Rexo1	610.09	1.50838	0.593	0.00931025	0.0822153
ENSMUSG00000035133	Arhgap5	4565.01	0.75891	-0.398	0.00932268	0.0822221
ENSMUSG00000041075	Fzd7	828.48	1.44193	0.528	0.00932995	0.0822221
ENSMUSG00000047246	H2bc6	30.37	0.510506	-0.97	0.00932431	0.0822221
ENSMUSG00000029146	Snx17	491.08	1.30858	0.388	0.00934943	0.0822613
ENSMUSG00000060733	Ipmk	2270.64	0.692555	-0.53	0.00935295	0.0822613
ENSMUSG00000067851	Arfgef1	4379.3	0.78404	-0.351	0.00935332	0.0822613
ENSMUSG00000018861	Fdxr	305.62	1.43495	0.521	0.0093767	0.0824113
ENSMUSG00000053774	Ubxn7	1918.87	0.790041	-0.34	0.00939281	0.082456
ENSMUSG00000087412	Gm15501	496.51	1.59881	0.677	0.00939445	0.082456
ENSMUSG00000019579	Mydgf	884.53	1.34443	0.427	0.00940346	0.0824796
ENSMUSG00000026047	Poglut2	302.32	0.756284	-0.403	0.00942972	0.0825433
ENSMUSG00000026788	Zbtb43	1225.81	0.813379	-0.298	0.00942349	0.0825433
ENSMUSG00000096768	Gm47283	62.12	0.406408	-1.299	0.00942245	0.0825433
ENSMUSG00000041881	Ndufa7	955.23	1.43197	0.518	0.00946012	0.0827538
ENSMUSG00000001552	Jup	1028.79	1.38799	0.473	0.00950349	0.0829458
ENSMUSG00000019577	Pdk4	5644.09	0.52015	-0.943	0.00950232	0.0829458
ENSMUSG00000035840	Lysmd3	1747.75	0.732043	-0.45	0.00950752	0.0829458
ENSMUSG00000060376	Bckdha	4361.55	1.60214	0.68	0.00949256	0.0829458
ENSMUSG00000021945	Zmym2	1223.42	0.775931	-0.366	0.00954284	0.0830871
ENSMUSG00000041642	Kif21b	160.95	1.48658	0.572	0.00954026	0.0830871
ENSMUSG00000090258	Churc1	193.45	0.704172	-0.506	0.00953252	0.0830871
ENSMUSG00000057863	Rpl36	857.01	2.44189	1.288	0.00954995	0.0830935
ENSMUSG00000051043	Gprc5c	2246.61	1.30405	0.383	0.00957933	0.0832935
ENSMUSG00000022974	Paxbp1	908.59	0.790589	-0.339	0.00960398	0.0834522
ENSMUSG00000009281	Rarres2	11602.3	1.35849	0.442	0.00965624	0.0836667
ENSMUSG00000026571	Dcaf6	2395.87	0.762072	-0.392	0.00967028	0.0836667
ENSMUSG00000027206	Cops2	2799.62	0.780245	-0.358	0.00966407	0.0836667
ENSMUSG00000027652	Ralgapb	1417.01	0.790041	-0.34	0.00964898	0.0836667
ENSMUSG00000041592	Sdk2	33.7	1.66094	0.732	0.00966913	0.0836667
ENSMUSG00000052917	Senp7	366.31	0.777007	-0.364	0.0096736	0.0836667
ENSMUSG00000090942	F830016B08Rik	1734.92	0.654743	-0.611	0.00963522	0.0836667
ENSMUSG00000028458	Tesk1	469.38	1.45599	0.542	0.00969099	0.0837616
ENSMUSG00000011831	Evi5	5601.31	0.786762	-0.346	0.00974518	0.0840872
ENSMUSG00000097785	B230217O12Rik	54.41	0.607518	-0.719	0.00974285	0.0840872
ENSMUSG00000117975	Itprip	109.23	0.614719	-0.702	0.00974803	0.0840872
ENSMUSG00000015092	Edf1	1139.67	1.58557	0.665	0.00977444	0.0842036
ENSMUSG00000034403	Pja1	1794.67	1.35754	0.441	0.00977341	0.0842036
ENSMUSG00000022760	Thap7	144.84	1.51257	0.597	0.00979786	0.0842799
ENSMUSG00000045392	Olfr1033	1019.9	0.747943	-0.419	0.00980917	0.0842799
ENSMUSG00000075227	Znhit2	59.06	1.83401	0.875	0.00980282	0.0842799
ENSMUSG00000079242	C730034F03Rik	44.43	0.627636	-0.672	0.00980906	0.0842799
ENSMUSG00000107096	Gm43597	204.48	0.65293	-0.615	0.00982166	0.0843317
ENSMUSG00000023367	Tmem176a	3025.2	1.32134	0.402	0.00991117	0.0850082
ENSMUSG00000031834	Pik3r2	394.18	1.4025	0.488	0.00991349	0.0850082
ENSMUSG00000024201	Kdm4b	344.33	1.39571	0.481	0.00993243	0.0851051
ENSMUSG00000049580	Tsku	2804.4	2.49493	1.319	0.00993785	0.0851051
ENSMUSG00000028842	Ago3	991.31	0.747425	-0.42	0.00996057	0.0852093
ENSMUSG00000034006	Slc66a2	1342.97	1.42701	0.513	0.00996963	0.0852093
ENSMUSG00000070461	9230112E08Rik	360.66	0.656106	-0.608	0.00996641	0.0852093
ENSMUSG00000025134	Alyref	352.16	1.38511	0.47	0.00997949	0.0852377
ENSMUSG00000050079	Rspry1	828.14	0.779705	-0.359	0.0100354	0.085659
ENSMUSG00000020659	Cbll1	498.38	0.747943	-0.419	0.0100608	0.0858051
ENSMUSG00000037253	Mex3c	726.64	0.75419	-0.407	0.0100657	0.0858051
ENSMUSG00000014932	Yes1	1354.19	0.78404	-0.351	0.0101151	0.0860426
ENSMUSG00000024446	Rpp21	89.61	1.55941	0.641	0.0101199	0.0860426
ENSMUSG00000034032	Rpap1	451.79	1.3566	0.44	0.0101126	0.0860426
ENSMUSG00000035367	Rmi1	493.11	0.767373	-0.382	0.0101133	0.0860426
ENSMUSG00000104263	9430062P05Rik	25.58	0.467488	-1.097	0.01014	0.0861573
ENSMUSG00000022146	Osmr	265.85	0.661586	-0.596	0.0101598	0.0862118
ENSMUSG00000022443	Myh9	4512.72	1.37173	0.456	0.0101729	0.0862118
ENSMUSG00000025613	Cct8	5804.01	0.78187	-0.355	0.0101685	0.0862118
ENSMUSG00000027624	Epb41l1	130.34	1.47223	0.558	0.0101598	0.0862118
ENSMUSG00000018040	Rrp7a	684.62	1.30949	0.389	0.010183	0.0862416
ENSMUSG00000027620	Rbm39	4942.83	0.790589	-0.339	0.0102033	0.086325
ENSMUSG00000085411	Gm14319	36.95	0.444729	-1.169	0.0102061	0.086325
ENSMUSG00000051169	Rpusd3	135.32	1.58227	0.662	0.0102246	0.0863622
ENSMUSG00000060550	H2-Q7	837.19	1.41323	0.499	0.0102304	0.0863622
ENSMUSG00000084839	Gm14097	525.36	0.56175	-0.832	0.0102255	0.0863622
ENSMUSG00000026520	Pycr2	76.53	1.6077	0.685	0.0102411	0.0863968
ENSMUSG00000020329	Polrmt	383.69	1.57789	0.658	0.0102665	0.0864529
ENSMUSG00000020782	Llgl2	494.53	1.56699	0.648	0.0102704	0.0864529
ENSMUSG00000038241	Cep250	418.05	1.4025	0.488	0.0102743	0.0864529
ENSMUSG00000059734	Ndufs8	1277.67	1.37459	0.459	0.0102658	0.0864529
ENSMUSG00000054091	1810037I17Rik	409.97	1.3435	0.426	0.0103236	0.0868119
ENSMUSG00000045287	Rtn4rl1	457.71	1.50733	0.592	0.0103442	0.0869289
ENSMUSG00000116718	Gm49668	425.89	0.569197	-0.813	0.0103611	0.0870149
ENSMUSG00000025616	Usp16	1474.83	0.75576	-0.404	0.010371	0.0870414
ENSMUSG00000073415	Gm10501	39.45	0.65293	-0.615	0.0103782	0.087046
ENSMUSG00000001774	Chordc1	2410.1	0.632878	-0.66	0.0104807	0.087273
ENSMUSG00000027551	Zfp64	142.22	1.51887	0.603	0.0104772	0.087273
ENSMUSG00000029804	Herc3	289.85	1.46713	0.553	0.0104423	0.087273
ENSMUSG00000030795	Fus	8592.39	1.39765	0.483	0.0105	0.087273
ENSMUSG00000032724	Abtb2	583.9	0.63728	-0.65	0.0104903	0.087273
ENSMUSG00000032735	Ablim3	1922.43	0.682074	-0.552	0.0104132	0.087273
ENSMUSG00000034584	Exph5	754.2	0.75054	-0.414	0.0104473	0.087273
ENSMUSG00000036620	Mgat4b	655.42	1.28699	0.364	0.0105057	0.087273
ENSMUSG00000037679	Inf2	864.55	1.48761	0.573	0.0104327	0.087273
ENSMUSG00000037827	Gm5884	486.3	1.32317	0.404	0.0104806	0.087273
ENSMUSG00000044037	Als2cl	1876.83	1.33607	0.418	0.0105005	0.087273
ENSMUSG00000052684	Jun	467.34	2.01112	1.008	0.0104716	0.087273
ENSMUSG00000053641	Dennd4a	2444.41	0.7884	-0.343	0.0104209	0.087273
ENSMUSG00000071660	Ttc9c	931.17	0.790041	-0.34	0.0104285	0.087273
ENSMUSG00000074521	Gm14327	80.35	0.497925	-1.006	0.0104744	0.087273
ENSMUSG00000010453	Kansl3	1795.69	0.797192	-0.327	0.0105449	0.0875425
ENSMUSG00000029547	Ints1	476.14	1.5977	0.676	0.0105733	0.0876427
ENSMUSG00000042558	Adprs	256.99	1.43098	0.517	0.0105682	0.0876427
ENSMUSG00000085923	Gm12781	387.11	0.666187	-0.586	0.0105771	0.0876427
ENSMUSG00000035266	Helq	229.14	0.767905	-0.381	0.0105975	0.0877556
ENSMUSG00000022388	Ttll8	84.69	0.475	-1.074	0.0106415	0.0880087
ENSMUSG00000036686	Cc2d1a	361.34	1.50733	0.592	0.0106413	0.0880087
ENSMUSG00000061825	Ces2c	362.38	1.83528	0.876	0.010667	0.0881408
ENSMUSG00000065126	Snord104	113.58	2.06194	1.044	0.010671	0.0881408
ENSMUSG00000018379	Srsf1	4582.25	0.785128	-0.349	0.0107034	0.0883026
ENSMUSG00000022744	Cldnd1	1123.69	0.797745	-0.326	0.0107347	0.0883026
ENSMUSG00000027556	Car1	79.96	1.95613	0.968	0.0107516	0.0883026
ENSMUSG00000027589	Pcmtd2	1771.23	0.773782	-0.37	0.0107457	0.0883026
ENSMUSG00000031349	Nsdhl	2048.12	1.58008	0.66	0.0107371	0.0883026
ENSMUSG00000034471	Caskin2	353.27	1.50004	0.585	0.0107453	0.0883026
ENSMUSG00000038425	Poli	132.4	0.705638	-0.503	0.0107385	0.0883026
ENSMUSG00000038619	Ensa	1581.86	0.819037	-0.288	0.0107261	0.0883026
ENSMUSG00000095478	Gm9824	174.66	1.74957	0.807	0.0107101	0.0883026
ENSMUSG00000084923	Gm15611	230.22	1.84933	0.887	0.0107984	0.0885757
ENSMUSG00000108969	Gm45044	481.23	0.479965	-1.059	0.0107972	0.0885757
ENSMUSG00000027184	Caprin1	12927.2	0.757333	-0.401	0.0108194	0.088692
ENSMUSG00000098973	Mir6236	141.68	3.01049	1.59	0.0108631	0.0889944
ENSMUSG00000040596	Pogk	481.84	0.717972	-0.478	0.0108941	0.0891918
ENSMUSG00000007603	Dus3l	275.7	1.52098	0.605	0.0109112	0.0892289
ENSMUSG00000026866	Kynu	8784.45	0.718968	-0.476	0.0109123	0.0892289
ENSMUSG00000043681	Fam25c	397.94	1.70173	0.767	0.0109318	0.0893326
ENSMUSG00000017210	Med24	640.37	1.28788	0.365	0.0109472	0.0893994
ENSMUSG00000036023	Parp2	495.61	1.28432	0.361	0.0109537	0.0893994
ENSMUSG00000023971	Rrp36	527.99	1.35754	0.441	0.0109679	0.0894594
ENSMUSG00000031708	Tecr	5368.22	1.34723	0.43	0.0109772	0.089479
ENSMUSG00000028309	Rnf20	1489.42	0.797745	-0.326	0.0109982	0.0894825
ENSMUSG00000091277	Gm1818	144.53	0.719966	-0.474	0.0109961	0.0894825
ENSMUSG00000103839	Gm37607	45.46	0.5544	-0.851	0.010988	0.0894825
ENSMUSG00000027762	Sucnr1	455.6	1.63467	0.709	0.0110253	0.0896405
ENSMUSG00000063488	Zkscan7	1033.67	0.791686	-0.337	0.0110314	0.0896405
ENSMUSG00000044434	Gm9791	52.84	1.72071	0.783	0.0110547	0.0897738
ENSMUSG00000001098	Kctd10	600.53	1.26225	0.336	0.0111053	0.0898829
ENSMUSG00000007570	Fance	195.35	1.35285	0.436	0.011142	0.0898829
ENSMUSG00000022401	Xpnpep3	1696.01	0.76631	-0.384	0.0111161	0.0898829
ENSMUSG00000026116	Tmem131	1786.57	0.794434	-0.332	0.0111174	0.0898829
ENSMUSG00000027104	Atf2	1374.99	0.808321	-0.307	0.0111409	0.0898829
ENSMUSG00000028973	Abcb8	754.69	1.428	0.514	0.011139	0.0898829
ENSMUSG00000030123	Plxnd1	826.83	1.37554	0.46	0.011144	0.0898829
ENSMUSG00000038080	Kdm1b	993.56	1.23885	0.309	0.0110793	0.0898829
ENSMUSG00000039244	E130309D02Rik	220.13	1.39862	0.484	0.0111347	0.0898829
ENSMUSG00000039474	Wfs1	239.58	1.56266	0.644	0.0110889	0.0898829
ENSMUSG00000020170	Frs2	1054.74	0.816769	-0.292	0.0111588	0.0898913
ENSMUSG00000097530	Kansl2-ps	163.08	0.76313	-0.39	0.0111556	0.0898913
ENSMUSG00000019948	Actr6	460.07	0.761544	-0.393	0.0111787	0.0899961
ENSMUSG00000027217	Tspan18	129.28	1.52732	0.611	0.0111907	0.090013
ENSMUSG00000086502	B130055M24Rik	112.87	0.684916	-0.546	0.0111947	0.090013
ENSMUSG00000026027	Stradb	930.31	0.803294	-0.316	0.0112104	0.0900841
ENSMUSG00000029238	Clock	3163.33	0.780786	-0.357	0.011225	0.0901455
ENSMUSG00000045752	Tssc4	335.76	1.50629	0.591	0.0112515	0.0902471
ENSMUSG00000049577	Zfpm1	673.37	1.60436	0.682	0.0112446	0.0902471
ENSMUSG00000108371	Gm38832	71.66	0.409518	-1.288	0.0112665	0.0903122
ENSMUSG00000021973	Micu2	1029.17	1.30405	0.383	0.0112951	0.0903745
ENSMUSG00000038065	Mturn	165.24	0.678302	-0.56	0.0112882	0.0903745
ENSMUSG00000070368	Prok1	218.33	3.28752	1.717	0.0112914	0.0903745
ENSMUSG00000035649	Zcchc7	1036.23	0.780786	-0.357	0.0113063	0.0903848
ENSMUSG00000080776	Gm12174	208.42	0.636397	-0.652	0.0113102	0.0903848
ENSMUSG00000042390	Gatad2b	1804.4	0.790589	-0.339	0.0113257	0.090453
ENSMUSG00000020268	Lyrm7	124.07	0.705149	-0.504	0.0113395	0.0905073
ENSMUSG00000019461	Plscr3	225.42	1.37841	0.463	0.0113563	0.0905505
ENSMUSG00000020092	Pald1	448.2	1.36604	0.45	0.0113657	0.0905505
ENSMUSG00000027322	Siglec1	795.09	1.46206	0.548	0.0113652	0.0905505
ENSMUSG00000032294	Pkm	668.19	1.38607	0.471	0.0113927	0.0907101
ENSMUSG00000031585	Gtf2e2	419.38	0.747425	-0.42	0.0114008	0.0907149
ENSMUSG00000042628	Zfyve1	2286.23	0.782412	-0.354	0.0114072	0.0907149
ENSMUSG00000055932	Fto	1382.88	1.22179	0.289	0.0114226	0.0907814
ENSMUSG00000023991	Foxp4	334.84	1.56049	0.642	0.0114655	0.0909993
ENSMUSG00000032714	Syde1	124.07	1.42998	0.516	0.0114709	0.0909993
ENSMUSG00000043099	Hic1	37.87	2.01112	1.008	0.0114599	0.0909993
ENSMUSG00000079550	Mpp4	73.65	0.547906	-0.868	0.0115016	0.0911872
ENSMUSG00000059908	Mug1	131687	0.678302	-0.56	0.0115219	0.0912923
ENSMUSG00000021036	Sptlc2	950.19	0.812816	-0.299	0.011551	0.091361
ENSMUSG00000025384	Faap100	93.25	1.61888	0.695	0.0115381	0.091361
ENSMUSG00000087298	Gm9392	165.05	0.739694	-0.435	0.0115516	0.091361
ENSMUSG00000027951	Adar	1512.97	1.27899	0.355	0.0115867	0.0915282
ENSMUSG00000043059	Zfp513	380.11	1.33607	0.418	0.0115853	0.0915282
ENSMUSG00000025572	Tmc6	174.79	1.46612	0.552	0.0115945	0.0915342
ENSMUSG00000027628	Aar2	639.13	1.24057	0.311	0.0116224	0.091584
ENSMUSG00000040706	Agmat	2949.15	1.28788	0.365	0.0116241	0.091584
ENSMUSG00000047905	Gm8566	419.35	1.49071	0.576	0.0116175	0.091584
ENSMUSG00000074785	Plxnc1	1526.48	0.702709	-0.509	0.0116289	0.091584
ENSMUSG00000027318	Adam33	48.52	1.61552	0.692	0.0116417	0.0916226
ENSMUSG00000037104	Socs5	319.88	0.75576	-0.404	0.0116479	0.0916226
ENSMUSG00000087361	0610043K17Rik	139.74	0.693515	-0.528	0.0116575	0.0916426
ENSMUSG00000106139	Gm30648	38.18	0.620284	-0.689	0.0116768	0.0917392
ENSMUSG00000027940	Tpm3	2308.4	1.22603	0.294	0.0117257	0.092068
ENSMUSG00000014773	Dll1	157.35	1.45397	0.54	0.0117485	0.0921425
ENSMUSG00000021374	Nup153	1471.06	0.785128	-0.349	0.0117635	0.0921425
ENSMUSG00000034297	Med13	2631.61	0.778625	-0.361	0.0117549	0.0921425
ENSMUSG00000055660	Mettl4	896.73	0.7884	-0.343	0.011761	0.0921425
ENSMUSG00000058672	Tubb2a	4716.04	1.45095	0.537	0.0117834	0.0922367
ENSMUSG00000061292	Cyp3a59	1402.87	1.57571	0.656	0.0117967	0.0922367
ENSMUSG00000074166	AW146154	253.78	0.743291	-0.428	0.0117903	0.0922367
ENSMUSG00000037363	Letm2	112.26	0.665265	-0.588	0.0118317	0.0924548
ENSMUSG00000067144	Slc22a7	389	1.90528	0.93	0.0118453	0.0925052
ENSMUSG00000100510	Hand2os1	499.41	0.70466	-0.505	0.0118538	0.0925166
ENSMUSG00000001054	Rmnd5b	250.91	1.33237	0.414	0.011882	0.0926808
ENSMUSG00000026839	Upp2	3478.66	0.45376	-1.14	0.0119297	0.0927821
ENSMUSG00000033885	Pxk	1086.64	0.799406	-0.323	0.0119113	0.0927821
ENSMUSG00000038502	Ptov1	418.45	1.49692	0.582	0.0119337	0.0927821
ENSMUSG00000040018	Cox15	1279.28	1.23799	0.308	0.0119204	0.0927821
ENSMUSG00000043740	B430306N03Rik	141.87	1.45801	0.544	0.0119072	0.0927821
ENSMUSG00000084131	Rpl3-ps2	42	1.76541	0.82	0.0119377	0.0927821
ENSMUSG00000030201	Lrp6	4133.16	0.783497	-0.352	0.0119537	0.0928066
ENSMUSG00000062456	Rpl9-ps6	752.57	0.739181	-0.436	0.0119551	0.0928066
ENSMUSG00000000384	Tbrg4	939.34	1.29325	0.371	0.011965	0.0928286
ENSMUSG00000039450	Dcxr	637.16	1.36509	0.449	0.0119727	0.0928327
ENSMUSG00000030922	Lyrm1	147.23	0.74072	-0.433	0.0119817	0.0928473
ENSMUSG00000004264	Phb2	3035.21	1.27279	0.348	0.0119899	0.0928557
ENSMUSG00000064193	Gm4735	131.63	1.56157	0.643	0.0119997	0.0928769
ENSMUSG00000035478	Mbd3	615.55	1.48452	0.57	0.0120325	0.0930659
ENSMUSG00000049625	Tifab	158.23	1.39959	0.485	0.0120384	0.0930659
ENSMUSG00000019362	D8Ertd738e	627.72	1.48761	0.573	0.0121262	0.0936885
ENSMUSG00000006418	Rnf114	1972.04	0.820173	-0.286	0.0121441	0.0937318
ENSMUSG00000032333	Stoml1	130.64	1.39378	0.479	0.0121462	0.0937318
ENSMUSG00000015337	Endog	86.87	1.65405	0.726	0.0122163	0.0938288
ENSMUSG00000021038	Vipas39	725.9	0.78404	-0.351	0.0121929	0.0938288
ENSMUSG00000025877	Hk3	199.96	1.51677	0.601	0.0121966	0.0938288
ENSMUSG00000029559	2210016L21Rik	151.1	1.37936	0.464	0.0121954	0.0938288
ENSMUSG00000030671	Pde3b	2722.24	0.780245	-0.358	0.0122157	0.0938288
ENSMUSG00000034330	Plcg2	101.2	1.41814	0.504	0.0122018	0.0938288
ENSMUSG00000041654	Slc39a11	428.67	1.43993	0.526	0.0122099	0.0938288
ENSMUSG00000071014	Ndufb6	623.59	1.46206	0.548	0.0122094	0.0938288
ENSMUSG00000030120	Mlf2	2147.16	1.33053	0.412	0.0122264	0.0938511
ENSMUSG00000030483	Cyp2b10	3758.59	0.452817	-1.143	0.0122354	0.0938617
ENSMUSG00000031600	Vps37a	2709.66	0.775393	-0.367	0.0122494	0.0938617
ENSMUSG00000038871	Bpgm	548.11	1.28521	0.362	0.012249	0.0938617
ENSMUSG00000025759	Mfsd8	504	0.785128	-0.349	0.0122645	0.0939222
ENSMUSG00000030516	Tjp1	2810.43	0.815072	-0.295	0.0122732	0.0939332
ENSMUSG00000040549	Ckap5	796.09	0.805524	-0.312	0.0123164	0.0942091
ENSMUSG00000012519	Mlkl	315.1	1.40347	0.489	0.0124019	0.0943353
ENSMUSG00000020178	Adora2a	40.86	1.64718	0.72	0.012364	0.0943353
ENSMUSG00000020988	L2hgdh	1827.18	0.801625	-0.319	0.0123533	0.0943353
ENSMUSG00000022561	Gpaa1	314.1	1.49796	0.583	0.0123718	0.0943353
ENSMUSG00000029404	Arl6ip4	336.85	1.40153	0.487	0.012397	0.0943353
ENSMUSG00000032939	Nup93	275.49	1.36509	0.449	0.0123816	0.0943353
ENSMUSG00000044279	Crb3	181.99	1.54971	0.632	0.012365	0.0943353
ENSMUSG00000048280	Zfp738	569.55	0.737135	-0.44	0.0123832	0.0943353
ENSMUSG00000085793	Lin52	253.27	0.734075	-0.446	0.0123937	0.0943353
ENSMUSG00000093798	Gm8355	126.58	0.588861	-0.764	0.0124053	0.0943353
ENSMUSG00000036867	Smad6	161.59	1.55617	0.638	0.0124539	0.0946495
ENSMUSG00000002379	Ndufa11	826.16	1.48041	0.566	0.0124977	0.0947711
ENSMUSG00000002504	Slc9a3r2	339.01	1.39765	0.483	0.0124962	0.0947711
ENSMUSG00000024942	Capn1	606.19	1.35566	0.439	0.0125025	0.0947711
ENSMUSG00000042408	Zmym6	461.08	0.745355	-0.424	0.0124936	0.0947711
ENSMUSG00000051234	Rnf7	666	1.28699	0.364	0.0125127	0.0947711
ENSMUSG00000112426	Gm47200	63.33	2	1	0.0125135	0.0947711
ENSMUSG00000029817	Tra2a	1684.38	0.75576	-0.404	0.012528	0.0948258
ENSMUSG00000050777	Tmem37	1019.61	1.35285	0.436	0.0125504	0.0949401
ENSMUSG00000066154	Mup3	70352.6	0.663423	-0.592	0.0125618	0.0949714
ENSMUSG00000086922	Gm13835	793.43	0.766841	-0.383	0.0126063	0.0952526
ENSMUSG00000039782	Cpeb2	2227.55	0.696889	-0.521	0.0126316	0.095388
ENSMUSG00000057788	Ddx49	390.78	1.43893	0.525	0.0126459	0.0954409
ENSMUSG00000106040	Cyp3a63-ps	40.33	2.36362	1.241	0.0126706	0.0955723
ENSMUSG00000004748	Mtfp1	504.7	1.30949	0.389	0.0127236	0.0956153
ENSMUSG00000006782	Cnp	310.93	1.45599	0.542	0.0127277	0.0956153
ENSMUSG00000021959	Lats2	282.77	0.774856	-0.368	0.0127054	0.0956153
ENSMUSG00000045140	Pigw	277.46	0.764188	-0.388	0.0127257	0.0956153
ENSMUSG00000057036	Gm7536	128.02	1.56374	0.645	0.0127216	0.0956153
ENSMUSG00000073700	Klhl21	1211.54	0.751581	-0.412	0.0127088	0.0956153
ENSMUSG00000078185	Chml	150.68	0.707597	-0.499	0.012698	0.0956153
ENSMUSG00000039783	Kmo	13314.3	0.765248	-0.386	0.0127687	0.0957081
ENSMUSG00000040505	Abcg5	3093.8	1.29504	0.373	0.0127586	0.0957081
ENSMUSG00000074277	Phldb3	156.29	1.74594	0.804	0.0127484	0.0957081
ENSMUSG00000078572	Ndufaf8	52.33	1.88557	0.915	0.0127694	0.0957081
ENSMUSG00000031778	Cx3cl1	32.53	1.69232	0.759	0.0127784	0.0957207
ENSMUSG00000078580	E430018J23Rik	184.95	1.33053	0.412	0.0127965	0.0958007
ENSMUSG00000020219	Timm13	484.35	1.80375	0.851	0.0128865	0.0963662
ENSMUSG00000039217	Il18	234.26	1.39668	0.482	0.0128868	0.0963662
ENSMUSG00000017776	Crk	4063.23	0.786217	-0.347	0.0129189	0.0965513
ENSMUSG00000029247	Paics	7613.35	0.760489	-0.395	0.0129356	0.0965653
ENSMUSG00000033542	Arhgef5	1606.81	0.803851	-0.315	0.0129324	0.0965653
ENSMUSG00000028184	Adgrl2	2230.11	1.32225	0.403	0.0129515	0.0965728
ENSMUSG00000063931	Pepd	838.06	1.36794	0.452	0.0129463	0.0965728
ENSMUSG00000057130	Txnl4a	225.97	0.752102	-0.411	0.0129629	0.0966032
ENSMUSG00000028862	Map3k6	100.95	0.504176	-0.988	0.0129721	0.0966159
ENSMUSG00000030681	Mvp	891.65	1.42603	0.512	0.0130089	0.0968352
ENSMUSG00000037110	Ralgapa2	2546.39	0.782954	-0.353	0.0130194	0.0968579
ENSMUSG00000024639	Gnaq	1554.33	0.793884	-0.333	0.0130306	0.096873
ENSMUSG00000108465	Gm45110	77.86	0.633317	-0.659	0.0130363	0.096873
ENSMUSG00000050945	Zfp438	99.15	0.716481	-0.481	0.0130496	0.0969166
ENSMUSG00000014426	Map3k4	609.52	1.27987	0.356	0.013098	0.0969613
ENSMUSG00000027447	Cst3	1149.35	1.39862	0.484	0.0130953	0.0969613
ENSMUSG00000028333	Anp32b	1883.11	0.82188	-0.283	0.0130689	0.0969613
ENSMUSG00000030805	Stx4a	898.96	1.32777	0.409	0.0130875	0.0969613
ENSMUSG00000032307	Ube2q2	937	0.778085	-0.362	0.0131075	0.0969613
ENSMUSG00000033487	Fndc3a	4023.47	0.745355	-0.424	0.0131077	0.0969613
ENSMUSG00000110545	Gm7730	113.52	1.48968	0.575	0.0130979	0.0969613
ENSMUSG00000021286	Zfyve21	286.77	1.35097	0.434	0.0131301	0.0969927
ENSMUSG00000027519	Rab22a	1357.37	0.806642	-0.31	0.0131254	0.0969927
ENSMUSG00000087701	Gm13493	134.81	1.46104	0.547	0.0131343	0.0969927
ENSMUSG00000020283	Pex13	2044.94	0.785128	-0.349	0.0131842	0.0971244
ENSMUSG00000021944	Gata4	693.18	1.2861	0.363	0.0131761	0.0971244
ENSMUSG00000030067	Foxp1	1125.24	0.731536	-0.451	0.0131705	0.0971244
ENSMUSG00000042138	Msantd2	254.42	0.758384	-0.399	0.0131894	0.0971244
ENSMUSG00000112774	Gm36041	582.05	1.70764	0.772	0.0131778	0.0971244
ENSMUSG00000019977	Hbs1l	2527.27	0.820173	-0.286	0.0132212	0.0972492
ENSMUSG00000049866	Arl4c	99.91	1.428	0.514	0.01322	0.0972492
ENSMUSG00000041736	Tspo	850.81	1.61217	0.689	0.0132394	0.0973281
ENSMUSG00000054717	Hmgb2	170.2	1.51572	0.6	0.0132555	0.0973914
ENSMUSG00000111875	Gm5425	60.02	1.60214	0.68	0.0132633	0.097394
ENSMUSG00000010095	Slc3a2	1546.71	1.24057	0.311	0.0132813	0.0974709
ENSMUSG00000032119	Hinfp	725.03	0.780786	-0.357	0.013347	0.0978981
ENSMUSG00000020745	Pafah1b1	4315.55	0.785128	-0.349	0.0133888	0.0980963
ENSMUSG00000036026	Tmem63b	2229.1	1.25093	0.323	0.0133891	0.0980963
ENSMUSG00000032599	Ip6k2	1350.81	0.59957	-0.738	0.0134106	0.0981991
ENSMUSG00000017670	Elmo2	412.16	1.32225	0.403	0.0135296	0.0983408
ENSMUSG00000021646	Mccc2	1927.51	1.2518	0.324	0.0135385	0.0983408
ENSMUSG00000022965	Ifngr2	598.49	1.25527	0.328	0.0134601	0.0983408
ENSMUSG00000026307	Scly	2859.1	1.2605	0.334	0.0135646	0.0983408
ENSMUSG00000026869	Psmd5	1089.4	0.777007	-0.364	0.0135218	0.0983408
ENSMUSG00000028102	Pex11b	503.26	0.810565	-0.303	0.0134385	0.0983408
ENSMUSG00000028849	Map7d1	642.5	1.38415	0.469	0.0134736	0.0983408
ENSMUSG00000030314	Atg7	1154.36	1.26313	0.337	0.0135017	0.0983408
ENSMUSG00000032393	Dpp8	3224.92	0.792235	-0.336	0.0135205	0.0983408
ENSMUSG00000034793	G6pc3	199.37	1.36983	0.454	0.0135391	0.0983408
ENSMUSG00000036553	Sh3tc1	259.08	1.42998	0.516	0.0135381	0.0983408
ENSMUSG00000038751	Ptk6	74.96	2.2084	1.143	0.0135076	0.0983408
ENSMUSG00000039943	Plcb4	184.04	0.73255	-0.449	0.0135435	0.0983408
ENSMUSG00000046718	Bst2	1284.57	1.41225	0.498	0.0135082	0.0983408
ENSMUSG00000047866	Lonp2	14555.5	1.31951	0.4	0.013481	0.0983408
ENSMUSG00000048163	Selplg	60.5	1.67133	0.741	0.0135658	0.0983408
ENSMUSG00000048756	Foxo3	1332.47	0.726986	-0.46	0.0135512	0.0983408
ENSMUSG00000115186	Gm49417	257.97	0.619854	-0.69	0.0135496	0.0983408
ENSMUSG00000061104	Sap18b	137.11	1.41618	0.502	0.0135803	0.0983909
ENSMUSG00000007739	Cct4	2989.75	0.785673	-0.348	0.0136278	0.0986804
ENSMUSG00000032114	Slc37a4	5866.95	0.714497	-0.485	0.0136579	0.0987887
ENSMUSG00000039382	Wdr45	449.49	0.772175	-0.373	0.013656	0.0987887
ENSMUSG00000030729	Pgm2l1	301.2	0.687771	-0.54	0.0136883	0.0989534
ENSMUSG00000027394	Ttl	200.63	1.31312	0.393	0.0137016	0.0989947
ENSMUSG00000097113	Gm19705	35.96	0.561361	-0.833	0.0137248	0.0991073
ENSMUSG00000037295	Ldlrap1	952.34	1.2781	0.354	0.0137412	0.0991434
ENSMUSG00000038302	Afg1l	355.52	0.802737	-0.317	0.013745	0.0991434
ENSMUSG00000027002	Nckap1	5245.97	0.790589	-0.339	0.0137726	0.0992874
ENSMUSG00000024312	Wdr46	596.81	1.3765	0.461	0.0137832	0.0993088
ENSMUSG00000018921	Pelp1	360.68	1.29864	0.377	0.0137912	0.099312
ENSMUSG00000024525	Impa2	208.07	1.47836	0.564	0.0138205	0.0993579
ENSMUSG00000025366	Esyt1	538.48	1.2544	0.327	0.0138155	0.0993579
ENSMUSG00000111080	Gm20300	1020.72	0.765248	-0.386	0.0138155	0.0993579
ENSMUSG00000000142	Axin2	544.53	1.50838	0.593	0.0138967	0.0998507
ENSMUSG00000036257	Pnpla8	6835.71	0.782954	-0.353	0.0139365	0.100082
ENSMUSG00000060036	Rpl3	7897.93	1.41618	0.502	0.0139442	0.100082
ENSMUSG00000024309	Pfdn6	716.49	1.32685	0.408	0.0139746	0.100245
ENSMUSG00000023963	Cyp39a1	6242.73	0.666187	-0.586	0.0139861	0.100272
ENSMUSG00000002365	Snx9	1188.59	1.23542	0.305	0.0140105	0.100281
ENSMUSG00000025666	Tmem47	385.32	0.763659	-0.389	0.0140101	0.100281
ENSMUSG00000055204	Ankrd17	3307.95	0.792784	-0.335	0.014006	0.100281
ENSMUSG00000016520	Lnx2	802.12	1.26663	0.341	0.0140503	0.100511
ENSMUSG00000006638	Abhd1	187.62	1.46917	0.555	0.0140638	0.100535
ENSMUSG00000028066	Pmf1	342.27	1.37936	0.464	0.0140844	0.100535
ENSMUSG00000034105	Meak7	345.84	1.32869	0.41	0.0140741	0.100535
ENSMUSG00000072849	Serpina1e	42148.9	0.441046	-1.181	0.014083	0.100535
ENSMUSG00000025722	Wdr73	606.65	1.27456	0.35	0.01412	0.100568
ENSMUSG00000031138	F9	13929.5	0.764718	-0.387	0.014099	0.100568
ENSMUSG00000038533	Cbfa2t2	539.93	0.78187	-0.355	0.0141168	0.100568
ENSMUSG00000042197	Zfp451	795.12	0.767373	-0.382	0.0141099	0.100568
ENSMUSG00000047721	Bola2	145.99	1.63921	0.713	0.0141345	0.100617
ENSMUSG00000001366	Fbxo9	1453.36	0.832199	-0.265	0.0141717	0.100826
ENSMUSG00000039680	Mrps6	83.02	0.654743	-0.611	0.0142004	0.100975
ENSMUSG00000066877	Nck2	75.82	1.43594	0.522	0.0142118	0.101002
ENSMUSG00000026856	Dolpp1	450.19	1.36699	0.451	0.0142654	0.101327
ENSMUSG00000064225	Paqr9	23647	1.58887	0.668	0.0142972	0.101442
ENSMUSG00000118168	Gm36419	1482.78	0.732043	-0.45	0.014296	0.101442
ENSMUSG00000024181	Mrpl28	425.07	1.37459	0.459	0.014338	0.101677
ENSMUSG00000013663	Pten	6013.52	0.778625	-0.361	0.0143584	0.101741
ENSMUSG00000021796	Bmpr1a	1582.54	0.800515	-0.321	0.0143749	0.101741
ENSMUSG00000032531	Amotl2	669	1.35754	0.441	0.0143783	0.101741
ENSMUSG00000063354	Slc39a4	956.08	1.42899	0.515	0.0143757	0.101741
ENSMUSG00000022614	Lmf2	720.32	1.45095	0.537	0.0144113	0.101919
ENSMUSG00000000693	Loxl3	97.28	1.41323	0.499	0.0144451	0.102003
ENSMUSG00000029127	Zbtb49	80.53	1.38703	0.472	0.0144623	0.102003
ENSMUSG00000045438	Cox19	561.58	1.27103	0.346	0.0144609	0.102003
ENSMUSG00000061979	Rcc1l	330.56	1.35754	0.441	0.0144517	0.102003
ENSMUSG00000066415	Msl2	1436.34	0.810003	-0.304	0.0144329	0.102003
ENSMUSG00000035164	Zc3h12c	466.96	0.75576	-0.404	0.0144733	0.102025
ENSMUSG00000029571	Tmem106b	11418	0.762601	-0.391	0.0144874	0.10207
ENSMUSG00000028211	Trp53inp1	7287.29	0.566442	-0.82	0.0145203	0.102191
ENSMUSG00000028334	Nans	244.42	1.46815	0.554	0.014518	0.102191
ENSMUSG00000068196	Col8a1	39.83	1.87254	0.905	0.0145335	0.102228
ENSMUSG00000030674	Qprt	2086.45	1.30677	0.386	0.0145847	0.102533
ENSMUSG00000025498	Irf7	988.53	1.50004	0.585	0.0146151	0.102636
ENSMUSG00000031631	Cfap97	674.6	0.81169	-0.301	0.0146143	0.102636
ENSMUSG00000036995	Asap3	286.84	1.45498	0.541	0.0146295	0.102682
ENSMUSG00000025791	Pgm1	6350.37	1.27103	0.346	0.0146654	0.102743
ENSMUSG00000027601	Mtfr1	2358.22	0.805524	-0.312	0.0146516	0.102743
ENSMUSG00000031902	Nfatc3	1460.82	0.812816	-0.299	0.0146696	0.102743
ENSMUSG00000056492	Adgrf5	3346.5	0.79996	-0.322	0.0146663	0.102743
ENSMUSG00000030409	Dmpk	630.24	1.32961	0.411	0.0146815	0.102771
ENSMUSG00000037062	Sh3glb1	2636.5	0.812252	-0.3	0.0147162	0.102958
ENSMUSG00000033111	3830406C13Rik	340.71	0.746389	-0.422	0.0147302	0.103001
ENSMUSG00000015697	Setdb1	1329.89	0.824162	-0.279	0.0147911	0.103316
ENSMUSG00000037035	Inhbb	176.6	0.655651	-0.609	0.0147907	0.103316
ENSMUSG00000018287	Spag7	906.86	1.28254	0.359	0.0148384	0.103509
ENSMUSG00000079037	Prnp	820.89	1.25353	0.326	0.0148426	0.103509
ENSMUSG00000105909	Gm43189	449.36	0.660211	-0.599	0.014835	0.103509
ENSMUSG00000020074	Ccar1	2367.7	0.776469	-0.365	0.0148687	0.10351
ENSMUSG00000025492	Ifitm3	6362.21	1.35849	0.442	0.0148596	0.10351
ENSMUSG00000031059	Ndufb11	1860.69	1.33145	0.413	0.0148746	0.10351
ENSMUSG00000090093	Gm14399	109.19	0.67315	-0.571	0.0148628	0.10351
ENSMUSG00000007039	Ddah2	58.13	1.70409	0.769	0.0149364	0.103518
ENSMUSG00000015083	C8g	4440.89	1.30134	0.38	0.0149176	0.103518
ENSMUSG00000022043	Trim35	191.06	1.30405	0.383	0.0149255	0.103518
ENSMUSG00000025732	Mcrip2	321.22	1.41128	0.497	0.0148867	0.103518
ENSMUSG00000026072	Il1r1	2297.17	0.656561	-0.607	0.0149461	0.103518
ENSMUSG00000028459	Cd72	103.1	1.48865	0.574	0.0149944	0.103518
ENSMUSG00000033220	Rac2	245.49	1.50838	0.593	0.0149947	0.103518
ENSMUSG00000035342	Lzts2	180.1	1.52732	0.611	0.0149722	0.103518
ENSMUSG00000035469	Rcbtb1	2747.84	0.757333	-0.401	0.0149927	0.103518
ENSMUSG00000040274	Cdk6	1332.88	1.39474	0.48	0.0149324	0.103518
ENSMUSG00000041797	Abca9	366.86	0.742262	-0.43	0.0149852	0.103518
ENSMUSG00000046516	Cox17	157.62	0.712025	-0.49	0.014993	0.103518
ENSMUSG00000048000	Gigyf2	2369.05	0.800515	-0.321	0.0149897	0.103518
ENSMUSG00000078496	Zfp982	51.96	0.547526	-0.869	0.0149018	0.103518
ENSMUSG00000079429	Mroh2a	38.79	1.66555	0.736	0.0149121	0.103518
ENSMUSG00000019823	Mical1	60.55	1.55617	0.638	0.0150187	0.103536
ENSMUSG00000030287	Itpr2	2073.98	0.806642	-0.31	0.0150153	0.103536
ENSMUSG00000099689	Zfp383	200.78	0.742262	-0.43	0.0150213	0.103536
ENSMUSG00000038456	Dennd2a	201.64	1.32317	0.404	0.0150482	0.103667
ENSMUSG00000021094	Dhrs7	711.23	1.35754	0.441	0.0150621	0.103707
ENSMUSG00000026938	Fcna	1445.27	1.32501	0.406	0.0150699	0.103707
ENSMUSG00000033917	Gde1	1111.03	0.733058	-0.448	0.0151173	0.103869
ENSMUSG00000050310	Rictor	1462.86	0.760489	-0.395	0.0151078	0.103869
ENSMUSG00000108961	Gm32540	192.08	0.461371	-1.116	0.015114	0.103869
ENSMUSG00000040466	Blvrb	942.99	1.48761	0.573	0.0151255	0.10387
ENSMUSG00000061758	Akr1b10	93.02	1.42405	0.51	0.015154	0.104011
ENSMUSG00000021482	Prxl2c	4600.84	0.790041	-0.34	0.015185	0.104169
ENSMUSG00000038582	Pptc7	1061.85	0.723969	-0.466	0.0152101	0.104286
ENSMUSG00000033417	Cacul1	2554.13	0.774856	-0.368	0.0152195	0.104296
ENSMUSG00000010609	Psen2	5022.64	1.337	0.419	0.0152347	0.104313
ENSMUSG00000028763	Hspg2	1062.92	1.61552	0.692	0.0152379	0.104313
ENSMUSG00000024515	Smad4	1033.52	0.823591	-0.28	0.0152796	0.104543
ENSMUSG00000022358	Fbxo32	279.63	0.587231	-0.768	0.0153056	0.104666
ENSMUSG00000028121	Bcar3	1218.66	1.32042	0.401	0.0153529	0.104934
ENSMUSG00000002985	Apoe	308988	1.60103	0.679	0.0154021	0.105215
ENSMUSG00000026411	Tmem9	338.1	1.36699	0.451	0.0154166	0.105259
ENSMUSG00000063785	Utp14a	829.23	0.772175	-0.373	0.0154399	0.105363
ENSMUSG00000034837	Gnat1	121.84	1.96973	0.978	0.0154757	0.105552
ENSMUSG00000027007	Itprid2	2304.08	0.813379	-0.298	0.0155148	0.105763
ENSMUSG00000024644	Cndp2	1682.76	1.27987	0.356	0.0155434	0.105903
ENSMUSG00000064179	Tnnt1	30.19	1.88426	0.914	0.0155584	0.10595
ENSMUSG00000026792	Lrsam1	430.78	1.30224	0.381	0.0155694	0.105962
ENSMUSG00000040325	Dcaf1	1526.47	0.805524	-0.312	0.0155765	0.105962
ENSMUSG00000028195	Ccn1	216.07	1.49381	0.579	0.0155899	0.105999
ENSMUSG00000017307	Acot8	418.07	1.42899	0.515	0.0156725	0.106504
ENSMUSG00000010406	Mrpl52	172.13	1.44493	0.531	0.0156863	0.106542
ENSMUSG00000000386	Mx1	95.47	2.0648	1.046	0.0157615	0.106942
ENSMUSG00000021510	Zfp729a	460.77	0.750019	-0.415	0.0157552	0.106942
ENSMUSG00000015126	Tsr3	226.84	1.35849	0.442	0.0157742	0.106972
ENSMUSG00000021259	Cyp46a1	41.88	1.77769	0.83	0.0158299	0.107073
ENSMUSG00000021361	Tmem14c	2091.32	1.28165	0.358	0.0158091	0.107073
ENSMUSG00000025262	Fam120c	305.23	0.705638	-0.503	0.0158294	0.107073
ENSMUSG00000032547	Ryk	1258.62	0.831622	-0.266	0.0158383	0.107073
ENSMUSG00000060260	Pwwp2b	67.79	1.50733	0.592	0.0158381	0.107073
ENSMUSG00000074629	4930518I15Rik	124.8	0.696889	-0.521	0.0158117	0.107073
ENSMUSG00000048047	Zbtb33	1142.05	0.788947	-0.342	0.0158773	0.107281
ENSMUSG00000037242	Clic4	3516.81	0.800515	-0.321	0.0159081	0.107338
ENSMUSG00000037348	Paqr7	913.11	1.47529	0.561	0.0158994	0.107338
ENSMUSG00000045917	Tmem268	234.58	1.40153	0.487	0.0159104	0.107338
ENSMUSG00000086071	Gm12354	198.14	0.696889	-0.521	0.0159202	0.107348
ENSMUSG00000024925	Rnaseh2c	119.18	1.63127	0.706	0.0159867	0.107741
ENSMUSG00000025027	Xpnpep1	831.04	1.27544	0.351	0.0159969	0.107754
ENSMUSG00000038000	Acd	271.06	1.34723	0.43	0.0160584	0.108025
ENSMUSG00000042747	Krtcap2	350.94	1.35849	0.442	0.016056	0.108025
ENSMUSG00000058709	Egln2	985.22	1.41814	0.504	0.0160663	0.108025
ENSMUSG00000063838	Cdc42ep5	67.54	0.531448	-0.912	0.0160703	0.108025
ENSMUSG00000022272	Myo10	1611.84	1.21251	0.278	0.0160826	0.108052
ENSMUSG00000016206	H2-M3	145.52	1.38511	0.47	0.016095	0.108055
ENSMUSG00000069805	Fbp1	20695.8	1.33607	0.418	0.0160996	0.108055
ENSMUSG00000027775	Mfsd1	2552.41	0.804408	-0.314	0.016122	0.108149
ENSMUSG00000057897	Camk2b	799.92	1.35754	0.441	0.0161636	0.108369
ENSMUSG00000074227	Spint2	716.72	1.29594	0.374	0.0161713	0.108369
ENSMUSG00000009646	Pla2g12b	969.7	1.28699	0.364	0.0162031	0.108414
ENSMUSG00000030842	Lamtor1	997.51	1.28967	0.367	0.016192	0.108414
ENSMUSG00000054428	Atpif1	209.26	1.40347	0.489	0.0162024	0.108414
ENSMUSG00000025979	Mob4	1124.33	0.788947	-0.342	0.0162359	0.108578
ENSMUSG00000036214	Polr1has	432.18	0.792784	-0.335	0.0162816	0.108828
ENSMUSG00000001910	Nacc1	902.78	1.27456	0.35	0.0162961	0.108869
ENSMUSG00000022369	Mtbp	91.22	1.41716	0.503	0.0163658	0.109167
ENSMUSG00000023341	Mx2	275.77	1.46713	0.553	0.0163595	0.109167
ENSMUSG00000047248	C2cd3	531.56	0.778085	-0.362	0.0163546	0.109167
ENSMUSG00000104392	Gm37962	41.61	0.540363	-0.888	0.0163828	0.109168
ENSMUSG00000116141	Gm49495	114.33	0.595016	-0.749	0.0163753	0.109168
ENSMUSG00000040511	Pvr	383.07	0.72749	-0.459	0.0164063	0.109269
ENSMUSG00000032369	Plscr1	610.87	1.34071	0.423	0.0164148	0.10927
ENSMUSG00000030798	Cd37	112.04	1.46917	0.555	0.0164424	0.109398
ENSMUSG00000024963	Dnajc4	127.08	1.50004	0.585	0.0164514	0.109402
ENSMUSG00000022601	Zbtb11	795.25	0.75054	-0.414	0.0164654	0.109439
ENSMUSG00000036087	Slain2	1575.12	0.804966	-0.313	0.0164891	0.109541
ENSMUSG00000006705	Pknox1	668.87	0.794985	-0.331	0.0165139	0.109575
ENSMUSG00000022090	Pdlim2	34.68	1.64604	0.719	0.0165263	0.109575
ENSMUSG00000033416	Gucd1	4727.93	0.789494	-0.341	0.0165279	0.109575
ENSMUSG00000118155	Gm50136	30.32	0.316001	-1.662	0.0165132	0.109575
ENSMUSG00000036027	1810046K07Rik	36.69	2.16895	1.117	0.0165442	0.109628
ENSMUSG00000061887	Ssbp3	1257.7	1.29056	0.368	0.0165892	0.10987
ENSMUSG00000025351	Cd63	124.3	1.44393	0.53	0.0166151	0.109986
ENSMUSG00000021669	Cert1	2562.68	0.78187	-0.355	0.0166397	0.110092
ENSMUSG00000034845	Plvap	692.25	1.41519	0.501	0.0166639	0.110197
ENSMUSG00000024787	Snx15	254.93	1.34164	0.424	0.0166982	0.110368
ENSMUSG00000030587	2200002D01Rik	30.54	1.90132	0.927	0.0167472	0.110605
ENSMUSG00000042772	Smg7	1791.44	0.806642	-0.31	0.0167681	0.110605
ENSMUSG00000049421	Zfp260	1120.35	0.780786	-0.357	0.0167517	0.110605
ENSMUSG00000052160	Pld4	313.13	1.36983	0.454	0.0168067	0.110803
ENSMUSG00000004221	Ikbkg	4096.87	0.816203	-0.293	0.0168245	0.110821
ENSMUSG00000047656	Trpt1	65.6	1.52098	0.605	0.0168263	0.110821
ENSMUSG00000024909	Efemp2	86.77	1.44794	0.534	0.0168655	0.110994
ENSMUSG00000025158	Rfng	276.64	1.36983	0.454	0.0168782	0.110994
ENSMUSG00000027848	Olfml3	152.06	1.36888	0.453	0.0168705	0.110994
ENSMUSG00000028850	Gpatch3	134.67	1.42603	0.512	0.016898	0.111068
ENSMUSG00000030614	Tmem126b	857.5	0.799406	-0.323	0.0169287	0.111214
ENSMUSG00000055053	Nfic	2745.62	1.40639	0.492	0.0170012	0.111634
ENSMUSG00000031540	Kat6a	1611.68	0.795536	-0.33	0.0170267	0.111745
ENSMUSG00000035547	Capn5	150.61	1.41912	0.505	0.0170477	0.111827
ENSMUSG00000025925	Terf1	332.38	0.770571	-0.376	0.0170656	0.111888
ENSMUSG00000027893	Ahcyl1	4929.54	0.801625	-0.319	0.0171087	0.111945
ENSMUSG00000027961	Lrrc39	38.35	1.8908	0.919	0.0170989	0.111945
ENSMUSG00000046756	Mrps7	1149.07	1.26927	0.344	0.0171037	0.111945
ENSMUSG00000078485	Plekhn1	245.68	1.37841	0.463	0.0170978	0.111945
ENSMUSG00000033128	Gga1	724.8	1.36415	0.448	0.017182	0.112368
ENSMUSG00000021486	Prelid1	1526.46	1.25701	0.33	0.0172452	0.112669
ENSMUSG00000026822	Lcn2	340.64	1.90924	0.933	0.0172392	0.112669
ENSMUSG00000019066	Rab3d	432.35	1.39668	0.482	0.0172671	0.112699
ENSMUSG00000038214	Bend3	280.7	1.33422	0.416	0.0172601	0.112699
ENSMUSG00000017009	Sdc4	16405.3	0.71847	-0.477	0.0172932	0.1127
ENSMUSG00000025645	Ccdc51	220.41	1.34443	0.427	0.017276	0.1127
ENSMUSG00000029186	Pi4k2b	1378.88	0.787308	-0.345	0.0172885	0.1127
ENSMUSG00000043384	Gprasp1	518.69	0.778085	-0.362	0.0173058	0.112726
ENSMUSG00000041769	Ppp2r2d	1297.46	0.792235	-0.336	0.017319	0.112755
ENSMUSG00000074506	Gm10705	159.09	0.303338	-1.721	0.0173896	0.113158
ENSMUSG00000036850	Mrpl41	474.64	1.35097	0.434	0.0174366	0.113351
ENSMUSG00000048758	Rpl29	514.01	1.61105	0.688	0.0174331	0.113351
[truncated: 11,010 more rows]

## Sheet: Table S2D
Supplementary Table 2D. Differential gene expression analysis, Fasting vs Fed - Plin2+/+ mice
Ensembl	entrezgene_accession	baseMean	FoldChange	log2FoldChange	pvalue	padj
ENSMUSG00000044254	Pcsk9	932.69	0.0353781	-4.821	1.97947e-115	2.58004e-111
ENSMUSG00000041828	Abca8a	4344.54	0.116145	-3.106	1.8191e-77	1.18551e-73
ENSMUSG00000074398	Gm15441	585.6	191.606	7.582	2.17416e-72	9.44599e-69
ENSMUSG00000018900	Slc22a5	3243.23	8.86426	3.148	1.20051e-71	3.91186e-68
ENSMUSG00000057103	Nat8f1	4194.45	0.0967228	-3.37	2.52714e-71	6.58774e-68
ENSMUSG00000020538	Srebf1	2939.73	0.0380489	-4.716	3.22365e-67	7.00284e-64
ENSMUSG00000030278	Cidec	1492.26	237.207	7.89	4.32148e-67	8.0466e-64
ENSMUSG00000062410	Hsd3b3	3052.31	0.0571937	-4.128	1.95338e-65	3.18255e-62
ENSMUSG00000021226	Acot2	1893.71	21.0829	4.398	1.08176e-64	1.56663e-61
ENSMUSG00000063730	Hsd3b2	754.85	0.0242647	-5.365	1.06587e-62	1.38925e-59
ENSMUSG00000078817	Nlrp12	4219.55	11.6722	3.545	1.92424e-62	2.28005e-59
ENSMUSG00000022853	Ehhadh	100879	11.5115	3.525	4.57571e-59	4.96998e-56
ENSMUSG00000021198	Unc79	72.28	25.3691	4.665	1.43556e-57	1.43931e-54
ENSMUSG00000030545	Pex11a	5914.26	6.38639	2.675	8.10388e-56	7.42133e-53
ENSMUSG00000053964	Lgals4	1006.14	5.62557	2.492	8.54073e-56	7.42133e-53
ENSMUSG00000039886	Tmem120a	1360.25	4.43213	2.148	5.51427e-54	4.49207e-51
ENSMUSG00000024292	Cyp4f14	6952.22	0.142102	-2.815	1.32135e-53	1.01309e-50
ENSMUSG00000028712	Cyp4a31	2298.19	12.4926	3.643	2.05211e-53	1.48595e-50
ENSMUSG00000022351	Sqle	2052.46	0.0317742	-4.976	4.63441e-53	3.1792e-50
ENSMUSG00000095061	E030018B13Rik	359.09	935.115	9.869	1.87174e-51	1.21981e-48
ENSMUSG00000113543	Gm36264	157.41	0.0746352	-3.744	7.63109e-51	4.73636e-48
ENSMUSG00000059743	Fdps	484.21	0.0163451	-5.935	1.04215e-50	6.17429e-48
ENSMUSG00000047617	Paxx	616.36	0.0477949	-4.387	1.54002e-50	8.72725e-48
ENSMUSG00000042834	Nrep	985.62	0.0744802	-3.747	3.06941e-48	1.66694e-45
ENSMUSG00000090610	Gm3571	327.38	0.0426001	-4.553	7.58363e-48	3.9538e-45
ENSMUSG00000006517	Mvd	629.18	0.0224678	-5.476	1.0795e-45	5.41159e-43
ENSMUSG00000037541	Shank2	854.85	0.127009	-2.977	2.00416e-45	9.67488e-43
ENSMUSG00000045294	Insig1	9476.77	0.0737098	-3.762	3.77708e-45	1.75823e-42
ENSMUSG00000029575	Mmab	826.32	0.176165	-2.505	4.80363e-45	2.15899e-42
ENSMUSG00000086389	Gm15998	96.67	0.00172045	-9.183	4.97842e-45	2.16296e-42
ENSMUSG00000027559	Car3	37742	0.00626704	-7.318	1.45334e-44	6.11059e-42
ENSMUSG00000075256	Cerkl	654.09	7.39218	2.886	2.27943e-44	9.28441e-42
ENSMUSG00000033717	Adra2a	240.4	991.865	9.954	2.7174e-44	1.07329e-41
ENSMUSG00000041769	Ppp2r2d	1297.46	4.10391	2.037	1.9137e-43	7.33622e-41
ENSMUSG00000060613	Cyp2c70	16599.1	0.046617	-4.423	2.40802e-43	8.96747e-41
ENSMUSG00000025089	Gfra1	13748	4.98986	2.319	3.69386e-43	1.33738e-40
ENSMUSG00000030643	Rab30	2401.14	8.57419	3.1	4.16955e-43	1.46881e-40
ENSMUSG00000020150	Gamt	1376.52	0.0978693	-3.353	5.8448e-43	2.00477e-40
ENSMUSG00000037797	Adh4	4566.08	0.195739	-2.353	7.75165e-43	2.59064e-40
ENSMUSG00000029161	Cgref1	174.38	22.2079	4.473	1.60409e-42	5.22694e-40
ENSMUSG00000031808	Slc27a1	931.4	8.10044	3.018	1.38066e-41	4.28464e-39
ENSMUSG00000063590	Slc22a28	78.49	0.01975	-5.662	1.36256e-41	4.28464e-39
ENSMUSG00000021591	Glrx	2693.66	4.47225	2.161	1.78525e-41	5.41138e-39
ENSMUSG00000042216	Sgsm1	205.08	0.0565237	-4.145	7.22691e-41	2.14081e-38
ENSMUSG00000024694	Keg1	2497.51	0.0867495	-3.527	2.51116e-40	7.27343e-38
ENSMUSG00000041773	Enc1	1054.31	5.61778	2.49	3.35023e-40	9.4928e-38
ENSMUSG00000024165	Jpt2	1096.57	0.234718	-2.091	9.24365e-40	2.56344e-37
ENSMUSG00000011305	Plin5	2881.1	7.70076	2.945	1.40666e-39	3.81967e-37
ENSMUSG00000070690	Albfm1	1588.83	0.212863	-2.232	5.37005e-39	1.42843e-36
ENSMUSG00000027514	Zbp1	280.08	0.0838526	-3.576	1.26891e-38	3.3078e-36
ENSMUSG00000031604	Msmo1	4723.21	0.0708052	-3.82	2.60859e-38	6.66674e-36
ENSMUSG00000024049	Myom1	195.79	9.73378	3.283	8.77905e-38	2.2005e-35
ENSMUSG00000031349	Nsdhl	2048.12	0.0819564	-3.609	1.8165e-37	4.46721e-35
ENSMUSG00000042041	2010003K11Rik	639.12	9.86966	3.303	2.8242e-37	6.81678e-35
ENSMUSG00000042476	Abcb4	20153.6	4.37717	2.13	4.49001e-37	1.06405e-34
ENSMUSG00000001467	Cyp51	4319.82	0.0982772	-3.347	4.95283e-37	1.15277e-34
ENSMUSG00000024378	Stard4	4231.14	0.141512	-2.821	5.63348e-37	1.28819e-34
ENSMUSG00000003721	Insig2	31773.9	6.36429	2.67	7.04368e-37	1.58288e-34
ENSMUSG00000056091	St3gal5	15488.7	7.78663	2.961	7.22762e-37	1.59669e-34
ENSMUSG00000058258	Idi1	4440.11	0.0406951	-4.619	3.40817e-36	7.40369e-34
ENSMUSG00000056698	Elmod3	1070.96	3.24901	1.7	4.45679e-36	9.52291e-34
ENSMUSG00000047446	Arl4a	3241.79	4.07556	2.027	1.01268e-35	2.12892e-33
ENSMUSG00000020142	Slc1a4	266.3	0.063769	-3.971	1.71243e-35	3.54282e-33
ENSMUSG00000027698	Nceh1	3340.31	4.78328	2.258	2.26444e-35	4.61167e-33
ENSMUSG00000021273	Fdft1	3457.61	0.0841438	-3.571	3.15498e-35	6.32646e-33
ENSMUSG00000024580	Grpel2	3496.3	4.82658	2.271	3.36679e-35	6.6489e-33
ENSMUSG00000028008	Asic5	388.24	6.5933	2.721	3.45612e-35	6.72345e-33
ENSMUSG00000040998	Npnt	124.8	27.3411	4.773	4.82552e-35	9.24938e-33
ENSMUSG00000074578	Zfas1	503.17	3.44857	1.786	6.49411e-35	1.22673e-32
ENSMUSG00000029771	Irf5	392.21	0.195467	-2.355	1.39672e-34	2.6007e-32
ENSMUSG00000032802	Srxn1	2770.46	3.05887	1.613	2.54489e-34	4.67184e-32
ENSMUSG00000106705	Gm2602	69.54	0.0353536	-4.822	7.21123e-34	1.30543e-31
ENSMUSG00000062480	Acat3	6641.7	0.209352	-2.256	7.66032e-34	1.36773e-31
ENSMUSG00000035686	Thrsp	962.52	0.0341256	-4.873	8.15769e-34	1.43686e-31
ENSMUSG00000034731	Dgkh	698.33	5.31474	2.41	9.57093e-34	1.6633e-31
ENSMUSG00000030762	Aqp8	2272.8	0.0649287	-3.945	1.59576e-32	2.73673e-30
ENSMUSG00000109291	Gm2814	409.55	6.74117	2.753	1.77408e-32	3.00304e-30
ENSMUSG00000068762	Gstm6	2396.53	0.163346	-2.614	3.06735e-32	5.12563e-30
ENSMUSG00000064294	Aox3	10211.8	0.13603	-2.878	3.51289e-32	5.79582e-30
ENSMUSG00000001604	Tcea3	733.02	0.160985	-2.635	3.79899e-32	6.1895e-30
ENSMUSG00000030364	Clec2h	58.26	0.00716409	-7.125	5.35094e-32	8.61038e-30
ENSMUSG00000032080	Apoa4	77515.9	24.4371	4.611	6.42677e-32	1.02154e-29
ENSMUSG00000057722	Lepr	8076.04	30.4211	4.927	6.88905e-32	1.08183e-29
ENSMUSG00000020917	Acly	8806.74	0.155178	-2.688	1.01853e-31	1.58042e-29
ENSMUSG00000010601	Apol7a	3054.69	0.127097	-2.976	1.23233e-31	1.88967e-29
ENSMUSG00000025260	Hsd17b10	7546.79	4.25748	2.09	1.29825e-31	1.96761e-29
ENSMUSG00000039934	Gsap	994.97	0.255962	-1.966	1.56091e-31	2.33849e-29
ENSMUSG00000041939	Mvk	386.09	0.0674518	-3.89	1.63672e-31	2.42421e-29
ENSMUSG00000023070	Rgn	35867	0.129947	-2.944	1.76789e-31	2.58907e-29
ENSMUSG00000038422	Hdhd3	525.2	0.168404	-2.57	1.88616e-31	2.73158e-29
ENSMUSG00000029458	Brap	5588.94	3.19762	1.677	2.20828e-31	3.16294e-29
ENSMUSG00000040253	Gbp7	828.02	0.23229	-2.106	4.34566e-31	6.15666e-29
ENSMUSG00000004038	Gstm3	1205.95	0.0648387	-3.947	7.87254e-31	1.10242e-28
ENSMUSG00000018042	Cyb5r3	8433.24	0.233744	-2.097	7.95054e-31	1.10242e-28
ENSMUSG00000026853	Crat	5303.32	4.40151	2.138	8.36053e-31	1.14706e-28
ENSMUSG00000003559	As3mt	3808.64	3.08015	1.623	1.14738e-30	1.5578e-28
ENSMUSG00000114800	Gm31600	59.78	17.0181	4.089	2.01583e-30	2.70869e-28
ENSMUSG00000078920	Ifi47	519.74	0.189727	-2.398	2.34828e-30	3.12321e-28
ENSMUSG00000046480	Scn4b	70.7	36.7583	5.2	3.22213e-30	4.24214e-28
ENSMUSG00000006777	Krt23	109.74	15.2739	3.933	5.83004e-30	7.59887e-28
ENSMUSG00000052117	D630039A03Rik	698.54	0.283221	-1.82	6.09983e-30	7.87181e-28
ENSMUSG00000002265	Peg3	2246.21	7.95025	2.991	6.87632e-30	8.78686e-28
ENSMUSG00000109931	Gm39929	58.43	21.9477	4.456	6.99283e-30	8.84899e-28
ENSMUSG00000063406	Tmed5	7065.26	3.87716	1.955	7.38918e-30	9.26063e-28
ENSMUSG00000062908	Acadm	26837.5	3.42238	1.775	8.60515e-30	1.06819e-27
ENSMUSG00000112615	Gm18337	128.91	0.177022	-2.498	1.06867e-29	1.31406e-27
ENSMUSG00000065952	Rps23rg1	64.42	0.0127709	-6.291	1.18479e-29	1.44323e-27
ENSMUSG00000038917	3930402G23Rik	633.42	27.8769	4.801	1.51896e-29	1.83316e-27
ENSMUSG00000077148	Gm22935	27.15	0.00252588	-8.629	1.64638e-29	1.96871e-27
ENSMUSG00000035372	1810055G02Rik	1108.25	6.37312	2.672	1.94734e-29	2.30742e-27
ENSMUSG00000032018	Sc5d	21925.2	0.175312	-2.512	2.43137e-29	2.855e-27
ENSMUSG00000110151	Gm38416	89.27	0.0215675	-5.535	3.00002e-29	3.49127e-27
ENSMUSG00000097321	1700028E10Rik	127.02	0.15283	-2.71	3.70885e-29	4.27798e-27
ENSMUSG00000106069	Gm6135	776.15	0.111646	-3.163	4.51494e-29	5.16208e-27
ENSMUSG00000042349	Ikbke	866.38	0.213454	-2.228	4.61752e-29	5.23345e-27
ENSMUSG00000038217	Tlcd2	1552.77	0.275667	-1.859	5.9062e-29	6.63633e-27
ENSMUSG00000048486	Fitm2	5286.25	3.78161	1.919	8.38764e-29	9.34397e-27
ENSMUSG00000026043	Col3a1	907.61	0.116145	-3.106	9.27415e-29	1.0244e-26
ENSMUSG00000072949	Acot1	5817.56	17.0772	4.094	1.32258e-28	1.44862e-26
ENSMUSG00000024900	Cpt1a	28162.5	3.31039	1.727	1.38901e-28	1.50869e-26
ENSMUSG00000022769	Sdf2l1	387.78	0.060371	-4.05	1.8453e-28	1.98774e-26
ENSMUSG00000028494	Plin2	19829.5	5.6647	2.502	1.94971e-28	2.08299e-26
ENSMUSG00000039917	Rhbdd2	1258.31	4.95539	2.309	1.96673e-28	2.0841e-26
ENSMUSG00000041237	Pklr	4929.45	0.186339	-2.424	2.26863e-28	2.38462e-26
ENSMUSG00000022751	Nit2	3618.14	0.251042	-1.994	2.49208e-28	2.59854e-26
ENSMUSG00000008035	Mid1ip1	795.26	0.0860906	-3.538	3.76873e-28	3.89854e-26
ENSMUSG00000111074	Gm36435	61.75	0.0954573	-3.389	6.86029e-28	7.04071e-26
ENSMUSG00000061313	Ddhd2	1474.92	3.48945	1.803	8.46722e-28	8.62201e-26
ENSMUSG00000020733	Slc9a3r1	1510.28	0.26554	-1.913	8.67064e-28	8.76071e-26
ENSMUSG00000041084	Ostc	1308.07	0.290377	-1.784	1.03985e-27	1.04257e-25
ENSMUSG00000025153	Fasn	12260.5	0.118257	-3.08	1.11037e-27	1.10478e-25
ENSMUSG00000008153	Clstn3	421.79	5.22344	2.385	1.12482e-27	1.11068e-25
ENSMUSG00000063684	Hadhb-ps	4460.55	2.97317	1.572	1.14047e-27	1.11766e-25
ENSMUSG00000111422	1700027J07Rik	34.94	306.342	8.259	1.74481e-27	1.69716e-25
ENSMUSG00000028383	Hsdl2	8383.57	3.96412	1.987	1.7857e-27	1.72406e-25
ENSMUSG00000040699	Limd2	201.79	0.206183	-2.278	1.83337e-27	1.75706e-25
ENSMUSG00000034110	Kctd7	151.05	0.212127	-2.237	1.87934e-27	1.78798e-25
ENSMUSG00000097073	9430037G07Rik	355.48	9.38268	3.23	2.03288e-27	1.92004e-25
ENSMUSG00000032193	Ldlr	4880.64	0.184284	-2.44	2.58742e-27	2.42622e-25
ENSMUSG00000024411	Aqp4	240.52	10.112	3.338	4.51639e-27	4.20476e-25
ENSMUSG00000097426	Gm8941	331.13	0.0951271	-3.394	4.66015e-27	4.30783e-25
ENSMUSG00000032310	Cyp1a2	10591.7	0.160428	-2.64	5.18277e-27	4.7572e-25
ENSMUSG00000025509	Pnpla2	3514.24	6.66683	2.737	5.97771e-27	5.44849e-25
ENSMUSG00000068877	Selenbp2	1230.06	0.0227656	-5.457	8.36946e-27	7.57552e-25
ENSMUSG00000050122	Vwa3b	77.06	10.8679	3.442	9.57743e-27	8.60912e-25
ENSMUSG00000030131	Mug2	24818.4	0.249827	-2.001	1.15519e-26	1.03129e-24
ENSMUSG00000035031	C8a	11380.9	0.278548	-1.844	1.67648e-26	1.48648e-24
ENSMUSG00000025464	Paox	1524.51	0.333094	-1.586	1.71005e-26	1.506e-24
ENSMUSG00000003477	Inmt	8043.82	0.114467	-3.127	1.82118e-26	1.5931e-24
ENSMUSG00000048218	Amigo2	540.88	4.3349	2.116	1.91279e-26	1.66208e-24
ENSMUSG00000052934	Fbxo31	1937.46	6.96923	2.801	2.01674e-26	1.74081e-24
ENSMUSG00000067144	Slc22a7	389	0.0524105	-4.254	2.08167e-26	1.78503e-24
ENSMUSG00000038393	Txnip	8756.82	5.38893	2.43	2.20014e-26	1.87429e-24
ENSMUSG00000054263	Lifr	18919.3	0.260978	-1.938	2.29548e-26	1.94281e-24
ENSMUSG00000078566	Bnip3	8542.19	3.86911	1.952	3.62241e-26	3.0461e-24
ENSMUSG00000086010	Gm15318	252.22	0.152618	-2.712	4.28637e-26	3.58132e-24
ENSMUSG00000029314	Gpat3	777.23	6.55684	2.713	5.809e-26	4.82258e-24
ENSMUSG00000044748	Defb1	258	9.22149	3.205	7.83802e-26	6.46587e-24
ENSMUSG00000057913	Gm10032	44.29	97.2078	6.603	9.85728e-26	8.08049e-24
ENSMUSG00000031434	Morc4	278.86	3.22657	1.69	1.10428e-25	8.99573e-24
ENSMUSG00000023832	Acat2	1658.58	0.236351	-2.081	1.21907e-25	9.8692e-24
ENSMUSG00000057110	Cntrl	1614.47	3.79211	1.923	1.79201e-25	1.44179e-23
ENSMUSG00000023963	Cyp39a1	6242.73	6.21606	2.636	1.90569e-25	1.52385e-23
ENSMUSG00000027556	Car1	79.96	0.0731499	-3.773	1.95465e-25	1.55347e-23
ENSMUSG00000033114	Slc35d2	1004.97	0.336808	-1.57	2.10832e-25	1.66544e-23
ENSMUSG00000038975	Rabggtb	2577.96	2.32141	1.215	2.2066e-25	1.73258e-23
ENSMUSG00000025277	Abhd6	2110.4	3.38933	1.761	2.30952e-25	1.80253e-23
ENSMUSG00000028766	Alpl	751.91	3.95863	1.985	2.4843e-25	1.9274e-23
ENSMUSG00000021611	Tert	225	0.215835	-2.212	2.63448e-25	2.03182e-23
ENSMUSG00000031628	Casp3	848.19	0.340329	-1.555	4.26709e-25	3.27161e-23
ENSMUSG00000112796	Gm40770	177.51	0.162442	-2.622	4.51984e-25	3.44512e-23
ENSMUSG00000046329	Slc25a23	6257.4	0.305448	-1.711	5.20343e-25	3.94311e-23
ENSMUSG00000041220	Elovl6	3657.17	0.224378	-2.156	5.41714e-25	4.08133e-23
ENSMUSG00000052562	Slc22a30	5246.37	0.125087	-2.999	5.84817e-25	4.38075e-23
ENSMUSG00000040740	Slc25a34	411.28	4.90074	2.293	5.96084e-25	4.43963e-23
ENSMUSG00000059447	Hadhb	12449.5	3.12965	1.646	7.00061e-25	5.18443e-23
ENSMUSG00000031924	Cyb5b	14485.5	0.280875	-1.832	7.97801e-25	5.87488e-23
ENSMUSG00000026317	Cln8	1851.07	3.32188	1.732	8.52178e-25	6.24005e-23
ENSMUSG00000022299	Slc25a32	2142.72	4.00555	2.002	1.07062e-24	7.79581e-23
ENSMUSG00000039648	Kyat1	3941.89	0.316659	-1.659	1.11846e-24	8.09892e-23
ENSMUSG00000034591	Slc41a2	564.01	0.155825	-2.682	1.12919e-24	8.1314e-23
ENSMUSG00000045282	Tmem86b	1431.19	0.401925	-1.315	1.45592e-24	1.03697e-22
ENSMUSG00000106340	Mir290b	24.15	14.9078	3.898	1.45345e-24	1.03697e-22
ENSMUSG00000045092	S1pr1	2084.58	0.240482	-2.056	1.53644e-24	1.08837e-22
ENSMUSG00000035064	Eef2k	344.15	0.265172	-1.915	1.62111e-24	1.14214e-22
ENSMUSG00000101397	Mug-ps1	7670.16	0.181999	-2.458	1.6978e-24	1.18974e-22
ENSMUSG00000053641	Dennd4a	2444.41	2.62442	1.392	2.09296e-24	1.4588e-22
ENSMUSG00000025429	Pstpip2	669.52	0.276241	-1.856	2.10544e-24	1.4597e-22
ENSMUSG00000108969	Gm45044	481.23	31.801	4.991	2.27697e-24	1.57026e-22
ENSMUSG00000026981	Il1rn	494.08	13.1957	3.722	2.46163e-24	1.68868e-22
ENSMUSG00000024236	Svil	1478.17	0.386623	-1.371	2.68363e-24	1.83133e-22
ENSMUSG00000020571	Pdia6	5827.78	0.288571	-1.793	2.83696e-24	1.92588e-22
ENSMUSG00000026848	Tor1b	2590.71	2.43851	1.286	2.86173e-24	1.93263e-22
ENSMUSG00000005514	Por	22389.9	5.15153	2.365	3.03831e-24	2.04131e-22
ENSMUSG00000050541	Adra1b	1432.52	0.178377	-2.487	3.87512e-24	2.59017e-22
ENSMUSG00000026489	Coq8a	8868.43	0.31622	-1.661	6.95027e-24	4.62193e-22
ENSMUSG00000070368	Prok1	218.33	0.00613807	-7.348	7.03913e-24	4.65726e-22
ENSMUSG00000068246	Apol9b	2252.44	0.245365	-2.027	1.00488e-23	6.61496e-22
ENSMUSG00000038366	Lasp1	3821.96	0.257385	-1.958	1.05149e-23	6.88696e-22
ENSMUSG00000028654	Mycl	533.19	8.27638	3.049	1.08972e-23	7.10168e-22
ENSMUSG00000003555	Cyp17a1	12344.9	11.5835	3.534	1.19157e-23	7.7268e-22
ENSMUSG00000066441	Rdh11	3178.33	0.217789	-2.199	1.27529e-23	8.22881e-22
ENSMUSG00000018459	Slc13a3	509.2	0.215835	-2.212	1.39811e-23	8.9768e-22
ENSMUSG00000063388	BC023105	338.23	0.0766803	-3.705	1.65996e-23	1.06059e-21
ENSMUSG00000024799	Tm7sf2	2300.71	0.344124	-1.539	1.77069e-23	1.12581e-21
ENSMUSG00000025002	Cyp2c55	137.51	0.0307771	-5.022	1.85252e-23	1.17213e-21
ENSMUSG00000025197	Cyp2c23	8615.85	0.283811	-1.817	2.29449e-23	1.44476e-21
ENSMUSG00000032086	Bace1	2146.15	2.7057	1.436	3.06214e-23	1.91884e-21
ENSMUSG00000027952	Pmvk	1443.9	0.188286	-2.409	3.94828e-23	2.46229e-21
ENSMUSG00000020642	Rnf144a	1113.48	3.67056	1.876	4.14968e-23	2.57557e-21
ENSMUSG00000060807	Serpina6	6409.76	0.0854367	-3.549	4.27282e-23	2.63943e-21
ENSMUSG00000087579	Hectd2os	2330.15	0.0921418	-3.44	4.51539e-23	2.77611e-21
ENSMUSG00000118631	Gm53019	268.11	0.0536232	-4.221	4.91668e-23	3.00864e-21
ENSMUSG00000060240	Cend1	73.59	71.0617	6.151	5.56187e-23	3.38755e-21
ENSMUSG00000105096	Gbp10	426.87	0.0522654	-4.258	5.7083e-23	3.46056e-21
ENSMUSG00000020085	Aifm2	1027.19	2.81084	1.491	5.90243e-23	3.56168e-21
ENSMUSG00000028715	Cyp4a14	315382	22.3779	4.484	6.15835e-23	3.69898e-21
ENSMUSG00000032883	Acsl3	1080.98	0.291992	-1.776	6.45503e-23	3.8594e-21
ENSMUSG00000036019	Tmtc2	788.56	3.9204	1.971	6.83444e-23	4.06758e-21
ENSMUSG00000117501	Gm30117	125.15	0.106653	-3.229	6.96915e-23	4.1289e-21
ENSMUSG00000020778	Ten1	120.38	5.73185	2.519	7.70285e-23	4.54294e-21
ENSMUSG00000022180	Slc7a8	299.29	0.319968	-1.644	8.64039e-23	5.07292e-21
ENSMUSG00000074623	Gm826	102.28	6.90672	2.788	9.46566e-23	5.53253e-21
ENSMUSG00000021670	Hmgcr	3959.81	0.20805	-2.265	1.28998e-22	7.50608e-21
ENSMUSG00000042348	Arl15	1032.83	3.87179	1.953	1.5146e-22	8.77388e-21
ENSMUSG00000025492	Ifitm3	6362.21	0.283614	-1.818	1.69007e-22	9.7041e-21
ENSMUSG00000028737	Aldh4a1	5278.49	0.384485	-1.379	1.6883e-22	9.7041e-21
ENSMUSG00000018983	E2f2	38.78	0.063022	-3.988	2.01551e-22	1.1522e-20
ENSMUSG00000034173	Zbed5	266.65	11.8023	3.561	2.3161e-22	1.31826e-20
ENSMUSG00000069539	Scyl2	2794.03	3.13182	1.647	2.82215e-22	1.5993e-20
ENSMUSG00000031586	Rbpms	1248.29	2.59188	1.374	3.61359e-22	2.03894e-20
ENSMUSG00000054484	Tmem62	1025.31	3.57019	1.836	3.85583e-22	2.16625e-20
ENSMUSG00000022637	Cblb	778.66	3.03564	1.602	4.07158e-22	2.27764e-20
ENSMUSG00000022280	Rnf19a	1711.21	2.20534	1.141	4.35685e-22	2.4268e-20
ENSMUSG00000056666	Retsat	47327.4	7.6	2.926	4.47539e-22	2.48222e-20
ENSMUSG00000033105	Lss	2615.06	0.172659	-2.534	4.60058e-22	2.54085e-20
ENSMUSG00000055301	Adh7	216.07	3.72438	1.897	5.4275e-22	2.98489e-20
ENSMUSG00000068220	Lgals1	279.26	0.193044	-2.373	5.53721e-22	3.03244e-20
ENSMUSG00000041272	Tox	595.81	3.74769	1.906	5.82762e-22	3.17813e-20
ENSMUSG00000026730	Pter	3161.31	0.358986	-1.478	7.41087e-22	4.02472e-20
ENSMUSG00000025195	Dnmbp	2400.2	2.97111	1.571	8.69115e-22	4.68101e-20
ENSMUSG00000090136	Gm10177	235.07	0.315344	-1.665	8.68346e-22	4.68101e-20
ENSMUSG00000025203	Scd2	292	0.28146	-1.829	1.01074e-21	5.42138e-20
ENSMUSG00000019082	Slc25a22	12762.9	4.2693	2.094	1.02737e-21	5.488e-20
ENSMUSG00000074373	Gm10680	94.43	39.6432	5.309	1.06149e-21	5.64714e-20
ENSMUSG00000025743	Sdc3	2721.13	0.326918	-1.613	1.14154e-21	6.04829e-20
ENSMUSG00000025574	Tk1	449.15	0.143091	-2.805	1.16961e-21	6.17193e-20
ENSMUSG00000052085	Dock8	1405.18	0.337744	-1.566	1.26489e-21	6.6478e-20
ENSMUSG00000028024	Enpep	3978.89	0.378404	-1.402	1.2947e-21	6.77713e-20
ENSMUSG00000029153	Ociad2	348.92	0.1568	-2.673	1.34431e-21	7.00869e-20
ENSMUSG00000020102	Slc16a7	7458.29	3.13399	1.648	1.43817e-21	7.46816e-20
ENSMUSG00000041261	Car8	2860.12	0.348444	-1.521	1.68641e-21	8.72248e-20
ENSMUSG00000006782	Cnp	310.93	0.2375	-2.074	1.93308e-21	9.95882e-20
ENSMUSG00000102095	C730036E19Rik	483.08	0.112033	-3.158	2.0404e-21	1.04703e-19
ENSMUSG00000021806	Nid2	305.32	0.277392	-1.85	2.10073e-21	1.07376e-19
ENSMUSG00000086141	9030622O22Rik	949.66	0.219455	-2.188	2.12354e-21	1.08118e-19
ENSMUSG00000079316	Rab9	1893.78	2.12432	1.087	2.20077e-21	1.11614e-19
ENSMUSG00000034634	Ly6d	227.5	9.54007	3.254	2.24194e-21	1.13262e-19
ENSMUSG00000003518	Dusp3	3429.88	2.49147	1.317	2.28887e-21	1.15186e-19
ENSMUSG00000085923	Gm12781	387.11	4.88379	2.288	2.36197e-21	1.18407e-19
ENSMUSG00000015312	Gadd45b	244.9	12.261	3.616	2.64008e-21	1.31842e-19
ENSMUSG00000117084	Gm22146	537.63	3.43664	1.781	2.85564e-21	1.42063e-19
ENSMUSG00000026003	Acadl	10048.1	2.73967	1.454	3.04298e-21	1.50807e-19
ENSMUSG00000114818	Gm35164	36.39	0.0570749	-4.131	3.40497e-21	1.68108e-19
ENSMUSG00000020261	Slc36a1	1070.3	0.361233	-1.469	3.56418e-21	1.75304e-19
ENSMUSG00000058454	Dhcr7	2814.59	0.20208	-2.307	3.912e-21	1.91688e-19
ENSMUSG00000059811	Atl2	6400.42	3.01467	1.592	4.18878e-21	2.04482e-19
ENSMUSG00000043085	Tmem82	851.82	2.60268	1.38	4.25217e-21	2.06801e-19
ENSMUSG00000017167	Cntnap1	547	8.06123	3.011	4.35869e-21	2.11194e-19
ENSMUSG00000046997	Spsb4	41.62	0.134065	-2.899	5.1105e-21	2.46705e-19
ENSMUSG00000028757	Ddost	1907.43	0.404721	-1.305	5.25471e-21	2.5273e-19
ENSMUSG00000045672	Col27a1	405.33	0.145895	-2.777	5.82455e-21	2.79107e-19
ENSMUSG00000027875	Hmgcs2	157392	3.37526	1.755	6.16247e-21	2.94218e-19
ENSMUSG00000071369	Map3k5	2099.04	2.97317	1.572	6.86687e-21	3.26652e-19
ENSMUSG00000038751	Ptk6	74.96	0.0597466	-4.065	7.73853e-21	3.66778e-19
ENSMUSG00000027359	Slc27a2	71544.7	3.52592	1.818	9.54377e-21	4.50701e-19
ENSMUSG00000030244	Gys2	6272.68	2.60088	1.379	1.00413e-20	4.72484e-19
ENSMUSG00000028167	Bdh2	169.85	0.149477	-2.742	1.01589e-20	4.763e-19
ENSMUSG00000022587	Ly6e	7569.5	0.24879	-2.007	1.12518e-20	5.25647e-19
ENSMUSG00000030852	Tacc2	1247.58	3.85038	1.945	1.14044e-20	5.30877e-19
ENSMUSG00000031637	Lrp2bp	68.31	0.106137	-3.236	1.38024e-20	6.40215e-19
ENSMUSG00000026849	Tor1a	1300.03	2.17648	1.122	1.39123e-20	6.43022e-19
ENSMUSG00000114425	Gm33447	50.24	10.3245	3.368	1.63961e-20	7.55147e-19
ENSMUSG00000054408	Spcs3	2188.06	0.428391	-1.223	1.65472e-20	7.59423e-19
ENSMUSG00000025003	Cyp2c39	858.72	2.78369	1.477	1.8376e-20	8.40397e-19
ENSMUSG00000019577	Pdk4	5644.09	13.1775	3.72	2.11125e-20	9.62167e-19
ENSMUSG00000055912	Tmem150a	1426.26	0.335178	-1.577	2.14912e-20	9.76017e-19
ENSMUSG00000040170	Fmo2	3357.64	3.68075	1.88	2.22702e-20	1.00788e-18
ENSMUSG00000039217	Il18	234.26	0.295453	-1.759	2.33247e-20	1.05195e-18
ENSMUSG00000030096	Slc6a6	4856.4	0.380508	-1.394	2.45037e-20	1.10132e-18
ENSMUSG00000037035	Inhbb	176.6	5.51744	2.464	2.46802e-20	1.10543e-18
ENSMUSG00000055737	Ghr	11712.8	0.308213	-1.698	2.53572e-20	1.13187e-18
ENSMUSG00000075590	Nrbp2	1991.7	2.62624	1.393	2.59113e-20	1.15266e-18
ENSMUSG00000015711	Prune1	1056.32	2.28153	1.19	2.63764e-20	1.16935e-18
ENSMUSG00000025933	Tmem14a	63.19	0.146706	-2.769	3.52059e-20	1.5555e-18
ENSMUSG00000041698	Slco1a1	7868.16	0.158769	-2.655	3.60542e-20	1.5876e-18
ENSMUSG00000026672	Optn	4183.74	2.19162	1.132	4.11413e-20	1.80551e-18
ENSMUSG00000066072	Cyp4a10	135862	14.0257	3.81	4.56926e-20	1.99852e-18
ENSMUSG00000005553	Atp4a	33.76	0.0292991	-5.093	4.78079e-20	2.08404e-18
ENSMUSG00000024507	Hsd17b4	27602.3	2.93223	1.552	5.36802e-20	2.3303e-18
ENSMUSG00000027533	Fabp5	1938.4	0.0440718	-4.504	5.38147e-20	2.3303e-18
ENSMUSG00000033533	Acsm1	11406.1	0.340329	-1.555	5.62379e-20	2.42717e-18
ENSMUSG00000032311	Nrg4	419.51	10.091	3.335	5.85763e-20	2.51146e-18
ENSMUSG00000093651	Gm5873	38.29	0.0584359	-4.097	5.84251e-20	2.51146e-18
ENSMUSG00000019935	Slc17a8	1536.25	4.04461	2.016	7.08329e-20	3.027e-18
ENSMUSG00000018339	Gpx3	404.76	3.18435	1.671	8.61074e-20	3.66772e-18
ENSMUSG00000034687	Fras1	151.48	0.142497	-2.811	8.76825e-20	3.72265e-18
ENSMUSG00000022426	Josd1	2275.67	2.23148	1.158	9.3814e-20	3.95719e-18
ENSMUSG00000032478	Nme6	614.03	0.263523	-1.924	9.35418e-20	3.95719e-18
ENSMUSG00000084839	Gm14097	525.36	9.12611	3.19	1.15801e-19	4.86889e-18
ENSMUSG00000085404	Gm12909	340.97	0.0618107	-4.016	1.2115e-19	5.07737e-18
ENSMUSG00000103421	Golt1a	139.33	3.4438	1.784	1.45431e-19	6.07547e-18
ENSMUSG00000021539	Lect2	3058.1	0.273005	-1.873	1.71118e-19	7.10305e-18
ENSMUSG00000027217	Tspan18	129.28	0.22941	-2.124	1.70991e-19	7.10305e-18
ENSMUSG00000017390	Aldoc	278.02	0.174101	-2.522	1.82043e-19	7.53252e-18
ENSMUSG00000057346	Apol9a	1527.32	0.257742	-1.956	1.99316e-19	8.22114e-18
ENSMUSG00000022684	Bfar	2468.9	2.46229	1.3	2.02531e-19	8.32742e-18
ENSMUSG00000087361	0610043K17Rik	139.74	3.94493	1.98	2.27024e-19	9.30513e-18
ENSMUSG00000038859	Baiap2l1	1596.9	2.77791	1.474	2.31122e-19	9.44341e-18
ENSMUSG00000029311	Hsd17b11	10782.9	3.00216	1.586	2.32292e-19	9.46154e-18
ENSMUSG00000049685	Cyp2g1	123.05	0.0452794	-4.465	2.61443e-19	1.06157e-17
ENSMUSG00000028607	Cpt2	6672.3	2.53503	1.342	3.08321e-19	1.24803e-17
ENSMUSG00000043671	Dpy19l3	126.2	0.257921	-1.955	3.1367e-19	1.26248e-17
ENSMUSG00000049550	Clip1	2009.75	2.40994	1.269	3.13829e-19	1.26248e-17
ENSMUSG00000031877	Ces2g	1389.61	0.305448	-1.711	3.29179e-19	1.32016e-17
ENSMUSG00000038092	Hsd3b5	488.01	0.00616365	-7.342	3.53066e-19	1.41161e-17
ENSMUSG00000114452	A530001N23Rik	57.66	0.0755722	-3.726	3.6367e-19	1.44957e-17
ENSMUSG00000028238	Atp6v0d2	394.36	0.0929759	-3.427	3.71614e-19	1.47671e-17
ENSMUSG00000058997	Vwa8	11482.1	2.914	1.543	4.08548e-19	1.61855e-17
ENSMUSG00000087611	4930458D05Rik	47.21	5.60611	2.487	4.10829e-19	1.62265e-17
ENSMUSG00000028334	Nans	244.42	0.245705	-2.025	4.40373e-19	1.73408e-17
ENSMUSG00000025340	Rabgef1	906.15	2.5865	1.371	4.59099e-19	1.80238e-17
ENSMUSG00000028132	Tlcd4	23246.4	3.01885	1.594	4.85429e-19	1.90002e-17
ENSMUSG00000037440	Vnn1	7475.19	12.0754	3.594	5.12396e-19	1.99957e-17
ENSMUSG00000023031	Cela1	449.57	0.24367	-2.037	5.47801e-19	2.12501e-17
ENSMUSG00000109703	Gm45299	99.82	4.53782	2.182	5.47351e-19	2.12501e-17
ENSMUSG00000031844	Hsd17b2	4150.15	0.395569	-1.338	6.94002e-19	2.68416e-17
ENSMUSG00000070044	Fam149a	648.36	0.361985	-1.466	7.05796e-19	2.7217e-17
ENSMUSG00000086447	Gm13522	100.74	0.114864	-3.122	8.09869e-19	3.11381e-17
ENSMUSG00000090150	Acad11	25601.6	2.60449	1.381	8.41488e-19	3.22587e-17
ENSMUSG00000046947	Adck2	455.55	2.20687	1.142	9.03299e-19	3.45267e-17
ENSMUSG00000033629	Hacd3	9198.09	2.4402	1.287	9.19081e-19	3.50272e-17
ENSMUSG00000021210	Akr1c6	28097.4	0.19999	-2.322	1.01145e-18	3.84352e-17
ENSMUSG00000006711	D130043K22Rik	211.2	0.222673	-2.167	1.02182e-18	3.87164e-17
ENSMUSG00000093930	Hmgcs1	20815.4	0.119162	-3.069	1.02514e-18	3.87294e-17
ENSMUSG00000079470	Utp14b	766.59	0.288371	-1.794	1.07411e-18	4.04624e-17
ENSMUSG00000067071	Hes6	453.45	0.156258	-2.678	1.10874e-18	4.16465e-17
ENSMUSG00000024222	Fkbp5	6380.52	4.41373	2.142	1.29101e-18	4.83535e-17
ENSMUSG00000041293	Adgrf1	463.73	0.135184	-2.887	1.37628e-18	5.13996e-17
ENSMUSG00000024338	Psmb8	387.53	0.330335	-1.598	1.4484e-18	5.39384e-17
ENSMUSG00000021928	Ebpl	1193.11	0.376312	-1.41	1.46036e-18	5.42287e-17
ENSMUSG00000004071	Cdip1	5074.09	2.77022	1.47	1.56743e-18	5.80393e-17
ENSMUSG00000058260	Serpina9	123.79	0.00474295	-7.72	1.58723e-18	5.8606e-17
ENSMUSG00000039114	Nrn1	11178.9	0.358737	-1.479	1.70695e-18	6.28485e-17
ENSMUSG00000027577	Chrna4	141.6	0.00149359	-9.387	1.7243e-18	6.33085e-17
ENSMUSG00000098708	Gm27252	142.33	9.3567	3.226	1.80567e-18	6.61098e-17
ENSMUSG00000039809	Gabbr2	659.94	0.294635	-1.763	1.87295e-18	6.83812e-17
ENSMUSG00000013539	Tango2	1661.01	2.70382	1.435	1.9633e-18	7.14793e-17
ENSMUSG00000041362	Shtn1	2084.27	2.25949	1.176	2.09137e-18	7.59301e-17
ENSMUSG00000015533	Itga2	138.88	57.3611	5.842	2.17533e-18	7.87592e-17
ENSMUSG00000032796	Lama1	212.4	0.286181	-1.805	2.3174e-18	8.36704e-17
ENSMUSG00000052928	Ctif	2590.31	2.93427	1.553	2.44458e-18	8.80184e-17
ENSMUSG00000027199	Gatm	405.99	0.317978	-1.653	2.53342e-18	9.09657e-17
ENSMUSG00000024863	Mbl2	16978.4	0.369847	-1.435	2.86975e-18	1.02759e-16
ENSMUSG00000022040	Ephx2	27997.1	3.05887	1.613	2.99803e-18	1.07059e-16
ENSMUSG00000024052	Lpin2	15350.8	5.16225	2.368	3.09286e-18	1.10143e-16
ENSMUSG00000099881	2810013P06Rik	257.2	2.99177	1.581	3.77447e-18	1.3405e-16
ENSMUSG00000026944	Abca2	1710.2	0.314689	-1.668	3.90515e-18	1.38314e-16
ENSMUSG00000046070	Igfals	2686.29	0.25052	-1.997	4.46183e-18	1.57603e-16
ENSMUSG00000044676	Zfp612	669.78	3.28752	1.717	4.68762e-18	1.65131e-16
ENSMUSG00000030042	Pole4	653.15	3.25577	1.703	5.60711e-18	1.96989e-16
ENSMUSG00000026950	Neb	705.4	0.230047	-2.12	5.65049e-18	1.9798e-16
ENSMUSG00000118168	Gm36419	1482.78	3.0887	1.627	5.75576e-18	2.01128e-16
ENSMUSG00000001663	Gstt1	5031.89	0.34917	-1.518	5.9111e-18	2.05454e-16
ENSMUSG00000041653	Pnpla3	104.19	0.0773208	-3.693	5.90774e-18	2.05454e-16
ENSMUSG00000078974	Sec61g	708.08	0.385553	-1.375	7.04535e-18	2.44226e-16
ENSMUSG00000016024	Lbp	6142.04	2.52625	1.337	7.17683e-18	2.48124e-16
ENSMUSG00000021240	Abcd4	782.78	3.02933	1.599	8.30942e-18	2.86521e-16
ENSMUSG00000020532	Acaca	3528.67	0.394473	-1.342	8.69206e-18	2.98924e-16
ENSMUSG00000002250	Ppard	627.12	0.193044	-2.373	9.19727e-18	3.15466e-16
ENSMUSG00000028960	Ube4b	2200.13	2.14206	1.099	9.50954e-18	3.25321e-16
ENSMUSG00000032383	Ppib	3376.67	0.42958	-1.219	9.9615e-18	3.3989e-16
ENSMUSG00000029650	Slc46a3	760.91	0.357249	-1.485	1.02685e-17	3.49452e-16
ENSMUSG00000004098	Col5a3	247.96	0.169693	-2.559	1.06564e-17	3.61707e-16
ENSMUSG00000031897	Psmb10	480.6	0.244516	-2.032	1.13136e-17	3.83016e-16
ENSMUSG00000015143	Actn1	813.98	0.409518	-1.288	1.21002e-17	4.08584e-16
ENSMUSG00000027637	Rab5if	2233.24	2.20228	1.139	1.30639e-17	4.39986e-16
ENSMUSG00000032434	Cmtm6	3183.54	0.468786	-1.093	1.33717e-17	4.49192e-16
ENSMUSG00000025207	Sema4g	10453	0.398044	-1.329	1.59412e-17	5.34133e-16
ENSMUSG00000075010	AW112010	2182.7	0.328736	-1.605	1.74776e-17	5.84109e-16
ENSMUSG00000068039	Tcp1	5144.7	2.24233	1.165	1.78973e-17	5.96607e-16
ENSMUSG00000059060	Rad51b	885.19	8.02777	3.005	1.81417e-17	6.0321e-16
ENSMUSG00000026870	Cutal	2070.45	0.378142	-1.403	1.89138e-17	6.27282e-16
ENSMUSG00000044026	Slc35g1	1718.98	3.1145	1.639	1.99839e-17	6.61093e-16
ENSMUSG00000024413	Npc1	6558.57	2.76638	1.468	2.15486e-17	7.11049e-16
ENSMUSG00000025270	Alas2	440.69	0.328964	-1.604	2.16743e-17	7.13391e-16
ENSMUSG00000052974	Cyp2f2	16369.7	0.395021	-1.34	2.55294e-17	8.38163e-16
ENSMUSG00000032596	Uba7	448.95	0.2772	-1.851	2.65634e-17	8.69919e-16
ENSMUSG00000037071	Scd1	144710	0.0796048	-3.651	2.68438e-17	8.76897e-16
ENSMUSG00000027889	Ampd2	884.95	0.318861	-1.649	2.75808e-17	8.98721e-16
ENSMUSG00000029656	C8b	7392.92	0.355027	-1.494	3.35945e-17	1.09195e-15
ENSMUSG00000028223	Decr1	9848.73	2.78369	1.477	3.46796e-17	1.12441e-15
ENSMUSG00000021620	Acot12	6750.47	2.25793	1.175	3.51258e-17	1.13324e-15
ENSMUSG00000030144	Clec4d	26.92	10.4614	3.387	3.50952e-17	1.13324e-15
ENSMUSG00000026074	Map4k4	1284.29	2.11844	1.083	3.61813e-17	1.16441e-15
ENSMUSG00000002831	Plin4	1600.71	11.7697	3.557	3.64786e-17	1.17109e-15
ENSMUSG00000022790	Igsf11	2046.47	2.37347	1.247	3.97804e-17	1.27395e-15
ENSMUSG00000027999	Pla2g12a	360.57	3.17334	1.666	4.02927e-17	1.28719e-15
ENSMUSG00000110605	Gm32856	55.11	0.218242	-2.196	4.12151e-17	1.31344e-15
ENSMUSG00000042333	Tnfrsf14	225.8	0.297096	-1.751	4.33865e-17	1.37927e-15
ENSMUSG00000014599	Csf1	427.78	0.340329	-1.555	4.49612e-17	1.42585e-15
ENSMUSG00000040451	Sgms1	837.96	2.25793	1.175	5.36724e-17	1.69798e-15
ENSMUSG00000028158	Mttp	27765.4	2.56507	1.359	5.58082e-17	1.76127e-15
ENSMUSG00000068747	Sort1	738.1	0.276241	-1.856	5.68693e-17	1.79042e-15
ENSMUSG00000032725	Folr2	440.3	0.32019	-1.643	5.94364e-17	1.86673e-15
ENSMUSG00000000120	Ngfr	139.33	0.235533	-2.086	6.21319e-17	1.9467e-15
ENSMUSG00000070436	Serpinh1	407.73	0.371646	-1.428	6.28655e-17	1.96496e-15
ENSMUSG00000023913	Pla2g7	468.02	4.28115	2.098	6.38171e-17	1.98993e-15
ENSMUSG00000112006	Gm48633	1092.86	0.361985	-1.466	6.546e-17	2.03629e-15
ENSMUSG00000019768	Esr1	1805.61	0.414085	-1.272	6.60138e-17	2.04863e-15
ENSMUSG00000035878	Hykk	6219.77	2.75108	1.46	6.68031e-17	2.0682e-15
ENSMUSG00000073421	H2-Ab1	498.84	0.314471	-1.669	6.73484e-17	2.08014e-15
ENSMUSG00000040713	Creg1	10934.7	2.464	1.301	6.81413e-17	2.09965e-15
ENSMUSG00000041798	Gck	3848.76	0.0675922	-3.887	7.2051e-17	2.21489e-15
ENSMUSG00000032353	Tmed3	508.08	0.261884	-1.933	8.14471e-17	2.49784e-15
ENSMUSG00000066553	Gm6969	113.34	2.65553	1.409	8.26559e-17	2.52896e-15
ENSMUSG00000000673	Haao	10774.3	0.371903	-1.427	9.01806e-17	2.75273e-15
ENSMUSG00000115852	Gm52969	199.7	0.253666	-1.979	9.23061e-17	2.81102e-15
ENSMUSG00000036257	Pnpla8	6835.71	2.31338	1.21	9.61976e-17	2.9227e-15
ENSMUSG00000030104	Edem1	7087.69	0.37036	-1.433	9.65642e-17	2.92702e-15
ENSMUSG00000022388	Ttll8	84.69	15.8785	3.989	9.93836e-17	3.00549e-15
ENSMUSG00000021482	Prxl2c	4600.84	2.26263	1.178	1.00272e-16	3.02535e-15
ENSMUSG00000041119	Pde9a	585.36	0.431072	-1.214	1.01455e-16	3.05397e-15
ENSMUSG00000079507	H2-Q1	212.58	0.218091	-2.197	1.02445e-16	3.07666e-15
ENSMUSG00000039879	Heca	2564.32	2.34892	1.232	1.07822e-16	3.23068e-15
ENSMUSG00000037157	Il22ra1	525.93	3.19098	1.674	1.09088e-16	3.25365e-15
ENSMUSG00000038055	Dexi	205.6	0.300617	-1.734	1.09037e-16	3.25365e-15
ENSMUSG00000035530	Eif1	5727.8	2.24389	1.166	1.16746e-16	3.47412e-15
ENSMUSG00000039529	Atp8b1	1900.62	0.504176	-0.988	1.20482e-16	3.57713e-15
ENSMUSG00000009905	Kdsr	1346.19	2.12727	1.089	1.3377e-16	3.96263e-15
ENSMUSG00000012428	Steap4	3011.99	0.464902	-1.105	1.3852e-16	4.09403e-15
ENSMUSG00000030610	Det1	400.5	2.35545	1.236	1.39377e-16	4.11004e-15
ENSMUSG00000100277	1810053B23Rik	375.53	34.392	5.104	1.43196e-16	4.21312e-15
ENSMUSG00000033917	Gde1	1111.03	2.94445	1.558	1.43619e-16	4.21605e-15
ENSMUSG00000002289	Angptl4	4626.71	7.78124	2.96	1.45911e-16	4.27373e-15
ENSMUSG00000079139	Gm4204	615.18	2.23303	1.159	1.46478e-16	4.2807e-15
ENSMUSG00000109473	B930025P03Rik	876.66	28.0903	4.812	1.48329e-16	4.32509e-15
ENSMUSG00000083287	Idi1-ps1	87.19	0.0527751	-4.244	1.49489e-16	4.34919e-15
ENSMUSG00000038312	Edem2	1115.08	0.455019	-1.136	1.58855e-16	4.61139e-15
ENSMUSG00000030935	Acsm3	4763.2	2.37183	1.246	1.65913e-16	4.80557e-15
ENSMUSG00000032038	St3gal4	2427.36	0.400257	-1.321	1.71837e-16	4.96612e-15
ENSMUSG00000035399	Oser1	760.85	2.2642	1.179	1.74791e-16	5.04032e-15
ENSMUSG00000040859	Bsdc1	2641.68	2.07916	1.056	1.81187e-16	5.21321e-15
ENSMUSG00000066170	E230001N04Rik	40.95	28.0708	4.811	1.88181e-16	5.40253e-15
ENSMUSG00000043681	Fam25c	397.94	0.168521	-2.569	1.90008e-16	5.44301e-15
ENSMUSG00000005268	Prlr	14090.1	0.341747	-1.549	1.96366e-16	5.6128e-15
ENSMUSG00000000876	Pxmp4	5574.98	2.19619	1.135	2.05927e-16	5.87319e-15
ENSMUSG00000003134	Tbc1d8	1258	4.82658	2.271	2.16613e-16	6.16447e-15
ENSMUSG00000022218	Tgm1	486.92	0.232935	-2.102	2.21284e-16	6.28371e-15
ENSMUSG00000026492	Tfb2m	1059.92	2.10818	1.076	2.22018e-16	6.29084e-15
ENSMUSG00000035227	Spcs2	1573.11	0.450001	-1.152	2.30886e-16	6.52791e-15
ENSMUSG00000016756	Cmah	6763.91	0.295044	-1.761	2.38655e-16	6.73296e-15
ENSMUSG00000028986	Klhl7	741.98	2.20076	1.138	2.51844e-16	7.08971e-15
ENSMUSG00000057068	Fam47e	244.49	0.232612	-2.104	2.78868e-16	7.83354e-15
ENSMUSG00000032548	Slco2a1	4121.69	0.46587	-1.102	2.79782e-16	7.84232e-15
ENSMUSG00000027111	Itga6	221.53	0.258996	-1.949	2.83208e-16	7.92131e-15
ENSMUSG00000048915	Efna5	349.66	2.43007	1.281	2.92513e-16	8.16407e-15
ENSMUSG00000111282	Gm47528	28.83	54.5308	5.769	3.11151e-16	8.6657e-15
ENSMUSG00000060121	Gemin2	619.93	2.17347	1.12	3.23907e-16	9.00172e-15
ENSMUSG00000035914	Cd276	90.25	0.131488	-2.927	3.32908e-16	9.23217e-15
ENSMUSG00000030089	Slc41a3	109.02	5.78774	2.533	3.57174e-16	9.88408e-15
ENSMUSG00000034528	Hsd17b13	15705.5	2.4777	1.309	3.63563e-16	1.00396e-14
ENSMUSG00000086782	E130102H24Rik	433.14	2.85403	1.513	3.66653e-16	1.01035e-14
ENSMUSG00000029482	Aacs	1236.64	0.133046	-2.91	3.88197e-16	1.06746e-14
ENSMUSG00000014353	Tmem87b	1768.12	2.71886	1.443	4.18124e-16	1.14733e-14
ENSMUSG00000022041	Chrna2	735	6.80691	2.767	4.47585e-16	1.22559e-14
ENSMUSG00000023067	Cdkn1a	3326.39	7.36661	2.881	4.67125e-16	1.27642e-14
ENSMUSG00000020986	Sec23a	5829.15	2.11404	1.08	4.73565e-16	1.29131e-14
ENSMUSG00000031767	Nudt7	6181.84	0.221595	-2.174	4.94528e-16	1.34565e-14
ENSMUSG00000028011	Tdo2	81676.9	3.26481	1.707	5.0796e-16	1.37932e-14
ENSMUSG00000097134	1110002J07Rik	40.56	0.172899	-2.532	5.12763e-16	1.38947e-14
ENSMUSG00000032224	Fam81a	35.74	0.0959881	-3.381	5.31635e-16	1.43762e-14
ENSMUSG00000005373	Mlxipl	9808.92	0.346277	-1.53	5.4997e-16	1.48412e-14
ENSMUSG00000039063	Echdc3	1094.27	0.39202	-1.351	5.93932e-16	1.59944e-14
ENSMUSG00000030922	Lyrm1	147.23	2.71133	1.439	6.00997e-16	1.61513e-14
ENSMUSG00000050445	Cyp8b1	24145.6	4.08405	2.03	6.07074e-16	1.62811e-14
ENSMUSG00000041372	B4galnt3	36.86	0.11941	-3.066	6.28232e-16	1.68139e-14
ENSMUSG00000024132	Eci1	2859.3	2.53151	1.34	7.05239e-16	1.88362e-14
ENSMUSG00000035561	Aldh1b1	1807.63	0.217336	-2.202	7.35506e-16	1.96045e-14
ENSMUSG00000090264	Eif4ebp3	472.6	28.4036	4.828	7.69308e-16	2.04636e-14
ENSMUSG00000028378	Ptgr1	81.36	0.184411	-2.439	8.01019e-16	2.12637e-14
ENSMUSG00000021427	Ssr1	3725.88	0.441351	-1.18	8.27195e-16	2.18695e-14
ENSMUSG00000025813	Homer2	1130.17	0.333325	-1.585	8.26944e-16	2.18695e-14
ENSMUSG00000062762	Ei24	12493.5	2.44698	1.291	8.31293e-16	2.19333e-14
ENSMUSG00000000594	Gm2a	2963.7	0.371903	-1.427	8.37476e-16	2.20518e-14
ENSMUSG00000030946	Lhpp	2770.97	2.59009	1.373	8.41114e-16	2.2103e-14
ENSMUSG00000051811	Cox6b2	33.88	7.04695	2.817	8.51416e-16	2.23287e-14
ENSMUSG00000074207	Adh1	49003.5	0.345798	-1.532	8.89765e-16	2.32875e-14
ENSMUSG00000053461	Hhipl2	62.65	5.39641	2.432	9.35299e-16	2.44302e-14
ENSMUSG00000032363	Adamts7	176.2	0.232935	-2.102	9.69473e-16	2.52722e-14
ENSMUSG00000031974	Abcb10	650.84	0.487678	-1.036	1.01351e-15	2.63675e-14
ENSMUSG00000109482	Gm4756	2871.48	0.337978	-1.565	1.10424e-15	2.86707e-14
ENSMUSG00000031232	Magt1	3045.69	0.430176	-1.217	1.16805e-15	3.0267e-14
ENSMUSG00000029369	Afm	10838.6	0.401647	-1.316	1.27064e-15	3.28602e-14
ENSMUSG00000041779	Tram2	935.11	2.13169	1.092	1.30312e-15	3.36335e-14
ENSMUSG00000027171	Prrg4	41.16	8.54452	3.095	1.36718e-15	3.52171e-14
ENSMUSG00000005625	Psmd4	5026.98	2.31659	1.212	1.37891e-15	3.54491e-14
ENSMUSG00000030035	Wbp1	309.76	0.331252	-1.594	1.51672e-15	3.89151e-14
ENSMUSG00000032114	Slc37a4	5866.95	3.03143	1.6	1.87009e-15	4.78876e-14
ENSMUSG00000050052	Tdrp	473.46	2.19619	1.135	1.88573e-15	4.81932e-14
ENSMUSG00000027346	Gpcpd1	6204.41	6.37312	2.672	2.00005e-15	5.10149e-14
ENSMUSG00000099556	Gm28857	41.88	12.6494	3.661	2.04342e-15	5.20195e-14
ENSMUSG00000030972	Acsm5	3326.77	0.470739	-1.087	2.0584e-15	5.22986e-14
ENSMUSG00000031445	Proz	10923.2	0.409802	-1.287	2.21343e-15	5.61281e-14
ENSMUSG00000055239	Kcmf1	1510.29	1.8908	0.919	2.25508e-15	5.70733e-14
ENSMUSG00000017707	Serinc3	14150	2.44528	1.29	2.27811e-15	5.75444e-14
ENSMUSG00000029166	Mapre3	809.29	2.0691	1.049	2.64479e-15	6.66773e-14
ENSMUSG00000044252	Osbpl1a	4311.01	2.14058	1.098	2.74864e-15	6.91617e-14
ENSMUSG00000029231	Pdgfra	713.21	2.24233	1.165	2.76385e-15	6.94105e-14
ENSMUSG00000110273	Gm41231	72.58	0.263523	-1.924	2.90613e-15	7.28433e-14
ENSMUSG00000005320	Fgfr4	922.76	0.415523	-1.267	3.08098e-15	7.70777e-14
ENSMUSG00000002346	Slc25a42	4584.12	2.58829	1.372	3.21126e-15	8.0183e-14
ENSMUSG00000023057	Fabp2	4473.73	2.84415	1.508	3.27913e-15	8.16426e-14
ENSMUSG00000037263	Aldh3b3	182.41	0.173259	-2.529	3.28224e-15	8.16426e-14
ENSMUSG00000036890	Gtdc1	322.93	2.80111	1.486	3.34982e-15	8.31649e-14
ENSMUSG00000029440	Psmd9	1215.44	2.51577	1.331	3.57207e-15	8.85139e-14
ENSMUSG00000030945	Acsm2	73.23	0.0966558	-3.371	3.69301e-15	9.13372e-14
ENSMUSG00000038233	Gask1a	223.16	0.15811	-2.661	3.83209e-15	9.45973e-14
ENSMUSG00000030629	Zfand6	3009.52	2.03778	1.027	3.89818e-15	9.6047e-14
ENSMUSG00000078234	Klhdc7a	385.4	0.082355	-3.602	4.00644e-15	9.85282e-14
ENSMUSG00000025532	Crcp	998.39	2.50359	1.324	4.10699e-15	1.00811e-13
ENSMUSG00000059022	Kcp	81.92	0.219608	-2.187	4.12423e-15	1.01044e-13
ENSMUSG00000026640	Plxna2	1509.1	0.399149	-1.325	4.25274e-15	1.03997e-13
ENSMUSG00000053898	Ech1	13820.9	2.59368	1.375	4.48533e-15	1.09479e-13
ENSMUSG00000106019	Gm43672	134.74	3.95314	1.983	4.71214e-15	1.148e-13
ENSMUSG00000026639	Lamb3	447.33	3.93128	1.975	4.76366e-15	1.15839e-13
ENSMUSG00000022463	Srebf2	1807.29	0.416677	-1.263	4.79481e-15	1.16379e-13
ENSMUSG00000091264	Smim13	1574.2	2.81669	1.494	4.89923e-15	1.18692e-13
ENSMUSG00000039865	Slc44a3	161.84	0.278548	-1.844	5.25741e-15	1.27134e-13
ENSMUSG00000030499	Kctd15	212.95	3.14269	1.652	5.42522e-15	1.30949e-13
ENSMUSG00000021254	Gpatch2l	760.8	1.9602	0.971	5.61736e-15	1.35336e-13
ENSMUSG00000057691	Zfp746	754.47	2.40161	1.264	6.06297e-15	1.45802e-13
ENSMUSG00000021750	Fam107a	33.02	33.5444	5.068	6.16614e-15	1.4801e-13
ENSMUSG00000083409	Gm11340	22.35	0.0135271	-6.208	6.29838e-15	1.50907e-13
ENSMUSG00000038628	Polr3k	416.05	0.412081	-1.279	6.42351e-15	1.53622e-13
ENSMUSG00000006800	Sulf2	791.92	2.98763	1.579	6.47512e-15	1.54573e-13
ENSMUSG00000041827	Oasl1	398.08	0.215237	-2.216	6.55144e-15	1.56109e-13
ENSMUSG00000026526	Fh1	5205.15	3.10803	1.636	6.57912e-15	1.56482e-13
ENSMUSG00000026305	Lrrfip1	2013.89	1.96428	0.974	7.13785e-15	1.69462e-13
ENSMUSG00000030498	Gas2	741.75	0.274523	-1.865	7.97865e-15	1.8908e-13
ENSMUSG00000042622	Maff	152.9	6.54322	2.71	8.17878e-15	1.9347e-13
ENSMUSG00000031373	Car5b	129.57	0.295044	-1.761	8.3711e-15	1.97661e-13
ENSMUSG00000025500	Lmntd2	41.13	0.183773	-2.444	8.73356e-15	2.05847e-13
ENSMUSG00000108414	Snhg1	569.63	3.16017	1.66	8.82327e-15	2.07586e-13
ENSMUSG00000042251	Pm20d1	4311.89	0.508387	-0.976	9.14588e-15	2.14788e-13
ENSMUSG00000058799	Nap1l1	2645.31	2.12579	1.088	9.22716e-15	2.16307e-13
ENSMUSG00000032575	Manf	1481.72	0.179742	-2.476	9.26829e-15	2.16881e-13
ENSMUSG00000040017	Saa4	4785.05	0.337978	-1.565	9.5341e-15	2.22702e-13
ENSMUSG00000109628	BC024386	8787.07	0.381565	-1.39	1.0152e-14	2.36711e-13
ENSMUSG00000054827	Cyp2c50	22328.7	0.299577	-1.739	1.02417e-14	2.38376e-13
ENSMUSG00000041720	Pi4ka	2361.44	1.93187	0.95	1.04934e-14	2.43799e-13
ENSMUSG00000022504	Ciita	87.55	0.252438	-1.986	1.0824e-14	2.51033e-13
ENSMUSG00000029304	Spp1	986.38	0.310142	-1.689	1.08697e-14	2.51645e-13
ENSMUSG00000048782	Insc	399.68	0.312732	-1.677	1.09539e-14	2.53145e-13
ENSMUSG00000028906	Epb41	7801.6	2.18253	1.126	1.11186e-14	2.56496e-13
ENSMUSG00000043760	Pkhd1	374.05	0.352086	-1.506	1.20643e-14	2.7782e-13
ENSMUSG00000025451	Paip1	2491.3	2.11111	1.078	1.28883e-14	2.96272e-13
ENSMUSG00000034708	Grn	11760.6	2.45207	1.294	1.32478e-14	3.03999e-13
ENSMUSG00000056978	Hamp2	2581.75	0.0728968	-3.778	1.38071e-14	3.16276e-13
ENSMUSG00000017057	Il13ra1	1372.86	0.445655	-1.166	1.43665e-14	3.28513e-13
ENSMUSG00000031271	Serpina7	952.18	0.132402	-2.917	1.51028e-14	3.44747e-13
ENSMUSG00000110935	Gm8834	139.14	0.193044	-2.373	1.57325e-14	3.58492e-13
ENSMUSG00000031451	Gas6	1201.74	0.311003	-1.685	1.63602e-14	3.72144e-13
ENSMUSG00000071204	Gm10319	2565.87	0.345319	-1.534	1.6947e-14	3.84821e-13
ENSMUSG00000022051	Bnip3l	3823.8	2.13613	1.095	1.71512e-14	3.8878e-13
ENSMUSG00000006736	Tspan31	13747	2.09217	1.065	1.78091e-14	4.02993e-13
ENSMUSG00000058135	Gstm1	32066.1	0.316659	-1.659	1.99854e-14	4.51454e-13
ENSMUSG00000091721	Gimd1	128.81	0.29689	-1.752	2.01533e-14	4.5446e-13
ENSMUSG00000031119	Gpc4	2086	0.511923	-0.966	2.04009e-14	4.5925e-13
ENSMUSG00000097099	Gm9917	201.22	2.77022	1.47	2.13037e-14	4.78746e-13
ENSMUSG00000042524	Sun2	4048.41	3.16455	1.662	2.18059e-14	4.89187e-13
ENSMUSG00000031298	Adgrg2	94.5	5.28902	2.403	2.1909e-14	4.90656e-13
ENSMUSG00000025745	Hadha	23262	2.25324	1.172	2.22598e-14	4.97657e-13
ENSMUSG00000038582	Pptc7	1061.85	2.81669	1.494	2.31785e-14	5.17309e-13
ENSMUSG00000025935	Tram1	5132.87	0.481297	-1.055	2.38413e-14	5.31192e-13
ENSMUSG00000020023	Tmcc3	969.81	2.23767	1.162	2.49892e-14	5.55818e-13
ENSMUSG00000027809	Etfdh	16399.3	2.24856	1.169	2.64957e-14	5.88321e-13
ENSMUSG00000026688	Mgst3	506.19	0.323985	-1.626	2.6961e-14	5.97635e-13
ENSMUSG00000006378	Gcat	67.12	0.279903	-1.837	2.8436e-14	6.29261e-13
ENSMUSG00000032194	Kank2	1716.93	0.411225	-1.282	2.96399e-14	6.5479e-13
ENSMUSG00000001642	Akr1b3	226.39	0.372161	-1.426	3.00087e-14	6.61816e-13
ENSMUSG00000039853	Trim14	586.22	0.405283	-1.303	3.03021e-14	6.67157e-13
ENSMUSG00000055850	Rnf181	1578.13	0.496546	-1.01	3.19169e-14	7.01525e-13
ENSMUSG00000045211	Nudt18	456.91	2.68143	1.423	3.30919e-14	7.26127e-13
ENSMUSG00000005338	Cadm3	258.32	0.395569	-1.338	3.36544e-14	7.37229e-13
ENSMUSG00000093458	Gm20688	69.11	0.136313	-2.875	3.43368e-14	7.50915e-13
ENSMUSG00000020130	Tbc1d15	3452.94	2.11697	1.082	3.64315e-14	7.9539e-13
ENSMUSG00000024663	Rab3il1	150.55	0.357249	-1.485	3.80739e-14	8.29859e-13
ENSMUSG00000025317	Car5a	1371.23	0.287772	-1.797	3.92714e-14	8.54531e-13
ENSMUSG00000116354	Cyp2d38-ps	1738.96	0.346037	-1.531	4.21629e-14	9.15918e-13
ENSMUSG00000005803	Sqor	4051.83	0.489371	-1.031	4.49519e-14	9.74881e-13
ENSMUSG00000034903	Cobll1	2371.55	2.67215	1.418	4.53517e-14	9.81917e-13
ENSMUSG00000033715	Akr1c14	10023.9	0.237171	-2.076	4.59186e-14	9.92543e-13
ENSMUSG00000030022	Adamts9	93.93	0.261884	-1.933	4.81157e-14	1.03831e-12
ENSMUSG00000090925	1810064F22Rik	100.41	0.0723933	-3.788	5.09911e-14	1.09854e-12
ENSMUSG00000037110	Ralgapa2	2546.39	2.11697	1.082	5.32342e-14	1.14497e-12
ENSMUSG00000031812	Map1lc3b	3388.41	2.15248	1.106	5.38338e-14	1.15596e-12
ENSMUSG00000074802	Gas2l3	117.32	0.356754	-1.487	5.53263e-14	1.18606e-12
ENSMUSG00000036372	Tmem258	922.21	0.481965	-1.053	5.7034e-14	1.22066e-12
ENSMUSG00000022883	Robo1	334.6	0.343647	-1.541	6.20421e-14	1.32374e-12
ENSMUSG00000108371	Gm38832	71.66	21.5259	4.428	6.20534e-14	1.32374e-12
ENSMUSG00000036327	Qsox2	405.9	2.09798	1.069	6.31832e-14	1.34564e-12
ENSMUSG00000066357	Wdr6	533.01	0.236187	-2.082	6.36157e-14	1.35264e-12
ENSMUSG00000029167	Ppargc1a	931.58	5.8726	2.554	6.54058e-14	1.38843e-12
ENSMUSG00000019906	Lin7a	659.37	0.408668	-1.291	6.81088e-14	1.44346e-12
ENSMUSG00000038991	Txndc5	3887.45	0.44013	-1.184	6.85043e-14	1.44949e-12
ENSMUSG00000029366	Dck	171.01	0.419866	-1.252	7.32207e-14	1.54677e-12
ENSMUSG00000038745	Nlrp6	3217.55	0.452817	-1.143	7.61252e-14	1.60553e-12
ENSMUSG00000060961	Slc4a4	10964	2.36199	1.24	7.79132e-14	1.64058e-12
ENSMUSG00000028982	Slc25a33	408.55	3.26481	1.707	7.83876e-14	1.64791e-12
ENSMUSG00000101356	Gm28876	42.33	0.147113	-2.765	8.07316e-14	1.69445e-12
ENSMUSG00000048503	Tlcd5	69.8	3.95314	1.983	8.37736e-14	1.75547e-12
ENSMUSG00000067225	Cyp2c54	10125.1	0.287972	-1.796	8.42523e-14	1.76267e-12
ENSMUSG00000073902	Gvin3	187.41	0.344124	-1.539	1.02763e-13	2.1465e-12
ENSMUSG00000010755	Cars	921.18	0.479632	-1.06	1.1375e-13	2.37219e-12
ENSMUSG00000027605	Acss2	5347.19	0.231326	-2.112	1.19883e-13	2.49609e-12
ENSMUSG00000117879	2310015A16Rik	341.76	0.246729	-2.019	1.22148e-13	2.5392e-12
ENSMUSG00000038893	Fam117a	48.67	0.223911	-2.159	1.22674e-13	2.54608e-12
ENSMUSG00000027502	Rtf2	4440.06	2.26891	1.182	1.25145e-13	2.5891e-12
ENSMUSG00000032547	Ryk	1258.62	1.77031	0.824	1.25046e-13	2.5891e-12
ENSMUSG00000108431	Gm42375	34.93	0.162555	-2.621	1.29002e-13	2.66469e-12
ENSMUSG00000045538	Ddx28	416.24	2.45037	1.293	1.32439e-13	2.73134e-12
ENSMUSG00000019866	Crybg1	1542.86	3.17334	1.666	1.53752e-13	3.16589e-12
ENSMUSG00000069922	Ces3a	34184.9	0.395295	-1.339	1.5888e-13	3.26632e-12
ENSMUSG00000051041	Olfml1	331.43	0.284007	-1.816	1.66993e-13	3.42769e-12
ENSMUSG00000024525	Impa2	208.07	3.41764	1.773	1.68994e-13	3.46331e-12
ENSMUSG00000066477	Gm16551	320.23	0.158769	-2.655	1.71024e-13	3.4994e-12
ENSMUSG00000048856	Slc25a47	18894	4.58207	2.196	1.75517e-13	3.58571e-12
ENSMUSG00000092075	Serpina4-ps1	1600.36	0.0448733	-4.478	2.01373e-13	4.10751e-12
ENSMUSG00000085189	Gm11963	49.72	0.206899	-2.273	2.04008e-13	4.15475e-12
ENSMUSG00000026980	Ly75	162.46	0.221903	-2.172	2.05992e-13	4.18862e-12
ENSMUSG00000033965	Slc16a2	5666.18	0.381829	-1.389	2.26961e-13	4.6078e-12
ENSMUSG00000038301	Snx10	1227.07	2.38171	1.252	2.36029e-13	4.78445e-12
ENSMUSG00000116341	Cyp2d36-ps	511.02	0.210224	-2.25	2.57507e-13	5.21173e-12
ENSMUSG00000023800	Tiam2	225.09	0.205328	-2.284	2.70721e-13	5.47066e-12
ENSMUSG00000022629	Kif21a	3315.41	2.16295	1.113	2.74257e-13	5.53353e-12
ENSMUSG00000027175	Tcp11l1	185.24	0.37788	-1.404	2.78698e-13	5.61445e-12
ENSMUSG00000029471	Camkk2	707.14	0.441351	-1.18	2.8895e-13	5.81201e-12
ENSMUSG00000028032	Papss1	156.3	0.373195	-1.422	2.99348e-13	6.00261e-12
ENSMUSG00000032826	Ank2	145.25	0.312732	-1.677	2.99037e-13	6.00261e-12
ENSMUSG00000031700	Gpt2	17201.2	2.87388	1.523	3.06413e-13	6.13485e-12
ENSMUSG00000055725	Paqr3	324.62	2.45888	1.298	3.08404e-13	6.16524e-12
ENSMUSG00000085411	Gm14319	36.95	13.9481	3.802	3.29012e-13	6.55711e-12
ENSMUSG00000103711	Tstd1	74.8	0.237336	-2.075	3.28981e-13	6.55711e-12
ENSMUSG00000020010	Vnn3	5160.71	2.09652	1.068	3.6244e-13	7.21228e-12
ENSMUSG00000029718	Pcolce	152.22	0.251042	-1.994	3.7062e-13	7.36381e-12
ENSMUSG00000039533	Mmd2	228.79	0.0988922	-3.338	3.72246e-13	7.38487e-12
ENSMUSG00000062729	Ppox	697.11	0.491751	-1.024	3.81789e-13	7.56266e-12
ENSMUSG00000022149	C9	5678.34	0.407536	-1.295	3.89129e-13	7.69636e-12
ENSMUSG00000085651	Gm11695	340.76	4.82658	2.271	4.13863e-13	8.17316e-12
ENSMUSG00000033610	Pank1	16162.9	2.19771	1.136	4.14576e-13	8.17486e-12
ENSMUSG00000025907	Rb1cc1	2212.08	1.95071	0.964	4.17688e-13	8.22379e-12
ENSMUSG00000037798	Mat1a	323773	3.32418	1.733	4.31699e-13	8.48682e-12
ENSMUSG00000025176	Hoga1	3046.84	0.428391	-1.223	4.40601e-13	8.64878e-12
ENSMUSG00000034024	Cct2	4947.12	1.85189	0.889	4.72344e-13	9.25794e-12
ENSMUSG00000053460	Ggcx	3473.13	0.502084	-0.994	4.80461e-13	9.4029e-12
ENSMUSG00000079197	Psme2	1322.06	0.501041	-0.997	5.17947e-13	1.01213e-11
ENSMUSG00000112774	Gm36041	582.05	0.200545	-2.318	5.18762e-13	1.01221e-11
ENSMUSG00000038068	Rnf144b	2858.61	0.356754	-1.487	5.25462e-13	1.02375e-11
ENSMUSG00000085990	Gm16731	36.57	0.131124	-2.931	5.71798e-13	1.11236e-11
ENSMUSG00000019883	Echdc1	3110.26	0.520511	-0.942	5.75149e-13	1.11721e-11
ENSMUSG00000079659	Tmem243	1430.42	2.00834	1.006	5.79969e-13	1.1249e-11
ENSMUSG00000035864	Syt1	363.77	0.319303	-1.647	5.89782e-13	1.14223e-11
ENSMUSG00000022848	Slc49a4	914.07	2.11257	1.079	5.91255e-13	1.14339e-11
ENSMUSG00000024516	Sec11c	456.18	0.348928	-1.519	6.28589e-13	1.21378e-11
ENSMUSG00000116846	1810044K17Rik	84.92	9.02546	3.174	6.38385e-13	1.23088e-11
ENSMUSG00000056116	H2-T22	2386.86	0.514057	-0.96	6.44714e-13	1.24124e-11
ENSMUSG00000025742	Prps2	568.84	0.499307	-1.002	6.62612e-13	1.27382e-11
ENSMUSG00000061322	Dnai1	46.46	0.0500669	-4.32	6.695e-13	1.28516e-11
ENSMUSG00000053317	Sec61b	267.36	0.273005	-1.873	6.93304e-13	1.3289e-11
ENSMUSG00000021281	Tnfaip2	1136.81	0.343409	-1.542	7.46449e-13	1.42867e-11
ENSMUSG00000021594	Srd5a1	799.83	0.371903	-1.427	7.6809e-13	1.46793e-11
ENSMUSG00000087382	Ctcflos	1436.86	4.4506	2.154	7.93842e-13	1.51492e-11
ENSMUSG00000036138	Acaa1a	3777.7	2.59188	1.374	8.42195e-13	1.60485e-11
ENSMUSG00000025877	Hk3	199.96	0.306296	-1.707	8.4501e-13	1.60786e-11
ENSMUSG00000022371	Col14a1	2938.11	0.440435	-1.183	8.81017e-13	1.67393e-11
ENSMUSG00000030214	Plbd1	1878.05	2.20687	1.142	9.56506e-13	1.81472e-11
ENSMUSG00000063694	Cycs	6986.82	2.04911	1.035	9.89449e-13	1.87449e-11
ENSMUSG00000005124	Ccn4	89.23	0.338447	-1.563	1.01016e-12	1.91095e-11
ENSMUSG00000021737	Psmd6	2075.96	1.93321	0.951	1.03694e-12	1.95876e-11
ENSMUSG00000079547	H2-DMb1	98.96	0.325335	-1.62	1.03905e-12	1.95991e-11
ENSMUSG00000030102	Itpr1	4003.76	1.95884	0.97	1.07548e-12	2.0257e-11
ENSMUSG00000056429	Tgoln1	14373.7	2.29421	1.198	1.07984e-12	2.03096e-11
ENSMUSG00000030259	Rassf8	1541.53	0.486327	-1.04	1.08575e-12	2.03914e-11
ENSMUSG00000030879	Mrpl17	766.73	1.89343	0.921	1.09072e-12	2.04553e-11
ENSMUSG00000016487	Ppfibp1	2033.44	1.81001	0.856	1.10158e-12	2.06293e-11
ENSMUSG00000022763	Aifm3	62.61	0.298127	-1.746	1.1088e-12	2.07348e-11
ENSMUSG00000028443	Nudt2	308.4	0.405002	-1.304	1.14178e-12	2.13209e-11
ENSMUSG00000032744	Heyl	107.03	0.247071	-2.017	1.28616e-12	2.39825e-11
ENSMUSG00000038648	Creb3l2	1337.09	0.3942	-1.343	1.3436e-12	2.50178e-11
ENSMUSG00000027429	Sec23b	2033.09	0.377356	-1.406	1.42065e-12	2.64148e-11
ENSMUSG00000032198	Dock6	542.59	0.415811	-1.266	1.42978e-12	2.65467e-11
ENSMUSG00000033355	Rtp4	458.26	0.354044	-1.498	1.51892e-12	2.81616e-11
ENSMUSG00000020431	Adcy1	328.51	15.3163	3.937	1.54054e-12	2.85219e-11
ENSMUSG00000058013	Septin11	900.36	0.440435	-1.183	1.57998e-12	2.91691e-11
ENSMUSG00000062209	Erbb4	76.34	0.209787	-2.253	1.57989e-12	2.91691e-11
ENSMUSG00000057113	Npm1	7107.94	1.9711	0.979	1.62556e-12	2.99682e-11
ENSMUSG00000029580	Actb	15844.9	0.374231	-1.418	1.83311e-12	3.36993e-11
ENSMUSG00000041324	Inhba	1203.21	0.241484	-2.05	1.83228e-12	3.36993e-11
ENSMUSG00000045817	Zfp36l2	1496.04	2.76063	1.465	1.83577e-12	3.37006e-11
ENSMUSG00000023307	Marchf5	2135.13	1.81504	0.86	1.94467e-12	3.56496e-11
ENSMUSG00000001751	Naglu	427.05	0.390123	-1.358	1.99049e-12	3.64383e-11
ENSMUSG00000020689	Itgb3	702.73	3.3311	1.736	1.99693e-12	3.64538e-11
ENSMUSG00000022562	Oplah	7474.51	2.51228	1.329	1.99487e-12	3.64538e-11
ENSMUSG00000061808	Ttr	100959	0.411796	-1.28	2.07356e-12	3.77997e-11
ENSMUSG00000028145	Them4	641.31	2.07197	1.051	2.14961e-12	3.91313e-11
ENSMUSG00000078853	Igtp	1574.37	0.398044	-1.329	2.20339e-12	4.00544e-11
ENSMUSG00000049751	Rpl36al	25.69	0.0762563	-3.713	2.21297e-12	4.01725e-11
ENSMUSG00000061815	Rufy4	31.02	6.14324	2.619	2.24194e-12	4.06419e-11
ENSMUSG00000032115	Hyou1	8236.39	0.225	-2.152	2.25335e-12	4.07919e-11
ENSMUSG00000032602	Slc25a20	6863.61	2.22839	1.156	2.26082e-12	4.08703e-11
ENSMUSG00000058794	Nfe2	33.01	0.0370085	-4.756	2.30627e-12	4.16342e-11
ENSMUSG00000004069	Dnaja3	4604.86	1.93589	0.953	2.40811e-12	4.34127e-11
ENSMUSG00000025498	Irf7	988.53	0.30566	-1.71	2.42256e-12	4.36127e-11
ENSMUSG00000034926	Dhcr24	20363.4	0.406972	-1.297	2.42698e-12	4.36321e-11
ENSMUSG00000026698	Pigc	556.77	2.1901	1.131	2.53975e-12	4.55966e-11
ENSMUSG00000026307	Scly	2859.1	0.517274	-0.951	2.54472e-12	4.5623e-11
ENSMUSG00000040370	Etfrf1	3055.41	1.94127	0.957	2.55936e-12	4.58224e-11
ENSMUSG00000104713	Gbp6	179.22	0.231968	-2.108	2.56963e-12	4.59432e-11
ENSMUSG00000027490	E2f1	63.61	0.279128	-1.841	2.64531e-12	4.72315e-11
ENSMUSG00000019838	Slc16a10	5764.97	2.6926	1.429	2.70904e-12	4.83032e-11
ENSMUSG00000010025	Aldh3a2	19350.3	2.83628	1.504	2.72042e-12	4.84398e-11
ENSMUSG00000051452	Gm11437	281.51	0.341037	-1.552	2.75826e-12	4.90466e-11
ENSMUSG00000035247	Hectd1	11914.4	2.13761	1.096	2.95412e-12	5.24577e-11
ENSMUSG00000070284	Gmppb	469.6	0.25	-2	3.06859e-12	5.44163e-11
ENSMUSG00000085241	Snhg3	150.52	3.8344	1.939	3.11096e-12	5.50928e-11
ENSMUSG00000024130	Abca3	3532.25	0.515484	-0.956	3.19234e-12	5.64572e-11
ENSMUSG00000116993	Gm32461	224.6	0.348928	-1.519	3.22159e-12	5.68973e-11
ENSMUSG00000035692	Isg15	394.09	0.141218	-2.824	3.26638e-12	5.76102e-11
ENSMUSG00000097451	Rian	131.69	0.165626	-2.594	3.30877e-12	5.82791e-11
ENSMUSG00000032558	Nphp3	341.32	0.397768	-1.33	3.48678e-12	6.13316e-11
ENSMUSG00000025138	Sirt7	657.96	0.537375	-0.896	3.51619e-12	6.17655e-11
ENSMUSG00000022494	Shisa9	32.57	5.41139	2.436	3.68148e-12	6.45821e-11
ENSMUSG00000054757	Akr1c20	3481.06	0.276624	-1.854	3.74992e-12	6.56942e-11
ENSMUSG00000089991	Gm16332	918.89	0.408951	-1.29	3.9441e-12	6.90032e-11
ENSMUSG00000032788	Pdxk	1725.15	0.458184	-1.126	4.03152e-12	7.04382e-11
ENSMUSG00000064254	Ethe1	819.85	0.423666	-1.239	4.16274e-12	7.26334e-11
ENSMUSG00000033295	Ptprf	4886.07	0.339857	-1.557	4.24756e-12	7.40143e-11
ENSMUSG00000029016	Clcn6	277.63	0.40669	-1.298	4.40512e-12	7.66573e-11
ENSMUSG00000020553	Pctp	8486.16	2.61897	1.389	4.43068e-12	7.69994e-11
ENSMUSG00000035357	Pdzrn3	242.84	3.04618	1.607	4.70058e-12	8.1581e-11
ENSMUSG00000045932	Ifit2	328.28	0.378142	-1.403	4.72228e-12	8.18487e-11
ENSMUSG00000001095	Slc13a2	46.26	0.207906	-2.266	4.82312e-12	8.34854e-11
ENSMUSG00000111942	Gm5182	539.56	0.452817	-1.143	4.87401e-12	8.42544e-11
ENSMUSG00000040767	Snrnp25	28.86	0.185565	-2.43	4.9122e-12	8.48021e-11
ENSMUSG00000031443	F7	3481.16	0.541112	-0.886	4.95173e-12	8.53716e-11
ENSMUSG00000022856	Tmem41a	221.96	2.57041	1.362	4.9942e-12	8.59899e-11
ENSMUSG00000034258	Flvcr2	565.32	3.29208	1.719	5.40804e-12	9.29926e-11
ENSMUSG00000050423	Ppp1r3g	225.17	46.2057	5.53	5.73165e-12	9.84273e-11
ENSMUSG00000031327	Chic1	855.59	0.373453	-1.421	5.8129e-12	9.96912e-11
ENSMUSG00000020873	Slc35b1	1026.56	0.394747	-1.341	5.82502e-12	9.97679e-11
ENSMUSG00000032860	P2ry2	291.34	2.39994	1.263	6.10972e-12	1.04507e-10
ENSMUSG00000045776	Lrtm1	403.16	0.176165	-2.505	6.19066e-12	1.05752e-10
ENSMUSG00000005907	Pex1	1561.4	1.71475	0.778	6.23763e-12	1.06415e-10
ENSMUSG00000015854	Cd5l	3713.27	0.367038	-1.446	6.4474e-12	1.09707e-10
ENSMUSG00000107369	Gstm2-ps1	423.33	0.339151	-1.56	6.44373e-12	1.09707e-10
ENSMUSG00000031790	Mmp15	562.24	0.419866	-1.252	6.50468e-12	1.10393e-10
ENSMUSG00000079017	Ifi27l2a	101.67	0.226565	-2.142	6.51312e-12	1.10393e-10
ENSMUSG00000097222	Gata6os	190.08	2.27206	1.184	6.51056e-12	1.10393e-10
ENSMUSG00000022516	Nudt16l1	269.19	0.399149	-1.325	6.71279e-12	1.13629e-10
ENSMUSG00000057069	Ero1b	2132.49	0.37036	-1.433	6.78531e-12	1.14708e-10
ENSMUSG00000109783	Gm45338	190.09	0.38582	-1.374	7.01362e-12	1.18414e-10
ENSMUSG00000072964	Bhlhb9	259.65	2.64634	1.404	7.11337e-12	1.19943e-10
ENSMUSG00000028247	Coq3	867.15	1.78139	0.833	7.22747e-12	1.21709e-10
ENSMUSG00000040296	Ddx58	1238.8	0.455967	-1.133	7.24989e-12	1.21929e-10
ENSMUSG00000011257	Pabpc4	2152.75	2.13465	1.094	7.54992e-12	1.26811e-10
ENSMUSG00000019923	Zwint	3740.98	1.73388	0.794	7.57836e-12	1.27125e-10
ENSMUSG00000115819	Gm9108	119.26	2.68887	1.427	7.7456e-12	1.29764e-10
ENSMUSG00000035473	Galm	3599.95	0.49141	-1.025	8.00498e-12	1.33937e-10
ENSMUSG00000096917	2500002B13Rik	63.54	2.96083	1.566	8.35439e-12	1.39604e-10
ENSMUSG00000024397	Aif1	159.26	0.28185	-1.827	8.6042e-12	1.43594e-10
ENSMUSG00000078695	Cisd3	1764.73	1.82134	0.865	8.70044e-12	1.45015e-10
ENSMUSG00000020097	Sgpl1	3396.62	0.504876	-0.986	8.72922e-12	1.45309e-10
ENSMUSG00000026393	Nek7	3118.53	1.77645	0.829	8.78987e-12	1.46034e-10
ENSMUSG00000038175	Mylip	855.92	1.99308	0.995	8.79521e-12	1.46034e-10
ENSMUSG00000047150	1700001C19Rik	222.03	0.412367	-1.278	8.8679e-12	1.47054e-10
ENSMUSG00000060002	Chpt1	7401.36	2.4402	1.287	8.90694e-12	1.47513e-10
ENSMUSG00000001506	Col1a1	160.33	0.229251	-2.125	9.02483e-12	1.49276e-10
ENSMUSG00000037892	Pcdh18	61.48	0.212716	-2.233	9.16894e-12	1.51468e-10
ENSMUSG00000097124	A530020G20Rik	93.15	0.276241	-1.856	9.30069e-12	1.5345e-10
ENSMUSG00000026621	Mtarc1	10126.4	1.96428	0.974	9.64786e-12	1.58776e-10
ENSMUSG00000031549	Ido2	2245.27	0.450313	-1.151	9.64768e-12	1.58776e-10
ENSMUSG00000004500	Zfp324	330.57	0.301034	-1.732	9.78326e-12	1.60642e-10
ENSMUSG00000041417	Pik3r1	3203.32	0.425727	-1.232	9.78591e-12	1.60642e-10
ENSMUSG00000042719	Naa25	1335.54	1.76541	0.82	1.001e-11	1.64114e-10
ENSMUSG00000028064	Sema4a	2339.13	0.514413	-0.959	1.00626e-11	1.64769e-10
ENSMUSG00000024866	Acy3	1274.96	0.418703	-1.256	1.03928e-11	1.69962e-10
ENSMUSG00000079037	Prnp	820.89	0.533293	-0.907	1.04508e-11	1.70697e-10
ENSMUSG00000019278	Dpep1	64.64	4.5284	2.179	1.08036e-11	1.76238e-10
ENSMUSG00000003948	Mmd	7661.62	2.17799	1.123	1.08349e-11	1.76527e-10
ENSMUSG00000034807	Colgalt1	2402.37	1.75443	0.811	1.10884e-11	1.80433e-10
ENSMUSG00000044068	Zrsr1	879.16	2.15099	1.105	1.12219e-11	1.82376e-10
ENSMUSG00000041654	Slc39a11	428.67	0.371131	-1.43	1.15661e-11	1.87736e-10
ENSMUSG00000001211	Agpat3	8777.26	2.1795	1.124	1.26484e-11	2.05049e-10
ENSMUSG00000028437	Ubap1	1279.63	1.74957	0.807	1.31617e-11	2.13105e-10
ENSMUSG00000029188	Slc34a2	487.04	0.103593	-3.271	1.35408e-11	2.18971e-10
ENSMUSG00000022940	Pigp	347.32	2.21146	1.145	1.38363e-11	2.23472e-10
ENSMUSG00000069793	Slfn9	151.93	0.272249	-1.877	1.42214e-11	2.29409e-10
ENSMUSG00000026116	Tmem131	1786.57	1.85061	0.888	1.47372e-11	2.37435e-10
ENSMUSG00000066513	Klk1b4	43.6	0.111414	-3.166	1.47945e-11	2.38063e-10
ENSMUSG00000058809	Hspd1-ps3	553.81	2.05053	1.036	1.50674e-11	2.42157e-10
ENSMUSG00000078584	AU022252	4897.5	1.93053	0.949	1.52687e-11	2.4509e-10
ENSMUSG00000033377	Palmd	2156.4	1.83783	0.878	1.56159e-11	2.50354e-10
ENSMUSG00000040724	Kcna2	299.35	0.324885	-1.622	1.57319e-11	2.51904e-10
ENSMUSG00000022347	A1bg	8440.2	0.0913786	-3.452	1.65224e-11	2.64236e-10
ENSMUSG00000036594	H2-Aa	865.22	0.34151	-1.55	1.82171e-11	2.90983e-10
ENSMUSG00000039168	Dap	2707.66	0.555169	-0.849	1.83855e-11	2.93313e-10
ENSMUSG00000008845	Cd163	2234.86	2.07053	1.05	1.84339e-11	2.93726e-10
ENSMUSG00000022512	Cldn1	3359.46	0.414085	-1.272	1.97347e-11	3.14068e-10
ENSMUSG00000028862	Map3k6	100.95	7.27527	2.863	1.98031e-11	3.14646e-10
ENSMUSG00000079242	C730034F03Rik	44.43	3.56277	1.833	1.98193e-11	3.14646e-10
ENSMUSG00000040033	Stat2	2951.77	0.456599	-1.131	1.98977e-11	3.15507e-10
ENSMUSG00000044042	Fmn1	502.39	0.227037	-2.139	2.00466e-11	3.17482e-10
ENSMUSG00000028577	Plaa	2570.51	1.9752	0.982	2.02839e-11	3.2085e-10
ENSMUSG00000041762	Gpr155	927.82	0.446273	-1.164	2.05417e-11	3.24378e-10
ENSMUSG00000056941	Commd7	507.05	0.518351	-0.948	2.05567e-11	3.24378e-10
ENSMUSG00000037921	Ddx60	377.44	0.28185	-1.827	2.1181e-11	3.33825e-10
ENSMUSG00000007594	Hapln4	342.3	0.406972	-1.297	2.17984e-11	3.43141e-10
ENSMUSG00000030695	Aldoa	3076.54	2.26891	1.182	2.21653e-11	3.48495e-10
ENSMUSG00000010517	Faf1	1339.36	2.03637	1.026	2.26523e-11	3.54868e-10
ENSMUSG00000048007	Timm8a1	532.56	2.01531	1.011	2.26335e-11	3.54868e-10
ENSMUSG00000115979	Gm49410	25.51	0.129677	-2.947	2.26148e-11	3.54868e-10
ENSMUSG00000028207	Asph	1619.06	0.55594	-0.847	2.27639e-11	3.56188e-10
ENSMUSG00000037408	Cnnm4	279.61	2.54735	1.349	2.31793e-11	3.62253e-10
ENSMUSG00000018574	Acadvl	18607.2	1.97794	0.984	2.3314e-11	3.63922e-10
ENSMUSG00000041594	Tmtc4	153.54	0.362487	-1.464	2.38797e-11	3.72307e-10
ENSMUSG00000028698	Pik3r3	92.14	0.317538	-1.655	2.41619e-11	3.76255e-10
ENSMUSG00000020283	Pex13	2044.94	1.92786	0.947	2.41911e-11	3.76261e-10
ENSMUSG00000033488	Cryzl2	309.05	0.436786	-1.195	2.45987e-11	3.82017e-10
ENSMUSG00000090394	4930523C07Rik	547.57	2.25793	1.175	2.46198e-11	3.82017e-10
ENSMUSG00000031326	Cdx4	44.64	0.14161	-2.82	2.48217e-11	3.84235e-10
ENSMUSG00000070960	Gm19680	53.32	0.275285	-1.861	2.4819e-11	3.84235e-10
ENSMUSG00000021417	Eci2	8250.87	2.22376	1.153	2.50721e-11	3.87652e-10
ENSMUSG00000053916	Nanp	63.49	28.3839	4.827	2.59163e-11	4.00229e-10
ENSMUSG00000097177	9330159M07Rik	190.11	2.81084	1.491	2.62888e-11	4.05501e-10
ENSMUSG00000064202	Spata6l	43.49	0.19065	-2.391	2.65231e-11	4.08632e-10
ENSMUSG00000057425	Ugt2b37	289.63	0.258637	-1.951	2.70675e-11	4.16526e-10
ENSMUSG00000027954	Efna1	987.05	0.43407	-1.204	2.7104e-11	4.16595e-10
ENSMUSG00000046402	Rbp1	313.59	0.213159	-2.23	2.71801e-11	4.17274e-10
ENSMUSG00000056234	Ncoa4	6213.51	2.19619	1.135	2.83334e-11	4.34467e-10
ENSMUSG00000021624	Cd180	110.07	0.271872	-1.879	2.86406e-11	4.38662e-10
ENSMUSG00000018727	Cpsf4l	159.33	4.89395	2.291	2.86773e-11	4.38709e-10
ENSMUSG00000038658	Ric1	1662.52	1.74352	0.802	2.87246e-11	4.38918e-10
ENSMUSG00000002227	Mov10	678.43	0.346037	-1.531	2.89959e-11	4.42545e-10
ENSMUSG00000107516	Gm30784	485.09	3.89332	1.961	2.92176e-11	4.45407e-10
ENSMUSG00000036006	Ripor2	83.61	0.278742	-1.843	3.05066e-11	4.64513e-10
ENSMUSG00000027078	Ube2l6	1727.57	0.41151	-1.281	3.0651e-11	4.66168e-10
ENSMUSG00000031347	Cetn2	448.39	0.48063	-1.057	3.12802e-11	4.75182e-10
ENSMUSG00000004891	Nes	183.36	0.307147	-1.703	3.14357e-11	4.76988e-10
ENSMUSG00000030827	Fgf21	286.62	12.9063	3.69	3.23555e-11	4.89804e-10
ENSMUSG00000015947	Fcgr1	179.57	0.361985	-1.466	3.27155e-11	4.9468e-10
ENSMUSG00000028459	Cd72	103.1	0.348686	-1.52	3.38156e-11	5.10721e-10
ENSMUSG00000021133	Susd6	2722.11	2.0209	1.015	3.38553e-11	5.1073e-10
ENSMUSG00000028671	Gale	309.82	0.17254	-2.535	3.57186e-11	5.38215e-10
ENSMUSG00000046879	Irgm1	2741.09	0.479965	-1.059	3.5964e-11	5.41287e-10
ENSMUSG00000020472	Zkscan17	880.61	2.07772	1.055	3.82242e-11	5.74642e-10
ENSMUSG00000018547	Pip4k2b	1559.64	0.469111	-1.092	3.83614e-11	5.7604e-10
ENSMUSG00000078688	Mup2	410.06	0.109348	-3.193	3.94603e-11	5.9186e-10
ENSMUSG00000025656	Arhgef9	131.6	0.326918	-1.613	3.95697e-11	5.92818e-10
ENSMUSG00000022283	Pabpc1	9389.93	1.9	0.926	4.07623e-11	6.09984e-10
ENSMUSG00000015568	Lpl	1066.6	0.171586	-2.543	4.11295e-11	6.14773e-10
ENSMUSG00000049657	Zbtb5	410.46	0.489371	-1.031	4.13178e-11	6.16879e-10
ENSMUSG00000105909	Gm43189	449.36	3.16455	1.662	4.17774e-11	6.23029e-10
ENSMUSG00000022408	Fam83f	24.79	0.0987552	-3.34	4.1985e-11	6.25409e-10
ENSMUSG00000051855	Mest	100.43	0.204901	-2.287	4.30096e-11	6.3994e-10
ENSMUSG00000037316	Bag4	1858.25	1.86219	0.897	4.40955e-11	6.55349e-10
ENSMUSG00000001665	Gstt3	986.97	0.365008	-1.454	4.43422e-11	6.58265e-10
ENSMUSG00000025192	Entpd7	245.38	0.224533	-2.155	4.43971e-11	6.5833e-10
ENSMUSG00000038225	Primpol	218.63	0.444421	-1.17	4.51212e-11	6.68306e-10
ENSMUSG00000026072	Il1r1	2297.17	3.20428	1.68	4.53251e-11	6.70458e-10
ENSMUSG00000071454	Dtnb	683.65	1.84805	0.886	4.53694e-11	6.70458e-10
ENSMUSG00000020604	Arsg	1342.65	2.15995	1.111	4.63721e-11	6.845e-10
ENSMUSG00000004789	Dlst	8322.36	1.8025	0.85	4.70536e-11	6.93775e-10
ENSMUSG00000005125	Ndrg1	1686.21	0.406972	-1.297	4.72789e-11	6.94744e-10
ENSMUSG00000042680	Garem1	1192.71	1.98618	0.99	4.72793e-11	6.94744e-10
ENSMUSG00000097412	1810014B01Rik	104.38	2.40661	1.267	4.72222e-11	6.94744e-10
ENSMUSG00000075602	Ly6a	396.24	0.383155	-1.384	4.78797e-11	7.02775e-10
ENSMUSG00000032348	Gsta4	762.72	0.283417	-1.819	4.93678e-11	7.23802e-10
ENSMUSG00000062822	4833420G17Rik	1288.15	2.05196	1.037	5.24651e-11	7.68349e-10
ENSMUSG00000075517	Cyp2d37-ps	3561.27	0.371646	-1.428	5.2557e-11	7.6883e-10
ENSMUSG00000028329	Xpa	286.25	2.05053	1.036	5.3837e-11	7.86672e-10
ENSMUSG00000051506	Wdfy4	211.73	0.405283	-1.303	5.46805e-11	7.98102e-10
ENSMUSG00000117679	Apbb3	876.58	2.31659	1.212	5.52656e-11	8.0574e-10
ENSMUSG00000030651	Art2b	59.06	0.221288	-2.176	5.66366e-11	8.24805e-10
ENSMUSG00000035992	Fnip1	1910.9	1.97794	0.984	5.73276e-11	8.33937e-10
ENSMUSG00000029925	Tbxas1	157.72	0.383421	-1.383	5.86148e-11	8.51711e-10
ENSMUSG00000049892	Rasd1	36.53	8.24775	3.044	6.07765e-11	8.82139e-10
ENSMUSG00000004032	Gstm5	233.42	0.398596	-1.327	6.23999e-11	9.04694e-10
ENSMUSG00000013698	Pea15a	837.51	0.56331	-0.828	6.2551e-11	9.05878e-10
ENSMUSG00000015354	Pcolce2	73.43	0.371646	-1.428	6.35959e-11	9.19987e-10
ENSMUSG00000028525	Pde4b	900.66	0.313601	-1.673	6.49372e-11	9.38349e-10
ENSMUSG00000036452	Arhgap26	558.23	0.458502	-1.125	6.55807e-11	9.46599e-10
ENSMUSG00000021699	Pde4d	335.91	2.39164	1.258	6.62447e-11	9.55126e-10
ENSMUSG00000025722	Wdr73	606.65	1.92652	0.946	6.72197e-11	9.68112e-10
ENSMUSG00000027680	Fxr1	3197.9	1.8163	0.861	6.83319e-11	9.83045e-10
ENSMUSG00000027762	Sucnr1	455.6	0.2772	-1.851	6.8569e-11	9.85368e-10
ENSMUSG00000016541	Atxn10	1729.89	1.73989	0.799	6.94126e-11	9.9587e-10
ENSMUSG00000066880	Zfp617	846.2	1.93455	0.952	6.94527e-11	9.9587e-10
ENSMUSG00000066687	Zbtb16	1942.87	4.10961	2.039	6.97614e-11	9.99198e-10
ENSMUSG00000028716	Pdzk1ip1	35.6	0.196554	-2.347	7.10439e-11	1.01645e-09
ENSMUSG00000036216	Leap2	1066.23	0.21037	-2.249	7.18619e-11	1.02703e-09
ENSMUSG00000082292	Gm12250	91.94	0.226408	-2.143	7.19605e-11	1.02731e-09
ENSMUSG00000037649	H2-DMa	113.61	0.363997	-1.458	7.34432e-11	1.04733e-09
ENSMUSG00000117975	Itprip	109.23	3.56277	1.833	7.36616e-11	1.0493e-09
ENSMUSG00000020053	Igf1	31213.9	0.426613	-1.229	7.51693e-11	1.0696e-09
ENSMUSG00000005107	Slc2a9	1570.32	0.530712	-0.914	7.61293e-11	1.08208e-09
ENSMUSG00000026158	Ogfrl1	411.68	0.458502	-1.125	7.76329e-11	1.10225e-09
ENSMUSG00000024259	Slc25a46	1793.19	1.77892	0.831	7.79227e-11	1.10516e-09
ENSMUSG00000022236	Ropn1l	77.99	0.333094	-1.586	8.09561e-11	1.14694e-09
ENSMUSG00000085867	Gm5834	470.93	0.429878	-1.218	8.11507e-11	1.14845e-09
ENSMUSG00000047822	Angptl8	551.9	0.0539961	-4.211	8.17918e-11	1.15626e-09
ENSMUSG00000041959	S100a10	3910.47	2.18102	1.125	8.21702e-11	1.16035e-09
ENSMUSG00000007080	Pole	64.82	0.292194	-1.775	8.23574e-11	1.16174e-09
ENSMUSG00000018740	Slc25a35	48.78	0.321524	-1.637	8.43718e-11	1.18887e-09
ENSMUSG00000038949	Cnst	803.56	2.31177	1.209	8.66939e-11	1.22027e-09
ENSMUSG00000022270	Retreg1	5464.93	5.06654	2.341	8.71833e-11	1.22583e-09
ENSMUSG00000087613	Gm13855	79.45	0.15921	-2.651	8.83633e-11	1.24109e-09
ENSMUSG00000036995	Asap3	286.84	0.369591	-1.436	8.91337e-11	1.25056e-09
ENSMUSG00000040264	Gbp2b	140.34	0.275858	-1.858	9.07016e-11	1.27119e-09
ENSMUSG00000050953	Gja1	370.02	2.03214	1.023	9.11011e-11	1.2749e-09
ENSMUSG00000093904	Tomm20	1393.89	1.77769	0.83	9.11618e-11	1.2749e-09
ENSMUSG00000029417	Cxcl9	462.86	0.208627	-2.261	9.16012e-11	1.27967e-09
ENSMUSG00000026274	Pask	33.79	0.288172	-1.795	9.19202e-11	1.28275e-09
ENSMUSG00000030591	Psmd8	2650.91	1.71238	0.776	9.25906e-11	1.29072e-09
ENSMUSG00000024610	Cd74	1496.85	0.438607	-1.189	9.73003e-11	1.35493e-09
ENSMUSG00000026223	Itm2c	950.68	0.49141	-1.025	9.97828e-11	1.38801e-09
ENSMUSG00000026571	Dcaf6	2395.87	1.98206	0.987	1.02892e-10	1.42974e-09
ENSMUSG00000021286	Zfyve21	286.77	0.461371	-1.116	1.05527e-10	1.46479e-09
ENSMUSG00000060586	H2-Eb1	375.54	0.37036	-1.433	1.05917e-10	1.46864e-09
ENSMUSG00000035759	Bbs10	208.72	2.17498	1.121	1.06835e-10	1.47979e-09
ENSMUSG00000030378	Sult2a8	17295.1	0.357249	-1.485	1.07324e-10	1.485e-09
ENSMUSG00000010663	Fads1	16607.8	0.515484	-0.956	1.076e-10	1.48723e-09
ENSMUSG00000063929	Cyp4a32	1885.19	3.34035	1.74	1.12418e-10	1.55217e-09
ENSMUSG00000116673	A630089N07Rik	43.94	0.319968	-1.644	1.14856e-10	1.58416e-09
ENSMUSG00000021069	Pygl	11879.5	0.45882	-1.124	1.16231e-10	1.60143e-09
ENSMUSG00000028438	Kif24	30.93	0.205613	-2.282	1.17237e-10	1.61358e-09
ENSMUSG00000024987	Cyp26a1	234.47	0.0945355	-3.403	1.18485e-10	1.62905e-09
ENSMUSG00000033400	Agl	3137.58	0.571173	-0.808	1.19176e-10	1.63682e-09
ENSMUSG00000036775	Decr2	12573.1	2.0195	1.014	1.22512e-10	1.68086e-09
ENSMUSG00000040483	Xaf1	323.39	0.319968	-1.644	1.26361e-10	1.73185e-09
ENSMUSG00000024742	Fen1	79.02	0.299162	-1.741	1.28095e-10	1.75298e-09
ENSMUSG00000074476	Spc24	110.97	0.314907	-1.667	1.28172e-10	1.75298e-09
ENSMUSG00000031530	Dusp4	108.35	2.9302	1.551	1.30891e-10	1.7883e-09
ENSMUSG00000109764	Klkb1	5265.51	0.488354	-1.034	1.36959e-10	1.86924e-09
ENSMUSG00000014547	Wdfy2	1028.38	0.577943	-0.791	1.37381e-10	1.87304e-09
ENSMUSG00000030207	Fam234b	1758.35	1.86348	0.898	1.37622e-10	1.87437e-09
ENSMUSG00000030340	Scnn1a	796.67	0.45125	-1.148	1.42903e-10	1.94299e-09
ENSMUSG00000034330	Plcg2	101.2	0.423079	-1.241	1.42959e-10	1.94299e-09
ENSMUSG00000058254	Tspan7	739.15	0.55787	-0.842	1.43773e-10	1.95201e-09
ENSMUSG00000004099	Dnmt1	566.93	0.517991	-0.949	1.45152e-10	1.96869e-09
ENSMUSG00000028121	Bcar3	1218.66	0.477641	-1.066	1.45648e-10	1.97337e-09
ENSMUSG00000035836	Ugt2b1	10754.7	0.427501	-1.226	1.47411e-10	1.99517e-09
ENSMUSG00000057228	Aadat	3627.14	1.99308	0.995	1.49748e-10	2.0247e-09
ENSMUSG00000031371	Haus7	270.19	0.418413	-1.257	1.52339e-10	2.05761e-09
ENSMUSG00000018927	Ccl6	869.35	2.8206	1.496	1.52911e-10	2.06319e-09
ENSMUSG00000037583	Nr0b2	239.82	0.326013	-1.617	1.57784e-10	2.12674e-09
ENSMUSG00000018849	Wwc1	1586.43	0.417833	-1.259	1.60145e-10	2.15633e-09
ENSMUSG00000019854	Reps1	669.14	1.97931	0.985	1.60377e-10	2.15723e-09
ENSMUSG00000028560	Usp1	932.41	1.98069	0.986	1.63699e-10	2.19964e-09
ENSMUSG00000041353	Tmem29	322.99	0.511214	-0.968	1.66856e-10	2.23976e-09
ENSMUSG00000068587	Mgam	6232.86	0.520872	-0.941	1.68213e-10	2.25564e-09
ENSMUSG00000027822	Slc33a1	1912.89	0.576343	-0.795	1.69466e-10	2.27011e-09
ENSMUSG00000048538	Gm9826	1372.12	2.17799	1.123	1.73996e-10	2.3284e-09
ENSMUSG00000036046	5031439G07Rik	2455.8	1.86477	0.899	1.76832e-10	2.36393e-09
ENSMUSG00000005410	Mcm5	64.35	0.142299	-2.813	1.78933e-10	2.38956e-09
ENSMUSG00000021178	Psmc1	6556.64	1.79253	0.842	1.79153e-10	2.39005e-09
ENSMUSG00000029695	Aass	18705.7	2.90795	1.54	1.80796e-10	2.4095e-09
ENSMUSG00000048970	C1galt1c1	898.74	1.81001	0.856	1.85737e-10	2.47283e-09
ENSMUSG00000036528	Ppfibp2	1198.45	1.74231	0.801	1.87134e-10	2.48888e-09
ENSMUSG00000031886	Ces2e	3652.02	0.456916	-1.13	1.88643e-10	2.50639e-09
ENSMUSG00000056966	Gjc3	145.05	4.1612	2.057	1.90596e-10	2.52976e-09
ENSMUSG00000030865	Chp2	257.64	0.452503	-1.144	1.92397e-10	2.55107e-09
ENSMUSG00000028019	Pdgfc	191.52	0.369847	-1.435	1.94801e-10	2.58032e-09
ENSMUSG00000028393	Alad	1803.92	0.366783	-1.447	2.01195e-10	2.66231e-09
ENSMUSG00000026475	Rgs16	2645.02	23.2958	4.542	2.03417e-10	2.68899e-09
ENSMUSG00000001542	Ell2	3193.55	2.17347	1.12	2.04233e-10	2.69703e-09
ENSMUSG00000025612	Bach1	1764.71	2.08782	1.062	2.07719e-10	2.7403e-09
ENSMUSG00000031958	Ldhd	2565.54	0.488693	-1.033	2.09354e-10	2.75906e-09
ENSMUSG00000025075	Habp2	5642.94	0.517274	-0.951	2.12503e-10	2.79492e-09
ENSMUSG00000044991	Shld1	209.92	2.7683	1.469	2.12448e-10	2.79492e-09
ENSMUSG00000027433	Xrn2	2258.96	1.75808	0.814	2.15329e-10	2.82923e-09
ENSMUSG00000097503	3110045C21Rik	40.58	0.237994	-2.071	2.15624e-10	2.83026e-09
ENSMUSG00000025007	Aldh18a1	58.84	0.326691	-1.614	2.15964e-10	2.83186e-09
ENSMUSG00000030562	Nox4	298.8	0.327371	-1.611	2.22679e-10	2.91699e-09
ENSMUSG00000031683	Lsm6	908.22	0.534403	-0.904	2.29329e-10	3.00108e-09
ENSMUSG00000067235	H2-Q10	23300.4	0.463294	-1.11	2.2979e-10	3.0041e-09
ENSMUSG00000022744	Cldnd1	1123.69	1.75686	0.813	2.34811e-10	3.06667e-09
ENSMUSG00000047797	Gjb1	21519.5	0.493116	-1.02	2.36648e-10	3.08756e-09
ENSMUSG00000020015	Cdk17	920.13	1.71594	0.779	2.3942e-10	3.1206e-09
ENSMUSG00000072969	Armcx5	226.15	2.20381	1.14	2.41471e-10	3.14418e-09
ENSMUSG00000086628	Gm16157	585.44	2.35545	1.236	2.45104e-10	3.18831e-09
ENSMUSG00000029363	Rfc5	174.26	0.403601	-1.309	2.63401e-10	3.4229e-09
ENSMUSG00000107198	Gm19619	72.33	4.38629	2.133	2.63719e-10	3.42363e-09
ENSMUSG00000092021	Gbp11	389.96	0.19601	-2.351	2.65381e-10	3.44177e-09
ENSMUSG00000002908	Kcnn1	126.7	2.33593	1.224	2.70846e-10	3.50915e-09
ENSMUSG00000033066	Gas7	305.04	0.413798	-1.273	2.74451e-10	3.55233e-09
ENSMUSG00000030674	Qprt	2086.45	0.499307	-1.002	2.75976e-10	3.56852e-09
ENSMUSG00000036613	Eipr1	207.57	0.494485	-1.016	2.79709e-10	3.61321e-09
ENSMUSG00000097245	Gm5421	88.13	2.75681	1.463	2.95597e-10	3.81466e-09
ENSMUSG00000035842	Ddx11	289.98	0.499307	-1.002	2.99603e-10	3.86254e-09
ENSMUSG00000059851	Kmt5c	390.03	0.445655	-1.166	3.10655e-10	4.00106e-09
ENSMUSG00000020777	Acox1	145823	2.20076	1.138	3.11788e-10	4.01169e-09
ENSMUSG00000081603	Gm14681	179.64	2.07772	1.055	3.13769e-10	4.0332e-09
ENSMUSG00000022129	Dct	130.17	0.193983	-2.366	3.20013e-10	4.10941e-09
ENSMUSG00000040562	Gstm2	2438.48	0.42074	-1.249	3.2099e-10	4.1179e-09
ENSMUSG00000109089	4833411C07Rik	1642.62	3.66293	1.873	3.26813e-10	4.18848e-09
ENSMUSG00000102525	Gm37784	30.87	0.139758	-2.839	3.2815e-10	4.20148e-09
ENSMUSG00000022555	Dgat1	634.41	1.92652	0.946	3.31068e-10	4.23468e-09
ENSMUSG00000097290	1300002E11Rik	798.38	2.00973	1.007	3.3346e-10	4.26109e-09
ENSMUSG00000056492	Adgrf5	3346.5	1.78262	0.834	3.39213e-10	4.33036e-09
ENSMUSG00000037887	Dusp8	95.12	10.8153	3.435	3.4077e-10	4.34598e-09
ENSMUSG00000032840	Spring1	427.85	2.14355	1.1	3.46221e-10	4.41118e-09
ENSMUSG00000043421	Hilpda	173.73	4.51586	2.175	3.53148e-10	4.49505e-09
ENSMUSG00000000303	Cdh1	1432.33	0.457867	-1.127	3.57312e-10	4.54362e-09
ENSMUSG00000051439	Cd14	215.58	4.19014	2.067	3.57851e-10	4.54603e-09
ENSMUSG00000020720	Psmd12	2552.36	1.77399	0.827	3.59024e-10	4.55649e-09
ENSMUSG00000024990	Rbp4	101633	2.05765	1.041	3.61042e-10	4.57764e-09
ENSMUSG00000037731	Themis2	206.63	0.399149	-1.325	3.69018e-10	4.67422e-09
ENSMUSG00000031645	F11	2725.42	0.424254	-1.237	3.69654e-10	4.67774e-09
ENSMUSG00000032500	Dclk3	229.67	0.21479	-2.219	3.75537e-10	4.74757e-09
ENSMUSG00000005469	Prkaca	2306.59	0.602069	-0.732	3.79116e-10	4.78818e-09
ENSMUSG00000113399	Gm48199	1347.69	59.0146	5.883	3.85713e-10	4.86678e-09
ENSMUSG00000030909	Anks4b	3339.5	0.395021	-1.34	4.12758e-10	5.20299e-09
ENSMUSG00000028044	Cks1b	99.13	0.223291	-2.163	4.15175e-10	5.2284e-09
ENSMUSG00000021477	Ctsl	38572.5	2.36854	1.244	4.18001e-10	5.25891e-09
ENSMUSG00000040640	Erc2	202.74	0.477973	-1.065	4.38241e-10	5.50823e-09
ENSMUSG00000002489	Tiam1	64.84	0.284599	-1.813	4.58025e-10	5.75134e-09
ENSMUSG00000110684	Gm45866	45.36	0.320634	-1.641	4.70186e-10	5.89837e-09
ENSMUSG00000090623	Cfhr3	417.71	0.473685	-1.078	4.72735e-10	5.92465e-09
ENSMUSG00000048126	Col6a3	443.21	0.372678	-1.424	4.74805e-10	5.94487e-09
ENSMUSG00000021037	Ahsa1	2840.01	1.90132	0.927	4.7887e-10	5.99001e-09
ENSMUSG00000035772	Mrps2	1353.58	1.64376	0.717	4.82797e-10	6.03335e-09
ENSMUSG00000036863	Syde2	339.76	2.27206	1.184	4.88448e-10	6.09812e-09
ENSMUSG00000038641	Akr1d1	9494	0.361985	-1.466	4.9149e-10	6.13022e-09
ENSMUSG00000017307	Acot8	418.07	2.5633	1.358	4.92595e-10	6.13812e-09
ENSMUSG00000034285	Nipsnap1	5444.18	0.548666	-0.866	4.94359e-10	6.15422e-09
ENSMUSG00000028300	C9orf72	561.22	2.27837	1.188	4.94924e-10	6.15538e-09
ENSMUSG00000091586	Cyp4f17	1062.83	1.86219	0.897	5.02429e-10	6.24276e-09
ENSMUSG00000021252	Erg28	2370.79	0.509446	-0.973	5.05491e-10	6.27483e-09
ENSMUSG00000115431	Gm3219	55.41	0.32019	-1.643	5.14e-10	6.37438e-09
ENSMUSG00000035948	Acss3	4022.61	2.19162	1.132	5.22613e-10	6.47002e-09
ENSMUSG00000053318	Slamf8	29.9	0.264255	-1.92	5.22705e-10	6.47002e-09
ENSMUSG00000018899	Irf1	976.43	0.456916	-1.13	5.26575e-10	6.51175e-09
ENSMUSG00000002835	Chaf1a	35.93	0.221903	-2.172	5.53057e-10	6.82922e-09
ENSMUSG00000100094	1810008I18Rik	1915.43	0.28068	-1.833	5.53296e-10	6.82922e-09
ENSMUSG00000024899	Papss2	11946.1	0.520872	-0.941	5.57734e-10	6.87748e-09
ENSMUSG00000002602	Axl	1174.68	0.513701	-0.961	5.59984e-10	6.8987e-09
ENSMUSG00000037375	Hhat	36.84	0.301034	-1.732	5.66907e-10	6.97739e-09
ENSMUSG00000096727	Psmb9	309.24	0.308213	-1.698	5.69366e-10	7.00105e-09
ENSMUSG00000052271	Bhlha15	25.66	0.0303323	-5.043	5.85947e-10	7.19815e-09
ENSMUSG00000026273	Mterf4	646.19	1.77769	0.83	5.93192e-10	7.28029e-09
ENSMUSG00000052160	Pld4	313.13	0.444729	-1.169	5.97537e-10	7.32672e-09
ENSMUSG00000035780	Ugt2a3	9530.73	0.461691	-1.115	6.00943e-10	7.36155e-09
ENSMUSG00000027878	Notch2	2010.85	0.562139	-0.831	6.06091e-10	7.41764e-09
ENSMUSG00000019809	Pex3	1055.57	1.72309	0.785	6.07804e-10	7.43163e-09
ENSMUSG00000035875	AI182371	12900	0.479965	-1.059	6.14926e-10	7.51166e-09
ENSMUSG00000070056	Mfhas1	963.67	0.535887	-0.9	6.29287e-10	7.67989e-09
ENSMUSG00000041268	Dmxl2	1671.62	2.04769	1.034	6.31589e-10	7.70077e-09
ENSMUSG00000021908	Ncoa4-ps	1080.54	2.19314	1.133	6.37685e-10	7.76754e-09
ENSMUSG00000025533	Asl	23252.8	2.70008	1.433	6.38257e-10	7.76754e-09
ENSMUSG00000033149	Phldb2	1930.86	0.495171	-1.014	6.43679e-10	7.82622e-09
ENSMUSG00000024730	Ms4a8a	76.66	3.89872	1.963	6.51399e-10	7.91271e-09
ENSMUSG00000019494	Cops6	2873.19	1.69349	0.76	6.91251e-10	8.38899e-09
ENSMUSG00000030662	Ipo5	2305.93	1.68529	0.753	7.09505e-10	8.6025e-09
ENSMUSG00000032661	Oas3	82.49	0.251913	-1.989	7.27387e-10	8.81112e-09
ENSMUSG00000039740	Alg2	534.29	0.393927	-1.344	7.45476e-10	9.02186e-09
ENSMUSG00000023004	Tuba1b	897.29	0.40416	-1.307	7.47625e-10	9.0349e-09
ENSMUSG00000025366	Esyt1	538.48	0.569987	-0.811	7.47941e-10	9.0349e-09
ENSMUSG00000008301	Phax	539.81	1.89474	0.922	7.54817e-10	9.1011e-09
ENSMUSG00000026229	Psmd1	6324.31	1.84165	0.881	7.547e-10	9.1011e-09
ENSMUSG00000058927	Gm10053	517.52	1.95477	0.967	7.77144e-10	9.36164e-09
ENSMUSG00000001630	Stk38l	908.88	0.493458	-1.019	7.82821e-10	9.42132e-09
ENSMUSG00000029596	Sdsl	282.66	3.1145	1.639	7.97645e-10	9.59087e-09
ENSMUSG00000004455	Ppp1cc	1652.21	1.8025	0.85	8.25957e-10	9.92214e-09
ENSMUSG00000034771	Tle2	251.82	0.338212	-1.564	8.27943e-10	9.93684e-09
ENSMUSG00000029086	Prom1	93.53	0.152936	-2.709	8.35834e-10	1.00223e-08
ENSMUSG00000058620	Adra2b	270.39	0.450313	-1.151	8.82713e-10	1.05747e-08
ENSMUSG00000038351	Sgsm2	287.47	0.471066	-1.086	8.97583e-10	1.0743e-08
ENSMUSG00000025823	Pdia4	7771.11	0.426613	-1.229	9.07152e-10	1.08475e-08
ENSMUSG00000026766	Mmadhc	2397.98	1.85318	0.89	9.34047e-10	1.11589e-08
ENSMUSG00000066153	Mup21	239.56	0.367038	-1.446	9.37869e-10	1.11943e-08
ENSMUSG00000020280	Pus10	989.11	1.66786	0.738	9.45673e-10	1.12771e-08
ENSMUSG00000020471	Pold2	177.91	0.334019	-1.582	9.76088e-10	1.16292e-08
ENSMUSG00000085829	Gm4285	95.81	2.20228	1.139	9.8659e-10	1.17436e-08
ENSMUSG00000112825	Gm9118	139.04	2.12727	1.089	1.00095e-09	1.19036e-08
ENSMUSG00000103288	Gm37273	75.38	4.54727	2.185	1.01186e-09	1.20224e-08
ENSMUSG00000040785	Ttc3	1304.09	1.81127	0.857	1.04893e-09	1.24515e-08
ENSMUSG00000071633	Gm4952	8927.16	2.45888	1.298	1.06894e-09	1.26775e-08
ENSMUSG00000019737	Syne4	29.05	0.164938	-2.6	1.08445e-09	1.28498e-08
ENSMUSG00000118516	Cyp2d13	8259.35	0.43167	-1.212	1.09723e-09	1.29894e-08
ENSMUSG00000026490	Cdc42bpa	1976.74	1.78139	0.833	1.10786e-09	1.30981e-08
ENSMUSG00000079363	Gbp4	273.94	0.470739	-1.087	1.10842e-09	1.30981e-08
ENSMUSG00000046718	Bst2	1284.57	0.423666	-1.239	1.11032e-09	1.31086e-08
ENSMUSG00000020656	Grhl1	136.47	3.33804	1.739	1.11493e-09	1.31511e-08
ENSMUSG00000037020	Wdr62	64.98	0.367547	-1.444	1.12272e-09	1.3231e-08
ENSMUSG00000004698	Hdac9	53.85	0.248101	-2.011	1.16342e-09	1.36983e-08
ENSMUSG00000046794	Ppp1r3b	13814.4	0.368057	-1.442	1.17383e-09	1.38084e-08
ENSMUSG00000054428	Atpif1	209.26	0.428688	-1.222	1.17868e-09	1.3853e-08
ENSMUSG00000025004	Cyp2c40	20036.4	0.37527	-1.414	1.18686e-09	1.39365e-08
ENSMUSG00000022096	Hr	68.39	3.83706	1.94	1.19021e-09	1.39632e-08
ENSMUSG00000004035	Gstm7	1837.82	0.494485	-1.016	1.2058e-09	1.41334e-08
ENSMUSG00000027381	Bcl2l11	523.63	2.27363	1.185	1.229e-09	1.43924e-08
ENSMUSG00000100157	2310034O05Rik	26.57	9.47417	3.244	1.24279e-09	1.45409e-08
ENSMUSG00000037017	Zscan21	931.89	1.65176	0.724	1.24585e-09	1.45636e-08
ENSMUSG00000022235	Cmbl	6509.99	1.98618	0.99	1.24719e-09	1.45662e-08
ENSMUSG00000034456	Uroc1	15339	0.520511	-0.942	1.25507e-09	1.46451e-08
ENSMUSG00000024896	Minpp1	1091.84	1.66209	0.733	1.2767e-09	1.48793e-08
ENSMUSG00000030670	Cyp2r1	257.07	0.431072	-1.214	1.27742e-09	1.48793e-08
ENSMUSG00000073700	Klhl21	1211.54	2.0167	1.012	1.30493e-09	1.51861e-08
ENSMUSG00000060579	Fhit	79.29	0.405002	-1.304	1.30663e-09	1.51923e-08
ENSMUSG00000028636	Ppcs	525.26	2.09943	1.07	1.31455e-09	1.52708e-08
ENSMUSG00000002728	Naa20	572.45	1.79876	0.847	1.35704e-09	1.57504e-08
ENSMUSG00000030257	Srgap3	484.52	0.269994	-1.889	1.35987e-09	1.57691e-08
ENSMUSG00000094156	Sult2a7	107.61	0.138025	-2.857	1.37105e-09	1.58847e-08
ENSMUSG00000036026	Tmem63b	2229.1	0.577543	-0.792	1.40672e-09	1.62835e-08
ENSMUSG00000033863	Klf9	6413.24	2.44698	1.291	1.41749e-09	1.63936e-08
ENSMUSG00000044708	Kcnj10	104.42	0.282633	-1.823	1.44832e-09	1.67352e-08
ENSMUSG00000034320	Slc26a2	293.82	0.454074	-1.139	1.49485e-09	1.72424e-08
ENSMUSG00000054939	Zfp174	194.66	1.92786	0.947	1.494e-09	1.72424e-08
ENSMUSG00000047547	Cltb	1111.12	1.83401	0.875	1.51368e-09	1.74441e-08
ENSMUSG00000058022	Adtrp	6659.6	1.89474	0.922	1.56094e-09	1.79728e-08
ENSMUSG00000054252	Fgfr3	1005.15	0.444729	-1.169	1.59359e-09	1.83326e-08
ENSMUSG00000047731	Wbp1l	10885.5	1.96837	0.977	1.61145e-09	1.85217e-08
ENSMUSG00000001482	Def8	2357.78	1.68529	0.753	1.63062e-09	1.87256e-08
ENSMUSG00000030869	Ndufab1	1154.41	1.78881	0.839	1.69784e-09	1.94804e-08
ENSMUSG00000021509	Slc25a48	204.26	0.472374	-1.082	1.72867e-09	1.98166e-08
ENSMUSG00000069792	Wfdc17	348.46	0.344124	-1.539	1.73936e-09	1.99216e-08
ENSMUSG00000030747	Dgat2	8570.35	0.542239	-0.883	1.79092e-09	2.04941e-08
ENSMUSG00000051098	Mblac2	343.02	0.42396	-1.238	1.81454e-09	2.07462e-08
ENSMUSG00000022912	Pros1	4014.94	2.41162	1.27	1.81716e-09	2.0758e-08
ENSMUSG00000020309	Chac2	742.25	0.504876	-0.986	1.85004e-09	2.11151e-08
ENSMUSG00000074063	Osgin1	4324.84	0.181873	-2.459	1.85218e-09	2.1121e-08
ENSMUSG00000006390	Elovl1	1190.28	0.586824	-0.769	1.86571e-09	2.12568e-08
ENSMUSG00000006005	Tpr	3735.84	1.74231	0.801	1.894e-09	2.15414e-08
ENSMUSG00000033031	Cip2a	35.69	0.286379	-1.804	1.89332e-09	2.15414e-08
ENSMUSG00000004951	Hspb1	444.5	4.34694	2.12	1.9113e-09	2.17192e-08
ENSMUSG00000031903	Pla2g15	456.8	0.509093	-0.974	1.94362e-09	2.20672e-08
ENSMUSG00000051671	Coa6	174.72	2.56863	1.361	1.96996e-09	2.23468e-08
ENSMUSG00000028240	Cyp7a1	6362.95	0.116226	-3.105	1.97884e-09	2.2428e-08
ENSMUSG00000031441	Atp11a	566.68	0.4793	-1.061	1.98502e-09	2.24785e-08
ENSMUSG00000043013	Onecut1	508.41	0.199022	-2.329	1.99431e-09	2.25641e-08
ENSMUSG00000022887	Masp1	7584.3	0.56175	-0.832	2.02543e-09	2.28963e-08
ENSMUSG00000037139	Myom3	56.24	5.6647	2.502	2.03268e-09	2.29584e-08
ENSMUSG00000028185	Dnase2b	1177.78	2.06623	1.047	2.03535e-09	2.29686e-08
ENSMUSG00000030228	Pik3c2g	408.05	2.38833	1.256	2.05614e-09	2.31831e-08
ENSMUSG00000019987	Arg1	55392.1	2.44528	1.29	2.06511e-09	2.32642e-08
ENSMUSG00000097204	Gm17690	169.66	1.9711	0.979	2.08415e-09	2.34584e-08
ENSMUSG00000022477	Aco2	8620.76	2.05053	1.036	2.10237e-09	2.36431e-08
ENSMUSG00000102758	Naaladl2	301.82	0.372678	-1.424	2.1332e-09	2.3969e-08
ENSMUSG00000025083	Afap1l2	56.24	0.352819	-1.503	2.1451e-09	2.4082e-08
ENSMUSG00000031328	Flna	1669.56	0.51477	-0.958	2.18446e-09	2.45028e-08
ENSMUSG00000070348	Ccnd1	3997.56	0.305448	-1.711	2.22784e-09	2.49679e-08
ENSMUSG00000003528	Slc25a1	3052.08	0.522318	-0.937	2.25586e-09	2.52602e-08
ENSMUSG00000039765	Cc2d2a	203.06	0.376051	-1.411	2.29408e-09	2.56661e-08
ENSMUSG00000034602	Mon2	3179.82	1.64604	0.719	2.31972e-09	2.59307e-08
ENSMUSG00000060992	Copz1	4356.99	0.58927	-0.763	2.41566e-09	2.69801e-08
ENSMUSG00000042705	Commd10	206.37	0.451876	-1.146	2.42501e-09	2.70613e-08
ENSMUSG00000023232	Serinc2	365.42	3.46295	1.792	2.42879e-09	2.70803e-08
ENSMUSG00000092008	Cyp2c69	36773.2	0.314253	-1.67	2.43326e-09	2.71069e-08
ENSMUSG00000037465	Klf10	1134.13	3.3566	1.747	2.46172e-09	2.74005e-08
ENSMUSG00000086443	4933421A08Rik	90.1	5.4039	2.434	2.47015e-09	2.74709e-08
ENSMUSG00000035834	Polr3g	362.59	0.520511	-0.942	2.48969e-09	2.76646e-08
ENSMUSG00000026389	Steap3	509.8	0.419575	-1.253	2.52549e-09	2.80385e-08
ENSMUSG00000021200	Asb2	42.66	0.152724	-2.711	2.53372e-09	2.8106e-08
ENSMUSG00000026355	Mcm6	132.98	0.335178	-1.577	2.57288e-09	2.85161e-08
ENSMUSG00000007739	Cct4	2989.75	1.79502	0.844	2.5954e-09	2.87412e-08
ENSMUSG00000016637	Ift27	141.6	0.404721	-1.305	2.6071e-09	2.88154e-08
ENSMUSG00000070327	Rnf213	5112.8	0.460094	-1.12	2.60873e-09	2.88154e-08
ENSMUSG00000054453	Sytl5	128.19	0.240149	-2.058	2.64578e-09	2.91968e-08
ENSMUSG00000057897	Camk2b	799.92	2.15547	1.108	2.64773e-09	2.91968e-08
ENSMUSG00000079355	Ackr4	61.85	0.343171	-1.543	2.66853e-09	2.94012e-08
ENSMUSG00000089943	Ugt1a5	3201.79	0.444421	-1.17	2.68635e-09	2.95725e-08
ENSMUSG00000026970	Rbms1	2383.76	1.81756	0.862	2.72311e-09	2.99519e-08
ENSMUSG00000079015	Serpina1c	25151.8	0.515484	-0.956	2.91577e-09	3.20439e-08
ENSMUSG00000028822	Tmem50a	1528.43	0.577543	-0.792	2.95411e-09	3.24379e-08
ENSMUSG00000027796	Smad9	744.14	2.05196	1.037	3.06612e-09	3.36395e-08
ENSMUSG00000052336	Cx3cr1	41.61	0.201102	-2.314	3.10554e-09	3.40434e-08
ENSMUSG00000025980	Hspd1	24778.6	1.88818	0.917	3.13337e-09	3.43196e-08
ENSMUSG00000101655	2310040G24Rik	45.98	0.257028	-1.96	3.16529e-09	3.46401e-08
ENSMUSG00000062181	Ces3b	11628.1	0.421323	-1.247	3.22476e-09	3.52613e-08
ENSMUSG00000107785	Gm45083	43.29	0.233258	-2.1	3.36304e-09	3.67425e-08
ENSMUSG00000097354	2310001H17Rik	571.85	0.485654	-1.042	3.38563e-09	3.69584e-08
ENSMUSG00000061825	Ces2c	362.38	0.237336	-2.075	3.40769e-09	3.71681e-08
ENSMUSG00000068196	Col8a1	39.83	0.23229	-2.106	3.56284e-09	3.88278e-08
ENSMUSG00000053303	Slc22a26	9522.58	0.364755	-1.455	3.60388e-09	3.92423e-08
ENSMUSG00000071637	Cebpd	35.62	6.78806	2.763	3.66761e-09	3.99028e-08
ENSMUSG00000096215	Smim22	38.05	0.275858	-1.858	3.67876e-09	3.99908e-08
ENSMUSG00000022010	Tsc22d1	1029.85	0.361985	-1.466	3.78655e-09	4.11283e-08
ENSMUSG00000027261	Hao1	5342.9	0.429283	-1.22	3.79416e-09	4.11766e-08
ENSMUSG00000046949	Nqo2	3438.73	0.447823	-1.159	3.84353e-09	4.16777e-08
ENSMUSG00000003053	Cyp2c29	37356.1	0.358986	-1.478	3.88641e-09	4.21076e-08
ENSMUSG00000019338	Zfp687	502.49	0.521233	-0.94	3.9692e-09	4.29689e-08
ENSMUSG00000005674	Tomm40l	210.7	0.484981	-1.044	3.99411e-09	4.32026e-08
ENSMUSG00000009535	Rnmt	689.77	1.69349	0.76	4.0333e-09	4.35904e-08
ENSMUSG00000034853	Acot11	171.39	0.366021	-1.45	4.05719e-09	4.38122e-08
ENSMUSG00000021338	Carmil1	461.08	0.256317	-1.964	4.11705e-09	4.44219e-08
ENSMUSG00000044359	P2ry4	948.72	0.528143	-0.921	4.12604e-09	4.44821e-08
ENSMUSG00000025059	Gk	9343.06	1.96428	0.974	4.22992e-09	4.55642e-08
ENSMUSG00000028261	Ndufaf4	1289.93	2.15696	1.109	4.28289e-09	4.60967e-08
ENSMUSG00000029385	Ccng2	948.99	3.46535	1.793	4.29325e-09	4.61702e-08
ENSMUSG00000031398	Plxna3	26.73	0.244008	-2.035	4.34046e-09	4.66394e-08
ENSMUSG00000082271	Gm12217	26.82	4.31691	2.11	4.46162e-09	4.79018e-08
ENSMUSG00000017718	Afmid	1343.65	0.497235	-1.008	4.47437e-09	4.79596e-08
ENSMUSG00000038545	Cul7	249.07	0.413225	-1.275	4.47162e-09	4.79596e-08
ENSMUSG00000048787	Dcun1d3	896.94	2.05196	1.037	4.53985e-09	4.86216e-08
ENSMUSG00000033159	Cnppd1	1977.87	1.90792	0.932	4.58414e-09	4.90556e-08
ENSMUSG00000020429	Igfbp1	16629.4	16.3249	4.029	4.72911e-09	5.05654e-08
ENSMUSG00000030587	2200002D01Rik	30.54	0.228141	-2.132	4.76019e-09	5.0856e-08
ENSMUSG00000057123	Gja5	33.25	0.217789	-2.199	4.78122e-09	5.10389e-08
ENSMUSG00000086219	Srrm4os	46.16	4.45369	2.155	4.88817e-09	5.21378e-08
ENSMUSG00000072294	Klf12	1232.51	0.530712	-0.914	4.90114e-09	5.22334e-08
ENSMUSG00000061947	Serpina10	8365.24	0.552482	-0.856	4.92543e-09	5.24494e-08
ENSMUSG00000026113	Inpp4a	952.69	1.967	0.976	4.95779e-09	5.27509e-08
ENSMUSG00000028270	Gbp2	267.72	0.333787	-1.583	5.11706e-09	5.44011e-08
ENSMUSG00000048388	Fam171b	106.56	0.342933	-1.544	5.12571e-09	5.44487e-08
ENSMUSG00000084923	Gm15611	230.22	0.23849	-2.068	5.31319e-09	5.63943e-08
ENSMUSG00000047648	Fbxo30	766.88	1.95071	0.964	5.39059e-09	5.71692e-08
ENSMUSG00000007035	Msh5	33.64	0.260436	-1.941	5.44134e-09	5.76605e-08
ENSMUSG00000056131	Pgm3	985.2	2.18102	1.125	5.47301e-09	5.79489e-08
ENSMUSG00000024589	Nedd4l	3818.77	1.75808	0.814	5.48196e-09	5.79967e-08
ENSMUSG00000025185	Loxl4	508.32	0.188548	-2.407	5.5373e-09	5.85346e-08
ENSMUSG00000045658	Pid1	3803.29	0.558644	-0.84	5.62935e-09	5.94594e-08
ENSMUSG00000003228	Grk5	427.65	0.494485	-1.016	5.66169e-09	5.97526e-08
ENSMUSG00000020910	Adprm	618.11	1.76541	0.82	5.80706e-09	6.12373e-08
ENSMUSG00000032116	Stt3a	4608.38	0.566049	-0.821	5.83578e-09	6.14903e-08
ENSMUSG00000021268	Meg3	345.47	0.245025	-2.029	5.97411e-09	6.2897e-08
ENSMUSG00000020669	Sh3yl1	229.28	0.484981	-1.044	5.98605e-09	6.29719e-08
ENSMUSG00000030934	Oat	53722.8	2.22068	1.151	6.03189e-09	6.34029e-08
ENSMUSG00000028333	Anp32b	1883.11	1.58667	0.666	6.08325e-09	6.38913e-08
ENSMUSG00000032047	Acat1	16520.2	1.90132	0.927	6.40199e-09	6.71848e-08
ENSMUSG00000036918	Ttc7	1176.38	0.471392	-1.085	6.41882e-09	6.73073e-08
ENSMUSG00000060181	Slc35e3	437.91	1.77892	0.831	6.53829e-09	6.85049e-08
ENSMUSG00000035133	Arhgap5	4565.01	1.85575	0.892	6.64612e-09	6.95787e-08
ENSMUSG00000028307	Aldob	181048	1.99585	0.997	6.69122e-09	6.99947e-08
ENSMUSG00000032741	Tpcn1	1714.53	0.544876	-0.876	6.872e-09	7.18281e-08
ENSMUSG00000031221	Igbp1	1569.44	1.65405	0.726	6.93827e-09	7.24626e-08
ENSMUSG00000038546	Ranbp9	1405.04	1.72668	0.788	7.07858e-09	7.38689e-08
ENSMUSG00000025736	Jmjd8	1473.05	0.606677	-0.721	7.10488e-09	7.40754e-08
ENSMUSG00000052726	Kcnt2	66.52	0.196418	-2.348	7.10973e-09	7.40754e-08
ENSMUSG00000029162	Khk	4475.53	0.381036	-1.392	7.15956e-09	7.45349e-08
ENSMUSG00000030123	Plxnd1	826.83	0.482299	-1.052	7.34278e-09	7.63204e-08
ENSMUSG00000049971	Glt1d1	2663.29	2.30378	1.204	7.3387e-09	7.63204e-08
ENSMUSG00000057596	Trim30d	485.47	0.475989	-1.071	7.38422e-09	7.669e-08
ENSMUSG00000034118	Tpst1	463.13	0.524858	-0.93	7.40164e-09	7.68097e-08
ENSMUSG00000021416	Eci3	59.08	0.302918	-1.723	7.50944e-09	7.78664e-08
ENSMUSG00000040441	Slc26a10	103.12	0.265356	-1.914	7.61152e-09	7.88621e-08
ENSMUSG00000093916	Gm379	44.48	0.22941	-2.124	7.93919e-09	8.21917e-08
ENSMUSG00000020190	Mknk2	2972.32	3.02514	1.597	8.00027e-09	8.27584e-08
ENSMUSG00000011256	Adam19	99.85	0.377356	-1.406	8.066e-09	8.33061e-08
ENSMUSG00000032349	Elovl5	39987.3	2.0209	1.015	8.06158e-09	8.33061e-08
ENSMUSG00000048603	Gm9828	39.02	3.10372	1.634	8.08162e-09	8.34013e-08
ENSMUSG00000034459	Ifit1	470.93	0.216434	-2.208	8.17151e-09	8.41956e-08
ENSMUSG00000046314	Stxbp6	427.68	0.512989	-0.963	8.1702e-09	8.41956e-08
ENSMUSG00000004105	Angptl2	485.8	0.470413	-1.088	8.30882e-09	8.54913e-08
ENSMUSG00000015243	Abca1	9111.82	0.540737	-0.887	8.31038e-09	8.54913e-08
ENSMUSG00000020935	Dcakd	927.3	1.71	0.774	8.31875e-09	8.551e-08
ENSMUSG00000025190	Got1	20928.5	4.09255	2.033	8.46735e-09	8.69689e-08
ENSMUSG00000029186	Pi4k2b	1378.88	1.78881	0.839	8.50833e-09	8.73209e-08
ENSMUSG00000028893	Sesn2	395.44	2.52976	1.339	8.55803e-09	8.77619e-08
ENSMUSG00000038943	Prc1	33.43	0.222673	-2.167	8.77223e-09	8.98878e-08
ENSMUSG00000002428	Hltf	524.1	0.597496	-0.743	8.95765e-09	9.17157e-08
ENSMUSG00000015714	Cers2	9670.31	0.583984	-0.776	8.97799e-09	9.18518e-08
ENSMUSG00000023905	Tnfrsf12a	191.13	2.59368	1.375	9.01203e-09	9.21277e-08
ENSMUSG00000034663	Bmp2k	520.54	1.79626	0.845	9.0596e-09	9.25414e-08
ENSMUSG00000026939	Tmem141	261.28	0.493116	-1.02	9.0989e-09	9.28194e-08
ENSMUSG00000083282	Ctsf	1024.91	1.65405	0.726	9.10105e-09	9.28194e-08
ENSMUSG00000045875	Adra1a	451.89	2.35545	1.236	9.15431e-09	9.32895e-08
ENSMUSG00000034774	Dsg1c	135.71	0.180241	-2.472	9.28575e-09	9.45551e-08
ENSMUSG00000087231	E230016M11Rik	70.97	0.173259	-2.529	9.39985e-09	9.56422e-08
ENSMUSG00000042747	Krtcap2	350.94	0.483974	-1.047	9.41793e-09	9.57514e-08
ENSMUSG00000024158	Hagh	3720.76	0.552482	-0.856	9.58276e-09	9.73513e-08
ENSMUSG00000030082	Sec61a1	6395.24	0.482634	-1.051	9.609e-09	9.75419e-08
ENSMUSG00000024423	Impact	1200.77	2.20687	1.142	9.82808e-09	9.96881e-08
ENSMUSG00000020593	Lpin1	11580.9	7.90081	2.982	9.92189e-09	1.00519e-07
ENSMUSG00000075289	Carns1	29.05	0.285587	-1.808	9.9254e-09	1.00519e-07
ENSMUSG00000058655	Eif4b	13372.3	1.68179	0.75	1.00889e-08	1.02096e-07
ENSMUSG00000025817	Nudt5	1036.83	1.64947	0.722	1.02439e-08	1.03584e-07
ENSMUSG00000038884	Shfl	1955.51	0.460732	-1.118	1.03072e-08	1.04062e-07
ENSMUSG00000047250	Ptgs1	694.83	0.556711	-0.845	1.03019e-08	1.04062e-07
ENSMUSG00000029661	Col1a2	446.89	0.383687	-1.382	1.04869e-08	1.05795e-07
ENSMUSG00000078452	Raet1d	402.23	0.319746	-1.645	1.05894e-08	1.06745e-07
ENSMUSG00000028932	Psmc2	4667.9	1.6783	0.747	1.11133e-08	1.1194e-07
ENSMUSG00000110715	Gm5131	49.8	3.07375	1.62	1.12573e-08	1.13304e-07
ENSMUSG00000031963	Bmper	118.72	3.92584	1.973	1.13703e-08	1.14352e-07
ENSMUSG00000021947	Cryl1	320.45	0.475989	-1.071	1.14635e-08	1.152e-07
ENSMUSG00000052435	Cebpe	52.67	0.220523	-2.181	1.1672e-08	1.17205e-07
ENSMUSG00000045934	Mtmr11	121.28	0.373195	-1.422	1.18613e-08	1.19015e-07
ENSMUSG00000099858	Gm6652	226.2	0.520511	-0.942	1.18871e-08	1.19182e-07
ENSMUSG00000045064	Zc2hc1c	131.97	2.22684	1.155	1.19843e-08	1.19972e-07
ENSMUSG00000074364	Ehd2	118.45	0.463615	-1.109	1.19823e-08	1.19972e-07
ENSMUSG00000032103	Pus3	262.85	1.8302	0.872	1.2208e-08	1.22063e-07
ENSMUSG00000039646	Vasn	140.71	0.329648	-1.601	1.22119e-08	1.22063e-07
ENSMUSG00000029272	Sult1e1	49.81	27.9931	4.807	1.22338e-08	1.22188e-07
ENSMUSG00000026042	Col5a2	176.76	0.452817	-1.143	1.23731e-08	1.23485e-07
ENSMUSG00000038541	Srd5a2	75.4	0.356754	-1.487	1.24143e-08	1.23786e-07
ENSMUSG00000041530	Ago1	1490.43	0.546389	-0.872	1.24223e-08	1.23786e-07
ENSMUSG00000027597	Ahcy	63045.3	2.07197	1.051	1.24723e-08	1.24189e-07
ENSMUSG00000022003	Slc25a30	3292.11	2.9897	1.58	1.25009e-08	1.24379e-07
ENSMUSG00000050812	Ecpas	4600.33	1.71713	0.78	1.26577e-08	1.25843e-07
ENSMUSG00000031129	Slc9a9	274.41	0.521594	-0.939	1.28772e-08	1.27928e-07
ENSMUSG00000019590	Cyb561	90.08	0.407819	-1.294	1.29423e-08	1.28281e-07
ENSMUSG00000030577	Cd22	85.24	0.389312	-1.361	1.29377e-08	1.28281e-07
ENSMUSG00000035236	Scai	286.89	0.532923	-0.908	1.2934e-08	1.28281e-07
ENSMUSG00000079737	3110001I22Rik	96.84	2.45547	1.296	1.30231e-08	1.28964e-07
ENSMUSG00000086765	Gm11827	81.69	15.4336	3.948	1.3031e-08	1.28964e-07
ENSMUSG00000027905	Ddx20	449.65	1.9	0.926	1.31497e-08	1.30041e-07
ENSMUSG00000001270	Ckb	60.45	0.23537	-2.087	1.32134e-08	1.30571e-07
ENSMUSG00000078921	Tgtp2	126.39	0.358986	-1.478	1.32449e-08	1.30784e-07
ENSMUSG00000073725	Lmbrd1	3410.22	1.57352	0.654	1.32667e-08	1.309e-07
ENSMUSG00000030122	Ptms	4931.43	0.401369	-1.317	1.34724e-08	1.32828e-07
ENSMUSG00000041471	Shld2	2608.23	2.10526	1.074	1.36703e-08	1.34678e-07
ENSMUSG00000018669	Cdk5rap3	1315.89	0.445655	-1.166	1.3893e-08	1.36768e-07
ENSMUSG00000027801	Tm4sf4	3933.76	1.8264	0.869	1.40426e-08	1.38137e-07
ENSMUSG00000029571	Tmem106b	11418	1.88426	0.914	1.40801e-08	1.38402e-07
ENSMUSG00000083097	Gm14494	94.81	2.37183	1.246	1.42875e-08	1.40334e-07
ENSMUSG00000025076	Casp7	670.48	0.545632	-0.874	1.43176e-08	1.40524e-07
ENSMUSG00000027641	Rbl1	93.36	0.412367	-1.278	1.49734e-08	1.4685e-07
ENSMUSG00000038174	Fam126b	1545.74	1.6888	0.756	1.50262e-08	1.47256e-07
ENSMUSG00000098747	Gm27216	437.56	0.48599	-1.041	1.52583e-08	1.49419e-07
ENSMUSG00000062526	Mppe1	430.91	1.94666	0.961	1.53672e-08	1.50372e-07
ENSMUSG00000044749	Abca6	13688.9	1.91189	0.935	1.54959e-08	1.51518e-07
ENSMUSG00000004070	Hmox2	1898.01	1.59218	0.671	1.55717e-08	1.52145e-07
ENSMUSG00000032245	Cln6	210.16	2.14652	1.102	1.56416e-08	1.52713e-07
ENSMUSG00000028037	Ifi44	218.97	0.291385	-1.779	1.57947e-08	1.54093e-07
ENSMUSG00000038213	Tapbpl	608.45	0.538493	-0.893	1.58624e-08	1.54638e-07
ENSMUSG00000073988	Ttpa	20252.5	1.967	0.976	1.60848e-08	1.56689e-07
ENSMUSG00000116130	Gm49431	178.68	0.437999	-1.191	1.61049e-08	1.56767e-07
ENSMUSG00000028268	Gbp3	467.59	0.353308	-1.501	1.6312e-08	1.58664e-07
ENSMUSG00000044221	Grsf1	3205.41	1.65979	0.731	1.63371e-08	1.5879e-07
ENSMUSG00000027478	Dnmt3b	231.25	0.477641	-1.066	1.67199e-08	1.6239e-07
ENSMUSG00000046312	Myorg	1289.85	0.50874	-0.975	1.69218e-08	1.64185e-07
ENSMUSG00000094152	Slc6a16	59.35	3.35427	1.746	1.69299e-08	1.64185e-07
ENSMUSG00000039703	Nploc4	4388.39	1.67597	0.745	1.70796e-08	1.65513e-07
ENSMUSG00000019877	Serinc1	9650.21	1.72309	0.785	1.72094e-08	1.66647e-07
ENSMUSG00000031168	Ebp	7767.7	0.5637	-0.827	1.72706e-08	1.67116e-07
ENSMUSG00000039096	Rsad1	361.72	1.85061	0.888	1.75225e-08	1.69416e-07
ENSMUSG00000115868	Gm2999	108.97	2.22222	1.152	1.75343e-08	1.69416e-07
ENSMUSG00000020390	Ube2b	2993.35	1.66209	0.733	1.75942e-08	1.69869e-07
ENSMUSG00000074896	Ifit3	618.05	0.259895	-1.944	1.77544e-08	1.71288e-07
ENSMUSG00000032098	Treh	40.26	7.9668	2.994	1.79968e-08	1.73499e-07
ENSMUSG00000022091	Sorbs3	1765.81	3.05463	1.611	1.80493e-08	1.73876e-07
ENSMUSG00000053332	Gas5	3229.17	1.62338	0.699	1.81685e-08	1.74895e-07
ENSMUSG00000020456	Ogdh	10306.7	1.75443	0.811	1.85121e-08	1.78072e-07
ENSMUSG00000084819	Gm11967	71.71	0.203204	-2.299	1.91623e-08	1.8419e-07
ENSMUSG00000022884	Eif4a2	11794.8	1.85318	0.89	1.97191e-08	1.89402e-07
ENSMUSG00000028886	Eya3	1085.67	1.61776	0.694	1.9934e-08	1.91326e-07
ENSMUSG00000039115	Itga9	1370.13	0.59791	-0.742	1.99971e-08	1.91789e-07
ENSMUSG00000024527	Afg3l2	2845.95	1.56591	0.647	2.15931e-08	2.06945e-07
ENSMUSG00000063785	Utp14a	829.23	1.8226	0.866	2.16395e-08	2.07237e-07
ENSMUSG00000061751	Kalrn	673.52	0.550189	-0.862	2.16834e-08	2.07505e-07
ENSMUSG00000025608	Podxl	492.25	0.525951	-0.927	2.17843e-08	2.08317e-07
ENSMUSG00000031584	Gsr	2518.41	1.64832	0.721	2.18638e-08	2.08924e-07
ENSMUSG00000021832	Psmc6	4867.5	1.77769	0.83	2.19811e-08	2.09892e-07
ENSMUSG00000027546	Atp9a	1886.17	2.18102	1.125	2.21833e-08	2.11667e-07
ENSMUSG00000032182	Yipf2	608.1	0.570777	-0.809	2.24414e-08	2.13973e-07
ENSMUSG00000020708	Psmc5	3057.73	1.56917	0.65	2.26092e-08	2.15415e-07
ENSMUSG00000095193	Gm20939	76.21	0.318419	-1.651	2.26848e-08	2.15978e-07
ENSMUSG00000024750	Zfand5	2069.68	1.805	0.852	2.30678e-08	2.19304e-07
ENSMUSG00000048799	Cep120	813.84	1.77031	0.824	2.30654e-08	2.19304e-07
ENSMUSG00000042605	Atxn2	2848.27	1.59992	0.678	2.31892e-08	2.20297e-07
ENSMUSG00000047230	Cldn2	5011.07	0.521594	-0.939	2.32648e-08	2.20855e-07
ENSMUSG00000031004	Mki67	109.26	0.269994	-1.889	2.33048e-08	2.21074e-07
ENSMUSG00000058216	Gstp3	382.1	0.390935	-1.355	2.44169e-08	2.31455e-07
ENSMUSG00000028445	Enho	212.65	0.182251	-2.456	2.45802e-08	2.32833e-07
ENSMUSG00000039958	Etfbkmt	1619.99	2.99592	1.583	2.46559e-08	2.3338e-07
ENSMUSG00000032280	Tle3	276.39	0.44013	-1.184	2.47705e-08	2.34146e-07
ENSMUSG00000033021	Gmppa	859.16	0.450001	-1.152	2.47727e-08	2.34146e-07
ENSMUSG00000041096	Tspyl2	439.15	0.335178	-1.577	2.49414e-08	2.3557e-07
ENSMUSG00000030062	Rpn1	3809.66	0.566442	-0.82	2.51636e-08	2.37497e-07
ENSMUSG00000024747	Aldh1a7	4585.5	0.505576	-0.984	2.53752e-08	2.39057e-07
ENSMUSG00000029032	Arhgef16	57.68	0.313383	-1.674	2.53775e-08	2.39057e-07
ENSMUSG00000048087	Gm4737	14600.1	2.01252	1.009	2.5384e-08	2.39057e-07
ENSMUSG00000027983	Cyp2u1	266.25	0.331711	-1.592	2.5704e-08	2.41896e-07
ENSMUSG00000029447	Cct6a	4996.24	1.71594	0.779	2.59457e-08	2.43995e-07
ENSMUSG00000073676	Hspe1	6525.29	1.80375	0.851	2.62091e-08	2.46294e-07
ENSMUSG00000092051	Gm17229	61.18	2.67586	1.42	2.6734e-08	2.51046e-07
ENSMUSG00000019996	Map7	1778.41	1.71356	0.777	2.69971e-08	2.53333e-07
ENSMUSG00000042510	AA986860	140.48	4.4168	2.143	2.72426e-08	2.55453e-07
ENSMUSG00000066042	Med18	107.32	2.05053	1.036	2.75323e-08	2.57984e-07
ENSMUSG00000043067	Dpy19l1	1901.11	1.5966	0.675	2.79319e-08	2.61541e-07
ENSMUSG00000058571	Gpc6	75.95	0.233906	-2.096	2.81202e-08	2.63115e-07
ENSMUSG00000024018	Ccdc167	284.62	0.517632	-0.95	2.90035e-08	2.71185e-07
ENSMUSG00000025511	Tspan4	563.9	0.493116	-1.02	2.9326e-08	2.74003e-07
ENSMUSG00000040842	Szrd1	3368.5	0.550189	-0.862	2.953e-08	2.75712e-07
ENSMUSG00000067851	Arfgef1	4379.3	1.68296	0.751	2.98993e-08	2.7896e-07
ENSMUSG00000069763	Tmem100	45.82	4.87364	2.285	3.02236e-08	2.81785e-07
ENSMUSG00000041538	H2-Ob	50.82	0.312299	-1.679	3.02493e-08	2.81822e-07
ENSMUSG00000052563	D930048N14Rik	287.83	0.316659	-1.659	3.10618e-08	2.89185e-07
ENSMUSG00000022295	Atp6v1c1	1217.72	1.54328	0.626	3.11982e-08	2.90248e-07
ENSMUSG00000033970	Rfc3	103.38	0.406408	-1.299	3.155e-08	2.93311e-07
ENSMUSG00000031765	Mt1	2497.74	4.97605	2.315	3.1757e-08	2.95025e-07
ENSMUSG00000029229	Chic2	516.24	2.09217	1.065	3.18524e-08	2.95701e-07
ENSMUSG00000024644	Cndp2	1682.76	0.568803	-0.814	3.39736e-08	3.15169e-07
ENSMUSG00000023122	Sult1c2	168.28	0.251913	-1.989	3.41603e-08	3.16675e-07
ENSMUSG00000004462	Tbccd1	847.68	0.548666	-0.866	3.43303e-08	3.18025e-07
ENSMUSG00000003814	Calr	25730	0.49827	-1.005	3.45789e-08	3.20101e-07
ENSMUSG00000055862	Izumo4	251.23	0.441658	-1.179	3.48475e-08	3.22358e-07
ENSMUSG00000036054	Sugp2	540.22	0.609628	-0.714	3.4979e-08	3.23345e-07
ENSMUSG00000112794	Gm48878	112.98	0.285587	-1.808	3.53718e-08	3.26744e-07
ENSMUSG00000036052	Dnajb5	179.2	0.474671	-1.075	3.56604e-08	3.29177e-07
ENSMUSG00000057969	Sema3b	27.96	4.18724	2.066	3.58332e-08	3.30538e-07
ENSMUSG00000110344	Gm45716	147.03	2.26106	1.177	3.64595e-08	3.36077e-07
ENSMUSG00000057554	Lgals8	7326.61	1.63354	0.708	3.6498e-08	3.36194e-07
ENSMUSG00000090038	Gm16573	1023.55	3.52104	1.816	3.67954e-08	3.38695e-07
ENSMUSG00000045790	Ccdc149	101.65	0.350139	-1.514	3.77007e-08	3.46782e-07
ENSMUSG00000117485	Gm19696	713.73	1.88035	0.911	3.82705e-08	3.51776e-07
ENSMUSG00000039943	Plcb4	184.04	2.01112	1.008	3.84689e-08	3.5335e-07
ENSMUSG00000022210	Dhrs4	3411.11	1.70291	0.768	3.99114e-08	3.66341e-07
ENSMUSG00000024228	Nudt12	3421.72	1.63921	0.713	4.0114e-08	3.67943e-07
ENSMUSG00000027002	Nckap1	5245.97	1.69114	0.758	4.03871e-08	3.70187e-07
ENSMUSG00000064181	Rab3ip	608.77	1.66786	0.738	4.04583e-08	3.70579e-07
ENSMUSG00000073968	Trim68	92.58	0.45219	-1.145	4.12376e-08	3.77452e-07
ENSMUSG00000049303	Syt12	59.78	2.805	1.488	4.13861e-08	3.78545e-07
ENSMUSG00000026189	Pecr	4014.59	0.585199	-0.773	4.16718e-08	3.80891e-07
ENSMUSG00000025017	Pik3ap1	2866.84	1.60659	0.684	4.22669e-08	3.85789e-07
ENSMUSG00000029797	Sspo	38.58	0.274904	-1.863	4.22399e-08	3.85789e-07
ENSMUSG00000028581	Laptm5	705.61	0.51979	-0.944	4.23099e-08	3.85911e-07
ENSMUSG00000004535	Tax1bp1	5453.58	1.68179	0.75	4.28514e-08	3.90304e-07
ENSMUSG00000026837	Col5a1	389.76	0.445964	-1.165	4.28255e-08	3.90304e-07
ENSMUSG00000059554	Ccdc28a	480.86	2.12432	1.087	4.42214e-08	4.02502e-07
ENSMUSG00000109901	Chmp1b	1265.31	1.58887	0.668	4.46603e-08	4.06212e-07
ENSMUSG00000024085	Man2a1	12045.1	1.87254	0.905	4.58609e-08	4.16842e-07
ENSMUSG00000040520	Manea	1214.37	1.73748	0.797	4.60377e-08	4.18157e-07
ENSMUSG00000004798	Ulk2	2155.8	0.64842	-0.625	4.61922e-08	4.1904e-07
ENSMUSG00000010392	Gosr1	1998.64	1.54435	0.627	4.61993e-08	4.1904e-07
ENSMUSG00000032492	Pth1r	226.63	0.385553	-1.375	4.6753e-08	4.23768e-07
ENSMUSG00000019370	Calm3	1060.01	0.573156	-0.803	4.71938e-08	4.27467e-07
ENSMUSG00000020638	Cmpk2	292.63	0.264805	-1.917	4.72448e-08	4.27631e-07
ENSMUSG00000021079	Timm9	727.03	1.78881	0.839	4.79398e-08	4.33621e-07
ENSMUSG00000027282	Mtch2	5167.76	1.56266	0.644	4.87277e-08	4.40441e-07
ENSMUSG00000027692	Tnik	223.81	0.46684	-1.099	4.88105e-08	4.40885e-07
ENSMUSG00000066613	Zfp932	213.81	0.538493	-0.893	4.93008e-08	4.45005e-07
ENSMUSG00000030302	Atp2b2	267.28	0.29078	-1.782	4.94983e-08	4.46452e-07
ENSMUSG00000044367	Slc16a13	142.09	3.59751	1.847	4.95297e-08	4.46452e-07
ENSMUSG00000041426	Hibch	3156.83	1.65061	0.723	4.96876e-08	4.47566e-07
ENSMUSG00000024664	Fads3	96.88	0.462652	-1.112	4.9847e-08	4.48692e-07
ENSMUSG00000015966	Il17rb	453.51	2.04061	1.029	5.00367e-08	4.50088e-07
ENSMUSG00000002996	Hbp1	3824.16	1.67714	0.746	5.01483e-08	4.50781e-07
ENSMUSG00000040407	Akap9	2085.13	1.58447	0.664	5.08035e-08	4.56356e-07
ENSMUSG00000083477	Gm5555	143.14	1.88949	0.918	5.15081e-08	4.62367e-07
ENSMUSG00000025245	Lztfl1	670.01	1.65749	0.729	5.39562e-08	4.84009e-07
ENSMUSG00000068686	Cd59b	114.72	0.408102	-1.293	5.40995e-08	4.84961e-07
ENSMUSG00000041483	Zfp281	1501.18	2.0691	1.049	5.41903e-08	4.85441e-07
ENSMUSG00000110613	Lncbate1	53.38	3.31039	1.727	5.52087e-08	4.94224e-07
ENSMUSG00000091277	Gm1818	144.53	2.02792	1.02	5.61294e-08	5.02121e-07
ENSMUSG00000020978	Klhdc2	1038.18	1.78757	0.838	5.62684e-08	5.03019e-07
ENSMUSG00000054452	Tle5	5036.75	0.514413	-0.959	5.67333e-08	5.06827e-07
ENSMUSG00000039361	Picalm	6633.54	1.76052	0.816	5.67878e-08	5.06967e-07
ENSMUSG00000025036	Sfxn2	4009.6	1.61328	0.69	5.7147e-08	5.09825e-07
ENSMUSG00000058569	Tmed9	2145.59	0.5	-1	5.93801e-08	5.29385e-07
ENSMUSG00000040010	Slc7a5	106.51	0.4222	-1.244	5.95579e-08	5.30244e-07
ENSMUSG00000075000	Nrbf2	564.2	1.79005	0.84	5.9533e-08	5.30244e-07
ENSMUSG00000052392	Acot4	7289.42	2.6926	1.429	6.00496e-08	5.34257e-07
ENSMUSG00000060487	Samd5	80.74	0.399149	-1.325	6.05252e-08	5.38121e-07
ENSMUSG00000041567	Serpina12	340.01	0.178748	-2.484	6.07035e-08	5.39339e-07
ENSMUSG00000030225	Dera	1113.98	0.571569	-0.807	6.1669e-08	5.47543e-07
ENSMUSG00000049130	C5ar1	122.63	2.24544	1.167	6.18648e-08	5.48908e-07
ENSMUSG00000022048	Dpysl2	392.9	0.537747	-0.895	6.26289e-08	5.55309e-07
ENSMUSG00000116284	Gm3787	57.52	0.315344	-1.665	6.28175e-08	5.56603e-07
ENSMUSG00000024131	Slc3a1	1711.14	0.369079	-1.438	6.33034e-08	5.60528e-07
ENSMUSG00000004665	Cnn2	160.03	0.49039	-1.028	6.43239e-08	5.69177e-07
ENSMUSG00000027870	Hao2	332.76	0.0643017	-3.959	6.5189e-08	5.76441e-07
ENSMUSG00000053907	Mat2a	3066.2	1.76418	0.819	6.52709e-08	5.76773e-07
ENSMUSG00000023367	Tmem176a	3025.2	0.556325	-0.846	6.56416e-08	5.79491e-07
ENSMUSG00000024810	Il33	58.63	0.419575	-1.253	6.56674e-08	5.79491e-07
ENSMUSG00000017756	Slc12a7	2616.91	0.609205	-0.715	6.57715e-08	5.80017e-07
ENSMUSG00000070427	Il18bp	570.55	0.533293	-0.907	6.68096e-08	5.88774e-07
ENSMUSG00000021192	Golga5	1095.09	1.58997	0.669	6.74606e-08	5.94109e-07
ENSMUSG00000037820	Tgm2	5201.89	0.547906	-0.868	6.797e-08	5.98191e-07
ENSMUSG00000028413	B4galt1	1965.1	0.580352	-0.785	6.8646e-08	6.03733e-07
ENSMUSG00000005873	Reep5	355.16	0.533663	-0.906	6.89658e-08	6.06136e-07
ENSMUSG00000111877	Gm6477	88.18	2.17046	1.118	6.90772e-08	6.06706e-07
ENSMUSG00000029102	Hgfac	4943.17	0.45882	-1.124	6.97056e-08	6.11813e-07
ENSMUSG00000027956	Tmem144	191.25	0.485317	-1.043	7.10636e-08	6.23313e-07
ENSMUSG00000022560	Slc52a2	427.66	2.09362	1.066	7.3393e-08	6.43311e-07
ENSMUSG00000041355	Ssr2	2072.9	0.604578	-0.726	7.60171e-08	6.65865e-07
ENSMUSG00000037197	Rbm17	1125.17	1.66786	0.738	7.61991e-08	6.67011e-07
ENSMUSG00000021973	Micu2	1029.17	0.569987	-0.811	7.72941e-08	6.75571e-07
ENSMUSG00000036083	Slc17a3	2956.86	0.520511	-0.942	7.73325e-08	6.75571e-07
ENSMUSG00000074342	I830077J02Rik	40.02	0.37449	-1.417	7.72967e-08	6.75571e-07
ENSMUSG00000034329	Brip1	54.73	0.311434	-1.683	7.83426e-08	6.83337e-07
ENSMUSG00000042350	Arel1	2693.2	1.52626	0.61	7.83788e-08	6.83337e-07
ENSMUSG00000054008	Ndst1	6259.47	0.558644	-0.84	7.83704e-08	6.83337e-07
ENSMUSG00000053617	Sh3pxd2a	2172.37	0.443806	-1.172	7.8671e-08	6.85426e-07
ENSMUSG00000037487	Ubr5	5759.98	1.64718	0.72	7.92981e-08	6.89967e-07
ENSMUSG00000104348	Gm37691	156.64	2.80111	1.486	7.92961e-08	6.89967e-07
ENSMUSG00000027109	Sp3	2321.8	1.61776	0.694	7.9689e-08	6.92906e-07
ENSMUSG00000074345	Tnfaip8l3	33.98	0.066893	-3.902	8.09148e-08	7.03096e-07
ENSMUSG00000000386	Mx1	95.47	0.194926	-2.359	8.24041e-08	7.15559e-07
ENSMUSG00000033540	Idua	250.45	1.78386	0.835	8.2571e-08	7.16532e-07
ENSMUSG00000019518	Ap4m1	766.39	1.69114	0.758	8.28472e-08	7.1845e-07
ENSMUSG00000099032	Tcf24	286.45	0.266462	-1.908	8.29736e-08	7.19068e-07
ENSMUSG00000019942	Cdk1	40.61	0.289573	-1.788	8.30609e-08	7.19346e-07
ENSMUSG00000024030	Abcg1	336.09	0.564874	-0.824	8.34553e-08	7.22282e-07
ENSMUSG00000054277	Arfgap3	311.51	0.398044	-1.329	8.36389e-08	7.2339e-07
ENSMUSG00000117621	Hspe1-rs1	301.2	1.91322	0.936	8.37742e-08	7.2408e-07
ENSMUSG00000003199	Mpnd	784.49	0.522318	-0.937	8.62519e-08	7.45002e-07
ENSMUSG00000051007	Gatd1	776.09	1.84933	0.887	8.65222e-08	7.46842e-07
ENSMUSG00000097195	Snhg5	245.34	1.84038	0.88	8.66665e-08	7.47591e-07
ENSMUSG00000004043	Stat5a	716.8	0.487678	-1.036	8.80045e-08	7.58631e-07
ENSMUSG00000030282	Cmas	1046.81	1.60325	0.681	8.84442e-08	7.61918e-07
ENSMUSG00000027642	Rpn2	4723.88	0.60374	-0.728	8.99111e-08	7.74043e-07
ENSMUSG00000074064	Mlycd	2276.03	1.83783	0.878	8.99815e-08	7.74138e-07
ENSMUSG00000038065	Mturn	165.24	2.29421	1.198	9.17638e-08	7.88951e-07
ENSMUSG00000014077	Chp1	17906.8	1.73027	0.791	9.37956e-08	8.05888e-07
ENSMUSG00000059434	Gckr	9433.35	0.571569	-0.807	9.39665e-08	8.06824e-07
ENSMUSG00000039745	Htatip2	1712.65	1.71713	0.78	9.49314e-08	8.14572e-07
ENSMUSG00000046027	Stard5	4050.73	1.64376	0.717	9.51851e-08	8.16212e-07
ENSMUSG00000079442	St6galnac4	40.09	0.316439	-1.66	9.5987e-08	8.22547e-07
ENSMUSG00000113529	Gm47484	37.35	2.87388	1.523	9.69721e-08	8.30443e-07
ENSMUSG00000045763	Basp1	35.77	0.285983	-1.806	9.70453e-08	8.30524e-07
ENSMUSG00000018008	Cyth4	317.63	0.51477	-0.958	9.75866e-08	8.34609e-07
ENSMUSG00000031173	Otc	11200.3	0.503129	-0.991	9.87797e-08	8.44259e-07
ENSMUSG00000074733	Zfp950	1164.6	0.577143	-0.793	1.00008e-07	8.542e-07
ENSMUSG00000000552	Zfp385a	295.47	0.392292	-1.35	1.01485e-07	8.66248e-07
ENSMUSG00000037062	Sh3glb1	2636.5	1.57571	0.656	1.02755e-07	8.7651e-07
ENSMUSG00000019210	Atp6v1e1	3884.55	1.55617	0.638	1.03275e-07	8.80368e-07
ENSMUSG00000027206	Cops2	2799.62	1.66671	0.737	1.05596e-07	8.99566e-07
ENSMUSG00000033542	Arhgef5	1606.81	1.5966	0.675	1.06761e-07	9.08895e-07
ENSMUSG00000057363	Uxs1	463.9	0.565265	-0.823	1.0826e-07	9.21055e-07
ENSMUSG00000020189	Osbpl8	1886.58	0.556711	-0.845	1.08358e-07	9.21287e-07
ENSMUSG00000057074	Ces1g	10162.7	0.472046	-1.083	1.09044e-07	9.26521e-07
ENSMUSG00000039474	Wfs1	239.58	0.393381	-1.346	1.11563e-07	9.47308e-07
ENSMUSG00000028191	Bcl10	441.12	1.64832	0.721	1.13776e-07	9.65465e-07
ENSMUSG00000005779	Psmb4	1857.77	1.67018	0.74	1.15328e-07	9.78e-07
ENSMUSG00000017868	Sgk2	2083.3	1.94261	0.958	1.16829e-07	9.90087e-07
ENSMUSG00000097730	Gm26588	343.01	2.1795	1.124	1.17887e-07	9.98399e-07
ENSMUSG00000030754	Copb1	4681.78	1.66555	0.736	1.18804e-07	1.00551e-06
ENSMUSG00000046841	Ckap4	103.1	0.493458	-1.019	1.20081e-07	1.01566e-06
ENSMUSG00000009614	Sardh	20881.7	0.515127	-0.957	1.20689e-07	1.02015e-06
ENSMUSG00000025964	Adam23	1121.25	1.92786	0.947	1.21045e-07	1.02249e-06
ENSMUSG00000021236	Entpd5	14625.1	1.80625	0.853	1.21196e-07	1.0231e-06
ENSMUSG00000022346	Myc	192.45	3.8344	1.939	1.21533e-07	1.02528e-06
ENSMUSG00000021585	Cast	2366.78	1.62676	0.702	1.21822e-07	1.02706e-06
ENSMUSG00000016496	Cd274	147.29	0.352819	-1.503	1.21936e-07	1.02735e-06
ENSMUSG00000104515	Gm37163	55.98	7.28536	2.865	1.2237e-07	1.03034e-06
ENSMUSG00000006599	Gtf2h1	942.64	1.59549	0.674	1.22464e-07	1.03047e-06
ENSMUSG00000034422	Parp14	2225.46	0.548286	-0.867	1.23248e-07	1.0364e-06
ENSMUSG00000000958	Slc7a7	144.14	0.550571	-0.861	1.25096e-07	1.05126e-06
ENSMUSG00000085132	Gm12265	201.26	2.33593	1.224	1.25623e-07	1.05501e-06
ENSMUSG00000038576	Susd4	100.17	0.326013	-1.617	1.26451e-07	1.06128e-06
ENSMUSG00000031762	Mt2	2444.16	10.4686	3.388	1.32987e-07	1.11541e-06
ENSMUSG00000009092	Derl3	46.83	0.0682513	-3.873	1.33406e-07	1.1182e-06
ENSMUSG00000031666	Rbl2	1577.91	1.63807	0.712	1.33703e-07	1.1195e-06
ENSMUSG00000039067	Psmd7	2370.57	1.56049	0.642	1.33732e-07	1.1195e-06
ENSMUSG00000004565	Pnpla6	1252.82	0.555169	-0.849	1.35377e-07	1.13254e-06
ENSMUSG00000027774	Gfm1	3462.6	1.56591	0.647	1.35801e-07	1.13536e-06
ENSMUSG00000034438	Gbp8	157.91	0.397493	-1.331	1.37091e-07	1.14541e-06
ENSMUSG00000056629	Fkbp2	1576.87	0.597496	-0.743	1.37254e-07	1.14604e-06
ENSMUSG00000091649	Phf11b	45.33	0.366021	-1.45	1.37358e-07	1.14618e-06
ENSMUSG00000024371	C2	594.19	0.577543	-0.792	1.38698e-07	1.15661e-06
ENSMUSG00000037902	Sirpa	837.69	0.538867	-0.892	1.39147e-07	1.15961e-06
ENSMUSG00000020029	Nudt4	6630.68	1.71475	0.778	1.39973e-07	1.16501e-06
ENSMUSG00000022105	Rb1	448.98	1.74715	0.805	1.39963e-07	1.16501e-06
ENSMUSG00000031207	Msn	1554.56	0.598739	-0.74	1.40493e-07	1.16785e-06
ENSMUSG00000075543	Urad	1065.96	0.552099	-0.857	1.40485e-07	1.16785e-06
ENSMUSG00000070495	Ctcfl	72.37	2.93834	1.555	1.4263e-07	1.18485e-06
ENSMUSG00000045576	St7l	931.3	1.62789	0.703	1.44159e-07	1.1968e-06
ENSMUSG00000039196	Orm1	19685	0.537747	-0.895	1.45022e-07	1.20319e-06
ENSMUSG00000022519	Srl	38.39	0.279322	-1.84	1.45425e-07	1.20577e-06
ENSMUSG00000058486	Wdr91	630.29	0.501736	-0.995	1.46314e-07	1.21237e-06
ENSMUSG00000030483	Cyp2b10	3758.59	5.67256	2.504	1.46656e-07	1.21443e-06
ENSMUSG00000024743	Syt7	45.77	0.357992	-1.482	1.47293e-07	1.21893e-06
ENSMUSG00000028224	Nbn	565.4	1.79005	0.84	1.49372e-07	1.23457e-06
ENSMUSG00000079227	Ccr5	486.79	0.449066	-1.155	1.49365e-07	1.23457e-06
ENSMUSG00000022103	Gfra2	33.06	0.206756	-2.274	1.5099e-07	1.24715e-06
ENSMUSG00000073198	Bnip3l-ps	178.13	2.10818	1.076	1.52113e-07	1.25563e-06
ENSMUSG00000000184	Ccnd2	824.46	0.555554	-0.848	1.53997e-07	1.26958e-06
ENSMUSG00000031561	Tenm3	1436.88	1.73147	0.792	1.53967e-07	1.26958e-06
ENSMUSG00000022747	St3gal6	483.89	2.55089	1.351	1.54488e-07	1.27282e-06
ENSMUSG00000022437	Samm50	3548.18	1.64376	0.717	1.55472e-07	1.28012e-06
ENSMUSG00000027322	Siglec1	795.09	0.45376	-1.14	1.58048e-07	1.3005e-06
ENSMUSG00000040006	Ginm1	932.7	1.62902	0.704	1.60274e-07	1.31799e-06
ENSMUSG00000025862	Stag2	3402.94	1.62676	0.702	1.61617e-07	1.32819e-06
ENSMUSG00000030987	Stim1	1586.03	1.51782	0.602	1.62169e-07	1.33189e-06
ENSMUSG00000021096	Ppm1a	4129.92	1.56917	0.65	1.62621e-07	1.33476e-06
ENSMUSG00000078606	Gvin2	46.46	0.393927	-1.344	1.62861e-07	1.33589e-06
ENSMUSG00000081769	Gm12216	36.04	0.279903	-1.837	1.63667e-07	1.34166e-06
ENSMUSG00000027236	Eif3j1	2044.6	1.67133	0.741	1.64842e-07	1.35044e-06
ENSMUSG00000021024	Psma6	4782.84	1.65634	0.728	1.65009e-07	1.35096e-06
ENSMUSG00000034248	Slc25a37	1731.85	0.614293	-0.703	1.6611e-07	1.35912e-06
ENSMUSG00000041632	Mrps27	743.51	0.560972	-0.834	1.66857e-07	1.36437e-06
ENSMUSG00000056529	Ptafr	71.34	0.455651	-1.134	1.67008e-07	1.36475e-06
ENSMUSG00000024308	Tapbp	2450.21	0.574349	-0.8	1.67601e-07	1.36788e-06
ENSMUSG00000034327	Kctd9	644.79	1.6783	0.747	1.67511e-07	1.36788e-06
ENSMUSG00000020964	Sel1l	6430.34	0.529609	-0.917	1.67849e-07	1.3682e-06
ENSMUSG00000033192	Lpcat2	84.93	0.430773	-1.215	1.67794e-07	1.3682e-06
ENSMUSG00000056501	Cebpb	276.73	3.03985	1.604	1.7231e-07	1.40368e-06
ENSMUSG00000075701	Selenos	1439.48	0.600818	-0.735	1.72572e-07	1.40494e-06
ENSMUSG00000030659	Nucb2	94.43	0.377618	-1.405	1.73917e-07	1.41501e-06
ENSMUSG00000024007	Ppil1	223.54	0.49827	-1.005	1.74471e-07	1.41863e-06
ENSMUSG00000028637	Ccdc30	48.98	0.300409	-1.735	1.7525e-07	1.42407e-06
ENSMUSG00000037072	Selenof	2537.71	0.665726	-0.587	1.75492e-07	1.42515e-06
ENSMUSG00000039145	Camk1d	6018.92	0.549427	-0.864	1.76443e-07	1.43198e-06
ENSMUSG00000030782	Tgfb1i1	79.72	0.439215	-1.187	1.77696e-07	1.44125e-06
ENSMUSG00000076431	Sox4	130.49	0.418703	-1.256	1.79415e-07	1.45429e-06
ENSMUSG00000032066	Bco2	729.42	0.524131	-0.932	1.83149e-07	1.48363e-06
ENSMUSG00000025132	Arhgdia	2114.03	0.528143	-0.921	1.83409e-07	1.48389e-06
ENSMUSG00000110659	Gm45727	34.76	0.239982	-2.059	1.83397e-07	1.48389e-06
ENSMUSG00000020634	Ubxn2a	1721.64	1.67481	0.744	1.84176e-07	1.48917e-06
ENSMUSG00000020439	Smtn	173.71	0.351355	-1.509	1.8797e-07	1.51891e-06
ENSMUSG00000072082	Ccnf	787.45	2.05338	1.038	1.88095e-07	1.51898e-06
ENSMUSG00000000056	Narf	1248.98	0.645729	-0.631	1.88524e-07	1.5215e-06
ENSMUSG00000022043	Trim35	191.06	0.574349	-0.8	1.90026e-07	1.53267e-06
ENSMUSG00000024818	Slc25a45	954.53	0.609628	-0.714	1.99709e-07	1.60978e-06
ENSMUSG00000001436	Slc19a1	216.96	2.60629	1.382	2.01117e-07	1.62013e-06
ENSMUSG00000015806	Qdpr	6031.54	0.569987	-0.811	2.0274e-07	1.63219e-06
ENSMUSG00000109222	Gm10297	111.67	1.96428	0.974	2.03091e-07	1.634e-06
ENSMUSG00000038936	Sccpdh	75.05	0.41466	-1.27	2.04522e-07	1.64451e-06
ENSMUSG00000004880	Lbr	642.84	0.630252	-0.666	2.0669e-07	1.66037e-06
ENSMUSG00000049775	Tmsb4x	3133.34	0.512634	-0.964	2.0675e-07	1.66037e-06
ENSMUSG00000001986	Gria3	86.09	0.272438	-1.876	2.07481e-07	1.66521e-06
ENSMUSG00000028184	Adgrl2	2230.11	0.557097	-0.844	2.11559e-07	1.6969e-06
ENSMUSG00000022358	Fbxo32	279.63	3.20206	1.679	2.11964e-07	1.6991e-06
ENSMUSG00000013701	Timm23	1322.34	1.75564	0.812	2.1574e-07	1.72831e-06
ENSMUSG00000034639	Setmar	149.7	1.88818	0.917	2.16101e-07	1.73013e-06
ENSMUSG00000074466	Gm15417	155.27	0.503129	-0.991	2.22249e-07	1.77826e-06
ENSMUSG00000073155	1810058I24Rik	1596.52	0.462332	-1.113	2.25342e-07	1.80191e-06
ENSMUSG00000001420	Tmem79	109.24	2.17799	1.123	2.2662e-07	1.81101e-06
ENSMUSG00000055254	Ntrk2	123.3	0.102878	-3.281	2.31482e-07	1.84873e-06
ENSMUSG00000029189	Sel1l3	785.09	2.14652	1.102	2.31901e-07	1.85095e-06
ENSMUSG00000037709	Fam13a	1319.65	2.50186	1.323	2.34539e-07	1.87086e-06
ENSMUSG00000053646	Plxnb1	2279.78	0.542991	-0.881	2.35329e-07	1.87601e-06
ENSMUSG00000022216	Psme1	1377.29	0.524495	-0.931	2.37476e-07	1.89197e-06
ENSMUSG00000078612	Fyb2	333.41	2.09798	1.069	2.37681e-07	1.89245e-06
ENSMUSG00000027806	Tsc22d2	1049.97	1.71832	0.781	2.39748e-07	1.90774e-06
ENSMUSG00000018774	Cd68	457.54	0.499654	-1.001	2.40942e-07	1.91607e-06
ENSMUSG00000040687	Madd	886.04	0.582367	-0.78	2.41488e-07	1.91924e-06
ENSMUSG00000044534	Ackr2	231.65	2.77406	1.472	2.43215e-07	1.93179e-06
ENSMUSG00000016206	H2-M3	145.52	0.504176	-0.988	2.44692e-07	1.94234e-06
ENSMUSG00000098014	Gm26967	95.69	0.300409	-1.735	2.46832e-07	1.95813e-06
ENSMUSG00000020248	Nfyb	1384.81	0.592546	-0.755	2.47579e-07	1.96286e-06
ENSMUSG00000058317	Ube2e2	858.57	1.78757	0.838	2.4803e-07	1.96524e-06
ENSMUSG00000054404	Slfn5	1357.8	0.582367	-0.78	2.4854e-07	1.96808e-06
ENSMUSG00000021579	Lrrc14b	61.12	4.04741	2.017	2.49366e-07	1.97343e-06
ENSMUSG00000027893	Ahcyl1	4929.54	1.61552	0.692	2.50828e-07	1.98379e-06
ENSMUSG00000110520	Gm45776	83.14	0.353308	-1.501	2.51764e-07	1.98999e-06
ENSMUSG00000025068	Gsto1	2114.22	1.56266	0.644	2.52163e-07	1.99193e-06
ENSMUSG00000061353	Cxcl12	15169.2	0.49073	-1.027	2.59449e-07	2.04825e-06
ENSMUSG00000087241	Gm11844	339.09	1.89343	0.921	2.61355e-07	2.06205e-06
ENSMUSG00000026097	Ormdl1	353.99	0.53108	-0.913	2.62218e-07	2.0676e-06
ENSMUSG00000027459	Fam110a	34.33	0.332863	-1.587	2.64733e-07	2.08617e-06
ENSMUSG00000036208	Nepro	330.83	1.99446	0.996	2.65181e-07	2.08844e-06
ENSMUSG00000037406	Htra4	32.59	0.211686	-2.24	2.67583e-07	2.10609e-06
ENSMUSG00000016256	Ctsz	5918.15	1.65864	0.73	2.69112e-07	2.11684e-06
ENSMUSG00000021895	Arhgef3	1248.69	1.62225	0.698	2.72843e-07	2.1449e-06
ENSMUSG00000029101	Rgs12	143.39	0.439825	-1.185	2.73445e-07	2.14833e-06
ENSMUSG00000025934	Gsta3	39445.4	0.481631	-1.054	2.74035e-07	2.15167e-06
ENSMUSG00000034165	Ccnd3	801.04	1.74594	0.804	2.74701e-07	2.1556e-06
ENSMUSG00000030560	Ctsc	4681.03	0.564874	-0.824	2.75238e-07	2.15851e-06
ENSMUSG00000021559	Dapk1	4412.41	0.606677	-0.721	2.76099e-07	2.16397e-06
ENSMUSG00000030471	Zdhhc13	275.79	1.79751	0.846	2.76664e-07	2.16709e-06
ENSMUSG00000033487	Fndc3a	4023.47	0.542991	-0.881	2.77644e-07	2.17346e-06
ENSMUSG00000057933	Gsta2	238.96	0.28146	-1.829	2.78043e-07	2.17528e-06
ENSMUSG00000078922	Tgtp1	171.91	0.293819	-1.767	2.79813e-07	2.18781e-06
ENSMUSG00000040359	Ufl1	1517.09	0.573951	-0.801	2.82135e-07	2.20465e-06
ENSMUSG00000060548	Tnfrsf19	132.09	0.273573	-1.87	2.83896e-07	2.21708e-06
ENSMUSG00000026098	Pms1	180.28	0.495515	-1.013	2.84737e-07	2.22232e-06
ENSMUSG00000031482	Slc25a15	20072.1	1.9917	0.994	2.86242e-07	2.23272e-06
ENSMUSG00000086290	Snhg12	392.51	1.76663	0.821	2.86687e-07	2.23486e-06
ENSMUSG00000086448	9330162012Rik	116.5	0.468461	-1.094	2.87591e-07	2.24056e-06
ENSMUSG00000026471	Mr1	233.25	0.487002	-1.038	2.87867e-07	2.24137e-06
ENSMUSG00000039783	Kmo	13314.3	1.73869	0.798	2.98359e-07	2.32168e-06
ENSMUSG00000021097	Clmn	6019.09	1.74231	0.801	2.98957e-07	2.32494e-06
ENSMUSG00000030800	Prss8	60.14	0.310357	-1.688	3.10301e-07	2.41172e-06
ENSMUSG00000026014	Raph1	3367.07	0.523768	-0.933	3.11375e-07	2.41863e-06
ENSMUSG00000015357	Clpx	12706.1	1.80625	0.853	3.14977e-07	2.44515e-06
ENSMUSG00000024856	Cdk2ap2	392.94	0.397768	-1.33	3.15434e-07	2.44724e-06
ENSMUSG00000026872	Zeb2	1056.69	0.601235	-0.734	3.17098e-07	2.45869e-06
ENSMUSG00000044349	Snhg11	77.05	0.323536	-1.628	3.18511e-07	2.46817e-06
ENSMUSG00000000301	Pemt	8108.5	0.58156	-0.782	3.20175e-07	2.4796e-06
ENSMUSG00000047793	Sned1	845.45	0.534403	-0.904	3.26137e-07	2.52427e-06
ENSMUSG00000017830	Dhx58	436.2	0.398044	-1.329	3.2782e-07	2.53579e-06
ENSMUSG00000028405	Aco1	8498	0.612593	-0.707	3.32364e-07	2.56942e-06
ENSMUSG00000002014	Ssr4	1787.17	0.568803	-0.814	3.3619e-07	2.59745e-06
ENSMUSG00000019997	Ccn2	611.2	5.49454	2.458	3.37174e-07	2.60351e-06
ENSMUSG00000046876	Atxn1	1758.59	0.509093	-0.974	3.37871e-07	2.60734e-06
ENSMUSG00000018819	Lsp1	107.83	0.502432	-0.993	3.44155e-07	2.65387e-06
ENSMUSG00000027668	Mfn1	2254.25	1.53475	0.618	3.44307e-07	2.65387e-06
ENSMUSG00000023336	Wfdc1	53.05	0.353799	-1.499	3.44576e-07	2.65438e-06
ENSMUSG00000023018	Smarcd1	314.29	0.560972	-0.834	3.48344e-07	2.68182e-06
ENSMUSG00000021576	Pdcd6	1465.7	1.52203	0.606	3.53331e-07	2.7186e-06
ENSMUSG00000037849	Ifi206	72.35	0.391477	-1.353	3.67572e-07	2.82651e-06
ENSMUSG00000046157	Tmem229b	100.45	0.500347	-0.999	3.68075e-07	2.82871e-06
ENSMUSG00000032554	Trf	475552	0.543367	-0.88	3.70458e-07	2.84535e-06
ENSMUSG00000037922	Bank1	83.06	0.413512	-1.274	3.72323e-07	2.85799e-06
ENSMUSG00000029298	Gbp9	434.37	0.514413	-0.959	3.73337e-07	2.86408e-06
ENSMUSG00000009112	Bcl2l13	2389.37	1.5305	0.614	3.73704e-07	2.86521e-06
ENSMUSG00000030264	Thumpd3	1070.21	1.78139	0.833	3.74582e-07	2.87025e-06
ENSMUSG00000072235	Tuba1a	113.48	0.368312	-1.441	3.79547e-07	2.90659e-06
ENSMUSG00000049659	Aftph	1659.98	1.55294	0.635	3.8896e-07	2.97692e-06
ENSMUSG00000025732	Mcrip2	321.22	2.07916	1.056	3.89308e-07	2.97784e-06
ENSMUSG00000027215	Cd82	2125.9	0.600818	-0.735	3.94575e-07	3.01636e-06
ENSMUSG00000029563	Foxp2	164.39	2.20381	1.14	3.96034e-07	3.02574e-06
ENSMUSG00000026365	Cfh	39048.9	0.569197	-0.813	3.973e-07	3.03363e-06
ENSMUSG00000028945	Rheb	945.22	1.5768	0.657	3.97694e-07	3.03486e-06
ENSMUSG00000031242	2610002M06Rik	840.11	0.628942	-0.669	4.0273e-07	3.07149e-06
ENSMUSG00000057101	Zfp180	697.42	1.65176	0.724	4.03711e-07	3.07718e-06
ENSMUSG00000023243	Kcnk5	762.93	0.359235	-1.477	4.03956e-07	3.07724e-06
ENSMUSG00000025279	Dnase1l3	3062.86	0.630252	-0.666	4.07548e-07	3.10279e-06
ENSMUSG00000052369	Tmem106c	404.36	0.625898	-0.676	4.1197e-07	3.13462e-06
ENSMUSG00000030603	Psmc4	3533.48	1.57899	0.659	4.15855e-07	3.16234e-06
ENSMUSG00000053768	Chchd3	2098.84	1.51257	0.597	4.18618e-07	3.1815e-06
ENSMUSG00000001247	Lsr	3134.2	0.524858	-0.93	4.22084e-07	3.20597e-06
ENSMUSG00000034413	Neurl1b	36.4	0.284007	-1.816	4.23061e-07	3.21152e-06
ENSMUSG00000034203	Chchd4	432.75	1.82387	0.867	4.25942e-07	3.23151e-06
ENSMUSG00000106526	Gm42604	239.2	0.450313	-1.151	4.29068e-07	3.25333e-06
ENSMUSG00000028457	Atp8b5	27.21	0.311866	-1.681	4.37497e-07	3.31531e-06
ENSMUSG00000020914	Top2a	74.5	0.262793	-1.928	4.40016e-07	3.33246e-06
ENSMUSG00000032231	Anxa2	533.77	0.559031	-0.839	4.43724e-07	3.35859e-06
ENSMUSG00000060012	Kif13b	2706.33	0.637722	-0.649	4.46143e-07	3.37494e-06
ENSMUSG00000001576	Ergic1	2558.02	0.63728	-0.65	4.47396e-07	3.38246e-06
ENSMUSG00000027566	Psma7	2586.81	1.56917	0.65	4.48794e-07	3.39107e-06
ENSMUSG00000045624	Esf1	906.59	1.62338	0.699	4.5115e-07	3.40689e-06
ENSMUSG00000027828	Ssr3	10197.9	0.59957	-0.738	4.5476e-07	3.43216e-06
ENSMUSG00000021900	Btd	3057.41	1.55509	0.637	4.56173e-07	3.44083e-06
ENSMUSG00000020107	Anapc16	622.41	1.91057	0.934	4.58294e-07	3.45483e-06
ENSMUSG00000050043	Tmx2	1051.86	0.625465	-0.677	4.61229e-07	3.47495e-06
ENSMUSG00000034653	Ythdc2	597.94	1.6449	0.718	4.63607e-07	3.48883e-06
ENSMUSG00000042320	Prox2	117.28	1.8302	0.872	4.63403e-07	3.48883e-06
ENSMUSG00000075705	Msrb1	7940.09	0.528143	-0.921	4.64238e-07	3.49156e-06
ENSMUSG00000033228	Scaf11	2802.23	1.51782	0.602	4.7407e-07	3.56224e-06
ENSMUSG00000068083	Cyp2d40	810.14	0.423079	-1.241	4.74182e-07	3.56224e-06
ENSMUSG00000040312	Cchcr1	94.99	0.419866	-1.252	4.75281e-07	3.56844e-06
ENSMUSG00000036941	Elac1	647.35	1.59549	0.674	4.79164e-07	3.59552e-06
ENSMUSG00000026104	Stat1	607.47	0.547526	-0.869	4.82455e-07	3.61813e-06
ENSMUSG00000026768	Itga8	387.16	0.484645	-1.045	4.83334e-07	3.62264e-06
ENSMUSG00000023852	Chd1	2148.29	1.97383	0.981	4.85236e-07	3.63481e-06
ENSMUSG00000036155	Mgat5	552.7	0.592957	-0.754	4.86022e-07	3.6373e-06
ENSMUSG00000048874	Phf3	2559.84	1.53368	0.617	4.86127e-07	3.6373e-06
ENSMUSG00000059708	Akap17b	269.39	0.371131	-1.43	4.86598e-07	3.63873e-06
ENSMUSG00000025255	Zfhx4	1053.19	0.59791	-0.742	4.89968e-07	3.66184e-06
ENSMUSG00000027639	Samhd1	1163.01	0.61132	-0.71	4.91214e-07	3.66904e-06
ENSMUSG00000040413	Timd2	2682.81	0.602904	-0.73	4.93148e-07	3.68138e-06
ENSMUSG00000028327	Stra6l	9654.85	0.595428	-0.748	5.01281e-07	3.73995e-06
ENSMUSG00000026409	Pfkfb2	1022.24	1.94127	0.957	5.04331e-07	3.76056e-06
ENSMUSG00000100287	Gm28068	46.78	0.231968	-2.108	5.05387e-07	3.76627e-06
ENSMUSG00000041078	Grid1	67.01	0.280875	-1.832	5.12545e-07	3.81743e-06
ENSMUSG00000028402	Mpdz	1733.03	0.631126	-0.664	5.14983e-07	3.8334e-06
ENSMUSG00000024072	Yipf4	1329.41	1.58667	0.666	5.22837e-07	3.88742e-06
ENSMUSG00000025810	Nrp1	2825.68	0.531816	-0.911	5.22548e-07	3.88742e-06
ENSMUSG00000001416	Cct3	4540.19	1.6529	0.725	5.23191e-07	3.88784e-06
ENSMUSG00000001687	Ubl3	1838.96	1.48247	0.568	5.26027e-07	3.90669e-06
ENSMUSG00000043263	Ifi209	121.59	0.432269	-1.21	5.26502e-07	3.90799e-06
ENSMUSG00000054477	Kcnn2	796.3	1.79378	0.843	5.27282e-07	3.91155e-06
ENSMUSG00000020530	Ggnbp2	3082.78	1.64832	0.721	5.28408e-07	3.91768e-06
ENSMUSG00000033436	Armcx2	118.36	0.498961	-1.003	5.35661e-07	3.96919e-06
ENSMUSG00000037966	Ninj1	1220.1	0.538493	-0.893	5.37102e-07	3.97761e-06
ENSMUSG00000049625	Tifab	158.23	0.517274	-0.951	5.40168e-07	3.99804e-06
ENSMUSG00000024592	C330018D20Rik	539.99	1.68997	0.757	5.41936e-07	4.00885e-06
ENSMUSG00000037674	Rfx7	805.05	0.625031	-0.678	5.45105e-07	4.03e-06
ENSMUSG00000024998	Plce1	735.6	1.82387	0.867	5.48339e-07	4.05162e-06
ENSMUSG00000087404	Gm11752	34.36	3.89062	1.96	5.51251e-07	4.07082e-06
ENSMUSG00000104459	Gm37824	129.4	0.405002	-1.304	5.5921e-07	4.12726e-06
ENSMUSG00000048440	Cyp4f16	105.61	0.446273	-1.164	5.59948e-07	4.13037e-06
ENSMUSG00000038155	Gstp2	38.28	2.83431	1.503	5.65587e-07	4.1696e-06
ENSMUSG00000027820	Mme	1712.94	0.40416	-1.307	5.71349e-07	4.20732e-06
ENSMUSG00000030352	Tspan9	1350.36	0.597082	-0.744	5.71161e-07	4.20732e-06
ENSMUSG00000006395	Hyi	842.74	0.553249	-0.854	5.73912e-07	4.22143e-06
ENSMUSG00000022122	Ednrb	837.56	1.73388	0.794	5.73908e-07	4.22143e-06
ENSMUSG00000045268	Zfp691	323.77	1.93455	0.952	5.77909e-07	4.24843e-06
ENSMUSG00000023030	Slc11a2	1497.42	0.607097	-0.72	5.79335e-07	4.25651e-06
ENSMUSG00000031539	Ap3m2	107.76	0.509446	-0.973	5.80337e-07	4.25907e-06
ENSMUSG00000040488	Ltbp4	961.66	0.383953	-1.381	5.80117e-07	4.25907e-06
ENSMUSG00000087141	Plcxd2	3037.32	0.450313	-1.151	5.82545e-07	4.27047e-06
ENSMUSG00000116810	Gm32624	55.35	0.445038	-1.168	5.82363e-07	4.27047e-06
ENSMUSG00000029096	Htra3	59.48	2.71509	1.441	5.8374e-07	4.27667e-06
ENSMUSG00000061718	Ppp1r1b	72.1	0.406408	-1.299	5.84047e-07	4.27667e-06
ENSMUSG00000030588	Yif1b	267.23	0.405564	-1.302	5.91399e-07	4.32807e-06
ENSMUSG00000104213	Ighd	43.01	0.311434	-1.683	5.93182e-07	4.33868e-06
ENSMUSG00000048578	Mlec	5183.63	0.501041	-0.997	5.94286e-07	4.34432e-06
ENSMUSG00000058099	Nfam1	391.39	0.541112	-0.886	6.00044e-07	4.38396e-06
ENSMUSG00000070282	3000002C10Rik	81.26	0.430773	-1.215	6.0386e-07	4.40936e-06
ENSMUSG00000040957	Cables1	82.28	3.08442	1.625	6.05014e-07	4.41531e-06
ENSMUSG00000021400	Wrnip1	1996.89	1.52732	0.611	6.13873e-07	4.47746e-06
ENSMUSG00000039304	Tnfsf10	398.78	0.440435	-1.183	6.19716e-07	4.51755e-06
ENSMUSG00000066684	Pilrb1	100.81	0.448133	-1.158	6.25034e-07	4.55377e-06
ENSMUSG00000062488	Ifit3b	196.54	0.264255	-1.92	6.27837e-07	4.57164e-06
[truncated: 11,215 more rows]

## Sheet: Table S2E
Supplementary Table 2E. Differential gene expression analysis, Fasting vs fed - Plin2-/- mice
[truncated: 13,005 more rows]
